# Supplementary material for: Ionizing Radiation Drives Key Regulators of Antigen Presentation and a Global Expansion of the Immunopeptidome
Source: Mol Cell Proteomics. 2022 Sep 9;21(11):100410. doi: 10.1016/j.mcpro.2022.100410 (PMC9579046; doi:10.1016/j.mcpro.2022.100410)
Supplement: Table_S1 [file mmc2.xls]

## Sheet: Sheet0
Table S1 – P values and constituent proteins of all canonical pathways upon Ingenuity Pathway Analysis of CT26 Proteome. This table is linked with Fig 2A.
© 2000-2021 QIAGEN. All rights reserved.
Ingenuity Canonical Pathways	-log(p-value)	Ratio	z-score	Molecules
Interferon Signaling	11	0.323	3.162	IFI35,IFIT3,IFITM2,IFITM3,ISG15,OAS1,PSMB8,STAT1,STAT2,TAP1
Activation of IRF by Cytosolic Pattern Recognition Receptors	7.23	0.167	1.667	DDX58,DHX58,IFIH1,ISG15,MAPK8,NFKBIE,STAT1,STAT2,ZBP1
Oleate Biosynthesis II (Animals)	6.64	0.455	2.236	CYB5A,FADS1,FADS2,SCD,Scd2
Antigen Presentation Pathway	5.67	0.214	#NUM!	B2M,HLA-A,PSMB8,TAP1,TAP2,TAPBP
Role of RIG1-like Receptors in Antiviral Innate Immunity	3.91	0.143	1	DDX58,DHX58,IFIH1,NFKBIE,TRIM25
Pyrimidine Deoxyribonucleotides De Novo Biosynthesis I	3.64	0.182	2	AK1,CMPK2,DTYMK,RRM1
Role of PKR in Interferon Induction and Antiviral Response	3.45	0.065	2.828	CASP1,DDX58,EIF2AK2,IFIH1,MAPK8,NFKBIE,STAT1,STAT2
Granzyme A Signaling	3.05	0.214	#NUM!	H1-2,H1-3,H1f4
Role of Pattern Recognition Receptors in Recognition of Bacteria and Viruses	3.01	0.0559	2.236	CASP1,DDX58,EIF2AK2,IFIH1,MAPK8,OAS1,OAS2,OAS3
Protein Ubiquitination Pathway	2.87	0.0417	#NUM!	B2M,HLA-A,PSMB10,PSMB8,PSME1,TAP1,TAP2,UBE2J1,UBE2L6,UBE4A,USP18
γ-linolenate Biosynthesis II (Animals)	2.79	0.176	#NUM!	CYB5A,FADS1,FADS2
GADD45 Signaling	2.58	0.15	#NUM!	CCNB1,CCND1,CDKN1A
Aryl Hydrocarbon Receptor Signaling	2.29	0.0473	0	ALDH1L1,CCND1,CDKN1A,CDKN1B,CTSD,MAPK8,TGM2
Estrogen-mediated S-phase Entry	2.25	0.115	#NUM!	CCND1,CDKN1A,CDKN1B
Purine Nucleotides De Novo Biosynthesis II	2	0.182	#NUM!	IMPDH1,IMPDH2
p53 Signaling	1.97	0.0532	2	CASP6,CCND1,CDKN1A,MAPK8,PML
Death Receptor Signaling	1.97	0.0532	2.236	CASP6,MAPK8,NFKBIE,PARP14,PARP9
Endocannabinoid Cancer Inhibition Pathway	1.85	0.0432	0.816	CASP1,CASP6,CCND1,CDKN1A,CDKN1B,VIM
Asparagine Biosynthesis I	1.85	1	#NUM!	ASNS
NAD Signaling Pathway	1.81	0.0423	-0.816	H1-2,H1-3,H1f4,PARP14,PARP9,SLC7A5
Necroptosis Signaling Pathway	1.81	0.0423	2.449	CASP1,EIF2AK2,STAT1,STAT2,TSPO,ZBP1
Urate Biosynthesis/Inosine 5'-phosphate Degradation	1.79	0.143	#NUM!	IMPDH1,IMPDH2
Caveolar-mediated Endocytosis Signaling	1.71	0.0548	#NUM!	B2M,CAV1,CAVIN1,HLA-A
Purine Nucleotides Degradation II (Aerobic)	1.58	0.111	#NUM!	IMPDH1,IMPDH2
Cyclins and Cell Cycle Regulation	1.56	0.0494	0	CCNB1,CCND1,CDKN1A,CDKN1B
BAG2 Signaling Pathway	1.56	0.0494	#NUM!	CDKN1A,PSMB10,PSMB8,PSME1
All-trans-decaprenyl Diphosphate Biosynthesis	1.55	0.5	#NUM!	PDSS1
Ferroptosis Signaling Pathway	1.52	0.0407	0.447	CDKN1A,GCH1,KEAP1,SLC1A5,SLC3A2
TNFR1 Signaling	1.48	0.06	#NUM!	CASP6,MAPK8,NFKBIE
PDGF Signaling	1.48	0.0465	1	CAV1,EIF2AK2,MAPK8,STAT1
FAT10 Signaling Pathway	1.39	0.0556	#NUM!	PSMB10,PSMB8,PSME1
Role of JAK1, JAK2 and TYK2 in Interferon Signaling	1.39	0.087	#NUM!	STAT1,STAT2
Salvage Pathways of Pyrimidine Ribonucleotides	1.39	0.0435	2	AK1,CMPK2,EIF2AK2,MAPK8
Tetrahydrobiopterin Biosynthesis I	1.38	0.333	#NUM!	GCH1
Thyroid Hormone Biosynthesis	1.38	0.333	#NUM!	CTSD
Tetrahydrobiopterin Biosynthesis II	1.38	0.333	#NUM!	GCH1
PD-1, PD-L1 cancer immunotherapy pathway	1.37	0.043	-1	B2M,CD80,CDKN1B,HLA-A
IL-22 Signaling	1.35	0.0833	#NUM!	MAPK8,STAT1
Role of JAK family kinases in IL-6-type Cytokine Signaling	1.32	0.08	#NUM!	MAPK8,STAT1
UVA-Induced MAPK Signaling	1.32	0.0412	#NUM!	MAPK8,PARP14,PARP9,STAT1
Apelin Liver Signaling Pathway	1.29	0.0769	#NUM!	COL1A2,MAPK8
Branched-chain α-keto acid Dehydrogenase Complex	1.26	0.25	#NUM!	BCKDHA
Heme Biosynthesis from Uroporphyrinogen-III I	1.26	0.25	#NUM!	FECH
Phagosome Maturation	1.23	0.0338	#NUM!	B2M,CTSD,CTSV,HLA-A,TAP1
B Cell Development	1.23	0.0714	#NUM!	CD80,HLA-A
Superpathway of Cholesterol Biosynthesis	1.23	0.0714	#NUM!	ACAA2,CYP51A1
Acetone Degradation I (to Methylglyoxal)	1.2	0.069	#NUM!	CYP51A1,PTGR1
Cell Cycle: G1/S Checkpoint Regulation	1.19	0.0462	#NUM!	CCND1,CDKN1A,CDKN1B
CMP-N-acetylneuraminate Biosynthesis I (Eukaryotes)	1.16	0.2	#NUM!	NANP
TNFR2 Signaling	1.13	0.0625	#NUM!	MAPK8,NFKBIE
4-1BB Signaling in T Lymphocytes	1.1	0.0606	#NUM!	MAPK8,NFKBIE
Pyrimidine Ribonucleotides Interconversion	1.1	0.0606	#NUM!	AK1,CMPK2
UDP-N-acetyl-D-glucosamine Biosynthesis II	1.09	0.167	#NUM!	GNPNAT1
Zymosterol Biosynthesis	1.09	0.167	#NUM!	CYP51A1
Fatty Acid β-oxidation I	1.08	0.0588	#NUM!	ACAA2,SCP2
Hypoxia Signaling in the Cardiovascular System	1.06	0.0405	#NUM!	NFKBIE,UBE2J1,UBE2L6
Pyrimidine Ribonucleotides De Novo Biosynthesis	1.06	0.0571	#NUM!	AK1,CMPK2
Phosphatidylcholine Biosynthesis I	1.02	0.143	#NUM!	CEPT1
Salvage Pathways of Pyrimidine Deoxyribonucleotides	1.02	0.143	#NUM!	TK1
IL-7 Signaling Pathway	1.02	0.039	#NUM!	CCND1,CDKN1B,STAT1
TWEAK Signaling	1.02	0.0541	#NUM!	CASP6,NFKBIE
Role of BRCA1 in DNA Damage Response	0.983	0.0375	#NUM!	CDKN1A,PBRM1,STAT1
Estrogen Biosynthesis	0.983	0.0513	#NUM!	CYP51A1,HSD17B11
Phosphatidylethanolamine Biosynthesis II	0.971	0.125	#NUM!	CEPT1
JAK/Stat Signaling	0.963	0.0366	#NUM!	CDKN1A,STAT1,STAT2
MIF Regulation of Innate Immunity	0.928	0.0476	#NUM!	MAPK8,NFKBIE
April Mediated Signaling	0.928	0.0476	#NUM!	MAPK8,NFKBIE
Glucocorticoid Receptor Signaling	0.924	0.0212	#NUM!	ANXA1,B2M,CAV1,CDKN1A,HLA-A,KRT80,MAPK8,NFKBIE,PBRM1,STAT1,VCAM1
PPARα/RXRα Activation	0.924	0.0272	#NUM!	ACOX1,HELZ2,MAPK8,NFKBIE,TGS1
Heme Biosynthesis II	0.921	0.111	#NUM!	FECH
Ketolysis	0.921	0.111	#NUM!	ACAA2
AMPK Signaling	0.917	0.0252	0	AK1,CCND1,CDKN1A,CPT1A,PBRM1,PFKM
B Cell Activating Factor Signaling	0.91	0.0465	#NUM!	MAPK8,NFKBIE
Triacylglycerol Biosynthesis	0.91	0.0465	#NUM!	GPAT3,LPIN1
Retinoic acid Mediated Apoptosis Signaling	0.893	0.0455	#NUM!	PARP14,PARP9
Role of Oct4 in Mammalian Embryonic Stem Cell Pluripotency	0.879	0.0444	#NUM!	CASP6,TDRD7
Prostanoid Biosynthesis	0.879	0.1	#NUM!	PTGES
iNOS Signaling	0.863	0.0435	#NUM!	NFKBIE,STAT1
nNOS Signaling in Skeletal Muscle Cells	0.848	0.0426	#NUM!	CACNA1B,SNTA1
Ketogenesis	0.839	0.0909	#NUM!	ACAA2
Dendritic Cell Maturation	0.824	0.0217	1.414	B2M,CD80,COL1A2,HLA-A,MAPK8,NFKBIE,STAT1,STAT2
ATM Signaling	0.824	0.0316	#NUM!	CCNB1,CDKN1A,MAPK8
Bile Acid Biosynthesis, Neutral Pathway	0.804	0.0833	#NUM!	SCP2
UDP-N-acetyl-D-galactosamine Biosynthesis II	0.804	0.0833	#NUM!	GNPNAT1
Cell Cycle: G2/M DNA Damage Checkpoint Regulation	0.804	0.04	#NUM!	CCNB1,CDKN1A
Sumoylation Pathway	0.804	0.0309	#NUM!	ISG20,MAPK8,PML
Virus Entry via Endocytic Pathways	0.785	0.0303	#NUM!	B2M,CAV1,HLA-A
Autophagy	0.777	0.0243	2.236	CDKN1B,MAPK8,SLC1A5,SLC3A2,SLC7A5
Cholesterol Biosynthesis I	0.772	0.0769	#NUM!	CYP51A1
Mevalonate Pathway I	0.772	0.0769	#NUM!	ACAA2
Cholesterol Biosynthesis II (via 24,25-dihydrolanosterol)	0.772	0.0769	#NUM!	CYP51A1
Cholesterol Biosynthesis III (via Desmosterol)	0.772	0.0769	#NUM!	CYP51A1
Inhibition of ARE-Mediated mRNA Degradation Pathway	0.77	0.0261	#NUM!	CNOT10,PSMB10,PSMB8,PSME1
Apoptosis Signaling	0.75	0.0291	#NUM!	CASP6,MAPK8,NFKBIE
Choline Biosynthesis III	0.745	0.0714	#NUM!	CEPT1
Sirtuin Signaling Pathway	0.742	0.0223	-2	CPT1A,H1-2,H1-3,H1f4,PFKM,TSPO
HOTAIR Regulatory Pathway	0.742	0.0255	1	CDKN1A,COL1A2,MMP20,VIM
EGF Signaling	0.74	0.0364	#NUM!	MAPK8,STAT1
CD27 Signaling in Lymphocytes	0.728	0.0357	#NUM!	MAPK8,NFKBIE
Th1 Pathway	0.701	0.0275	#NUM!	CD80,HLA-A,STAT1
Chondroitin Sulfate Degradation (Metazoa)	0.693	0.0625	#NUM!	HEXA
PXR/RXR Activation	0.684	0.0333	#NUM!	CPT1A,SCD
Senescence Pathway	0.676	0.0212	0.447	CACNA1B,CCNB1,CCND1,CDKN1A,CDKN1B,PML
Glutaryl-CoA Degradation	0.67	0.0588	#NUM!	ACAA2
Isoleucine Degradation I	0.67	0.0588	#NUM!	ACAA2
Dermatan Sulfate Degradation (Metazoa)	0.67	0.0588	#NUM!	HEXA
Superpathway of Geranylgeranyldiphosphate Biosynthesis I (via Mevalonate)	0.67	0.0588	#NUM!	ACAA2
IL-17A Signaling in Airway Cells	0.652	0.0317	#NUM!	MAPK8,NFKBIE
Mitochondrial L-carnitine Shuttle Pathway	0.646	0.0556	#NUM!	CPT1A
ErbB2-ErbB3 Signaling	0.642	0.0312	#NUM!	CCND1,CDKN1B
Tumor Microenvironment Pathway	0.636	0.023	1	CCND1,COL1A2,HLA-A,MMP20
IL-12 Signaling and Production in Macrophages	0.635	0.0254	#NUM!	MAPK8,NFKBIE,STAT1
Pyridoxal 5'-phosphate Salvage Pathway	0.633	0.0308	#NUM!	EIF2AK2,MAPK8
Methionine Degradation I (to Homocysteine)	0.627	0.0526	#NUM!	PRMT5
DNA damage-induced 14-3-3σ Signaling	0.627	0.0526	#NUM!	CCNB1
Inflammasome pathway	0.627	0.0526	#NUM!	CASP1
CD40 Signaling	0.623	0.0303	#NUM!	MAPK8,NFKBIE
Agrin Interactions at Neuromuscular Junction	0.613	0.0299	#NUM!	LAMC1,MAPK8
Valine Degradation I	0.607	0.05	#NUM!	BCKDHA
Methylglyoxal Degradation III	0.607	0.05	#NUM!	PTGR1
Endoplasmic Reticulum Stress Pathway	0.607	0.05	#NUM!	MAPK8
Endocannabinoid Developing Neuron Pathway	0.607	0.0246	#NUM!	CCND1,CDKN1B,MAPK8
IL-10 Signaling	0.595	0.029	#NUM!	MAPK8,NFKBIE
Glutathione Redox Reactions I	0.588	0.0476	#NUM!	PTGES
Cysteine Biosynthesis III (mammalia)	0.588	0.0476	#NUM!	PRMT5
14-3-3-mediated Signaling	0.587	0.024	#NUM!	CDKN1B,MAPK8,VIM
GM-CSF Signaling	0.587	0.0286	#NUM!	CCND1,STAT1
Crosstalk between Dendritic Cells and Natural Killer Cells	0.578	0.0282	#NUM!	CD80,HLA-A
G Beta Gamma Signaling	0.575	0.0236	#NUM!	CACNA1B,CAV1,CAV2
Tumoricidal Function of Hepatic Natural Killer Cells	0.572	0.0455	#NUM!	CASP6
Bupropion Degradation	0.572	0.0455	#NUM!	CYP51A1
Ubiquinol-10 Biosynthesis (Eukaryotic)	0.572	0.0455	#NUM!	BCKDHA
CDP-diacylglycerol Biosynthesis I	0.572	0.0455	#NUM!	GPAT3
Leukocyte Extravasation Signaling	0.567	0.0214	#NUM!	CLDN6,MAPK8,MMP20,VCAM1
HGF Signaling	0.562	0.0233	#NUM!	CCND1,CDKN1A,MAPK8
IL-17A Signaling in Gastric Cells	0.554	0.0435	#NUM!	MAPK8
Glycolysis I	0.554	0.0435	#NUM!	PFKM
Toll-like Receptor Signaling	0.553	0.027	#NUM!	EIF2AK2,MAPK8
Phosphatidylglycerol Biosynthesis II (Non-plastidic)	0.539	0.0417	#NUM!	GPAT3
Tryptophan Degradation III (Eukaryotic)	0.539	0.0417	#NUM!	ACAA2
Antiproliferative Role of Somatostatin Receptor 2	0.529	0.026	#NUM!	CDKN1A,CDKN1B
VDR/RXR Activation	0.521	0.0256	#NUM!	CDKN1A,CDKN1B
NF-κB Activation by Viruses	0.521	0.0256	#NUM!	EIF2AK2,NFKBIE
PI3K/AKT Signaling	0.52	0.0203	0	CCND1,CDKN1A,CDKN1B,NFKBIE
FLT3 Signaling in Hematopoietic Progenitor Cells	0.514	0.0253	#NUM!	STAT1,STAT2
D-myo-inositol (1,4,5)-Trisphosphate Biosynthesis	0.51	0.0385	#NUM!	PI4K2B
Glutathione-mediated Detoxification	0.51	0.0385	#NUM!	PTGES
Apelin Adipocyte Signaling Pathway	0.499	0.0247	#NUM!	MAPK8,PTGES
IL-8 Signaling	0.498	0.0198	#NUM!	CCND1,MAPK8,NFKBIE,VCAM1
Sonic Hedgehog Signaling	0.496	0.037	#NUM!	CCNB1
LPS-stimulated MAPK Signaling	0.485	0.0241	#NUM!	MAPK8,NFKBIE
HIPPO signaling	0.485	0.0241	#NUM!	AJUBA,NF2
FcγRIIB Signaling in B Lymphocytes	0.472	0.0235	#NUM!	CACNA1B,MAPK8
Prolactin Signaling	0.472	0.0235	#NUM!	NMI,STAT1
Regulation of Cellular Mechanics by Calpain Protease	0.458	0.023	#NUM!	CCND1,CDKN1B
PTEN Signaling	0.455	0.0201	#NUM!	CCND1,CDKN1A,CDKN1B
Ceramide Signaling	0.452	0.0227	#NUM!	CTSD,MAPK8
Role of JAK2 in Hormone-like Cytokine Signaling	0.438	0.0312	#NUM!	STAT1
IL-1 Signaling	0.428	0.0217	#NUM!	MAPK8,NFKBIE
Inhibition of Angiogenesis by TSP1	0.427	0.0303	#NUM!	MAPK8
Th1 and Th2 Activation Pathway	0.427	0.0194	#NUM!	CD80,HLA-A,STAT1
DNA Methylation and Transcriptional Repression Signaling	0.417	0.0294	#NUM!	MBD3
MIF-mediated Glucocorticoid Regulation	0.417	0.0294	#NUM!	NFKBIE
Superpathway of Methionine Degradation	0.417	0.0294	#NUM!	PRMT5
IL-9 Signaling	0.407	0.0286	#NUM!	STAT1
Cell Cycle Regulation by BTG Family Proteins	0.407	0.0286	#NUM!	CCND1
IL-17A Signaling in Fibroblasts	0.407	0.0286	#NUM!	NFKBIE
Germ Cell-Sertoli Cell Junction Signaling	0.398	0.0185	#NUM!	GSN,KEAP1,MAPK8
LPS/IL-1 Mediated Inhibition of RXR Function	0.397	0.0175	#NUM!	ACOX1,ALDH1L1,CPT1A,MAPK8
Inhibition of Matrix Metalloproteases	0.388	0.027	#NUM!	MMP20
Granulocyte Adhesion and Diapedesis	0.385	0.0182	#NUM!	CLDN6,MMP20,VCAM1
Oxidative Phosphorylation	0.384	0.02	#NUM!	CYB5A,MT-CO1
Intrinsic Prothrombin Activation Pathway	0.372	0.0256	#NUM!	COL1A2
Serotonin Receptor Signaling	0.372	0.0256	#NUM!	GCH1
Telomerase Signaling	0.37	0.0194	#NUM!	CDKN1A,TPP1
Natural Killer Cell Signaling	0.367	0.0176	#NUM!	B2M,COL1A2,HLA-A
Kinetochore Metaphase Signaling Pathway	0.365	0.0192	#NUM!	CCNB1,CENPE
Retinol Biosynthesis	0.363	0.025	#NUM!	Ces1g
Antioxidant Action of Vitamin C	0.36	0.019	#NUM!	MAPK8,NFKBIE
Oncostatin M Signaling	0.348	0.0238	#NUM!	STAT1
CDK5 Signaling	0.341	0.0183	#NUM!	LAMC1,MAPK8
Production of Nitric Oxide and Reactive Oxygen Species in Macrophages	0.337	0.0169	#NUM!	MAPK8,NFKBIE,STAT1
LXR/RXR Activation	0.328	0.0179	#NUM!	CYP51A1,SCD
Sphingosine-1-phosphate Signaling	0.328	0.0179	#NUM!	CASP1,CASP6
nNOS Signaling in Neurons	0.326	0.0222	#NUM!	PFKM
Apelin Pancreas Signaling Pathway	0.326	0.0222	#NUM!	MAPK8
PFKFB4 Signaling Pathway	0.326	0.0222	#NUM!	PFKM
Melatonin Degradation I	0.319	0.0217	#NUM!	CYP51A1
Endothelin-1 Signaling	0.317	0.0163	#NUM!	CASP1,CASP6,MAPK8
Nitric Oxide Signaling in the Cardiovascular System	0.315	0.0174	#NUM!	CACNA1B,CAV1
IL-15 Production	0.307	0.0171	#NUM!	CLK3,STAT1
Nicotine Degradation III	0.306	0.0208	#NUM!	CYP51A1
ILK Signaling	0.305	0.016	#NUM!	CCND1,MAPK8,VIM
Agranulocyte Adhesion and Diapedesis	0.305	0.016	#NUM!	CLDN6,MMP20,VCAM1
Renin-Angiotensin Signaling	0.304	0.0169	#NUM!	MAPK8,STAT1
T Cell Receptor Signaling	0.302	0.015	0.816	B2M,CD80,CDKN1B,HLA-A,MAPK8,NFKBIE
RhoA Signaling	0.299	0.0168	#NUM!	PLXNA1,RAPGEF2
RAR Activation	0.296	0.0157	#NUM!	MAPK8,PBRM1,PML
FAT10 Cancer Signaling Pathway	0.293	0.02	#NUM!	NFKBIE
Xenobiotic Metabolism Signaling	0.288	0.0151	#NUM!	ALDH1L1,Ces1g,KEAP1,MAPK8
Th2 Pathway	0.288	0.0164	#NUM!	CD80,HLA-A
Superpathway of Melatonin Degradation	0.287	0.0196	#NUM!	CYP51A1
UVB-Induced MAPK Signaling	0.287	0.0196	#NUM!	MAPK8
UVC-Induced MAPK Signaling	0.287	0.0196	#NUM!	MAPK8
OX40 Signaling Pathway	0.281	0.0149	#NUM!	B2M,HLA-A,MAPK8,NFKBIE
GP6 Signaling Pathway	0.281	0.0161	#NUM!	COL1A2,LAMC1
IL-6 Signaling	0.277	0.016	#NUM!	MAPK8,NFKBIE
Stearate Biosynthesis I (Animals)	0.277	0.0189	#NUM!	PTGR1
Lymphotoxin β Receptor Signaling	0.271	0.0185	#NUM!	VCAM1
Sertoli Cell-Sertoli Cell Junction Signaling	0.27	0.015	#NUM!	CLDN6,KEAP1,MAPK8
HIF1α Signaling	0.267	0.0149	#NUM!	CDKN1A,MMP20,VIM
Role of CHK Proteins in Cell Cycle Checkpoint Control	0.266	0.0182	#NUM!	CDKN1A
T Cell Exhaustion Signaling Pathway	0.264	0.0144	#NUM!	CD80,HLA-A,MAPK8,STAT1,STAT2
CNTF Signaling	0.26	0.0179	#NUM!	STAT1
Gα12/13 Signaling	0.26	0.0154	#NUM!	MAPK8,NFKBIE
Nicotine Degradation II	0.26	0.0179	#NUM!	CYP51A1
Integrin Signaling	0.259	0.0147	#NUM!	CAV1,GSN,MAPK8
Adipogenesis pathway	0.257	0.0153	#NUM!	LPIN1,TXNIP
Xenobiotic Metabolism General Signaling Pathway	0.253	0.0152	#NUM!	KEAP1,MAPK8
Semaphorin Signaling in Neurons	0.25	0.0172	#NUM!	PLXNA1
MSP-RON Signaling In Cancer Cells Pathway	0.247	0.0149	#NUM!	CCND1,VIM
STAT3 Pathway	0.244	0.0148	#NUM!	CDKN1A,MAPK8
PCP pathway	0.241	0.0167	#NUM!	MAPK8
Apelin Endothelial Signaling Pathway	0.238	0.0146	#NUM!	MAPK8,VCAM1
IL-2 Signaling	0.237	0.0164	#NUM!	MAPK8
Insulin Receptor Signaling	0.235	0.0145	#NUM!	MAPK8,STX4
Thrombopoietin Signaling	0.228	0.0159	#NUM!	STAT1
Eicosanoid Signaling	0.228	0.0159	#NUM!	PTGES
PI3K Signaling in B Lymphocytes	0.227	0.0142	#NUM!	CD81,NFKBIE
Mitotic Roles of Polo-Like Kinase	0.224	0.0156	#NUM!	CCNB1
Glutamate Receptor Signaling	0.22	0.0154	#NUM!	HOMER3
Growth Hormone Signaling	0.208	0.0147	#NUM!	STAT1
Role of JAK1 and JAK3 in γc Cytokine Signaling	0.208	0.0147	#NUM!	STAT1
Neuregulin Signaling	0	0.00862	#NUM!	CDKN1B
Axonal Guidance Signaling	0	0.00615	#NUM!	MMP20,PLXNA1,ROBO2
Fc Epsilon RI Signaling	0	0.00885	#NUM!	MAPK8
Actin Cytoskeleton Signaling	0	0.00424	#NUM!	GSN
Synaptic Long Term Depression	0	0.00532	#NUM!	CACNA1B
NRF2-mediated Oxidative Stress Response	0	0.0137	#NUM!	EPHX1,KEAP1,MAPK8
Acute Phase Response Signaling	0	0.0116	#NUM!	MAPK8,NFKBIE
FXR/RXR Activation	0	0.0087	#NUM!	MAPK8
Tight Junction Signaling	0	0.0116	#NUM!	CLDN6,STX4
Regulation of Actin-based Motility by Rho	0	0.00926	#NUM!	GSN
Erythropoietin Signaling Pathway	0	0.012	#NUM!	CCND1,NFKBIE
TREM1 Signaling	0	0.0141	#NUM!	CASP1
Role of NFAT in Regulation of the Immune Response	0	0.00779	#NUM!	CD80,HLA-A,NFKBIE
CCR5 Signaling in Macrophages	0	0.00647	#NUM!	CACNA1B,MAPK8
Calcium-induced T Lymphocyte Apoptosis	0	0.00386	#NUM!	HLA-A
Cytotoxic T Lymphocyte-mediated Apoptosis of Target Cells	0	0.0128	#NUM!	B2M,CASP6,HLA-A
IL-3 Signaling	0	0.0128	#NUM!	STAT1
IL-17 Signaling	0	0.00637	#NUM!	MAPK8
fMLP Signaling in Neutrophils	0	0.00781	#NUM!	NFKBIE
CXCR4 Signaling	0	0.00617	#NUM!	MAPK8
CTLA4 Signaling in Cytotoxic T Lymphocytes	0	0.0106	#NUM!	B2M,CD80,HLA-A
T Helper Cell Differentiation	0	0.011	#NUM!	CD80,HLA-A,STAT1
CD28 Signaling in T Helper Cells	0	0.0127	#NUM!	CD80,HLA-A,MAPK8,NFKBIE
Reelin Signaling in Neurons	0	0.00813	#NUM!	MAPK8
Angiopoietin Signaling	0	0.0132	#NUM!	NFKBIE
Relaxin Signaling	0	0.00671	#NUM!	NFKBIE
Factors Promoting Cardiogenesis in Vertebrates	0	0.0138	#NUM!	CCND1,MAPK8
iCOS-iCOSL Signaling in T Helper Cells	0	0.00977	#NUM!	CD80,HLA-A,NFKBIE
Lipid Antigen Presentation by CD1	0	0.00446	#NUM!	B2M
Corticotropin Releasing Hormone Signaling	0	0.0069	#NUM!	CACNA1B
HMGB1 Signaling	0	0.0129	#NUM!	MAPK8,VCAM1
GNRH Signaling	0	0.011	#NUM!	CACNA1B,MAPK8
Cholecystokinin/Gastrin-mediated Signaling	0	0.00885	#NUM!	MAPK8
Androgen Signaling	0	0.0123	#NUM!	CACNA1B,CCND1
CREB Signaling in Neurons	0	0.00173	#NUM!	CACNA1B
Communication between Innate and Adaptive Immune Cells	0	0.0107	#NUM!	B2M,CD80,HLA-A
Cdc42 Signaling	0	0.0112	#NUM!	B2M,EXOC7,HLA-A,MAPK8
EIF2 Signaling	0	0.00976	#NUM!	CCND1,EIF2AK2
PAK Signaling	0	0.00877	#NUM!	MAPK8
Rac Signaling	0	0.00735	#NUM!	MAPK8
Phospholipase C Signaling	0	0.00216	#NUM!	TGM2
Protein Kinase A Signaling	0	0.0106	#NUM!	H1-2,H1-3,H1f4,NFKBIE
Regulation of IL-2 Expression in Activated and Anergic T Lymphocytes	0	0.0102	#NUM!	CD80,MAPK8,NFKBIE
Nur77 Signaling in T Lymphocytes	0	0.0101	#NUM!	B2M,CD80,HLA-A
PKCθ Signaling in T Lymphocytes	0	0.014	1	CACNA1B,CD80,HLA-A,MAPK8,NFKBIE
Antiproliferative Role of TOB in T Cell Signaling	0	0.0042	#NUM!	CDKN1B
Dopamine-DARPP32 Feedback in cAMP Signaling	0	0.00565	#NUM!	CACNA1B
NGF Signaling	0	0.00862	#NUM!	MAPK8
Paxillin Signaling	0	0.00952	#NUM!	MAPK8
Signaling by Rho Family GTPases	0	0.00769	#NUM!	MAPK8,VIM
Gap Junction Signaling	0	0.00518	#NUM!	CAV1
eNOS Signaling	0	0.00654	#NUM!	CAV1
ErbB Signaling	0	0.011	#NUM!	MAPK8
GDNF Family Ligand-Receptor Interactions	0	0.0133	#NUM!	MAPK8
Netrin Signaling	0	0.0141	#NUM!	CACNA1B
Superpathway of Inositol Phosphate Compounds	0	0.0045	#NUM!	PI4K2B
3-phosphoinositide Biosynthesis	0	0.00518	#NUM!	PI4K2B
Epithelial Adherens Junction Signaling	0	0.00662	#NUM!	KEAP1
Gαi Signaling	0	0.00735	#NUM!	CAV1
Gαq Signaling	0	0.0121	#NUM!	NFKBIE,RGS18
Gαs Signaling	0	0.00847	#NUM!	RAPGEF2
PEDF Signaling	0	0.012	#NUM!	NFKBIE
Sperm Motility	0	0.00413	#NUM!	CLK3
Tec Kinase Signaling	0	0.00781	#NUM!	MAPK8,STAT1,STAT2
Unfolded protein response	0	0.0112	#NUM!	MAPK8
Estrogen Receptor Signaling	0	0.0126	#NUM!	CACNA1B,CAV1,CCND1,CDKN1A,MMP20
ERK/MAPK Signaling	0	0.00485	#NUM!	STAT1
SAPK/JNK Signaling	0	0.00321	#NUM!	MAPK8
Cardiac β-adrenergic Signaling	0	0.00606	#NUM!	CACNA1B
FGF Signaling	0	0.0119	#NUM!	MAPK8
GABA Receptor Signaling	0	0.00787	#NUM!	CACNA1B
IL-4 Signaling	0	0.0125	#NUM!	HLA-A
B Cell Receptor Signaling	0	0.0112	#NUM!	MAPK8,NFKBIE
Wnt/β-catenin Signaling	0	0.00595	#NUM!	CCND1
Chemokine Signaling	0	0.0133	#NUM!	MAPK8
Neurotrophin/TRK Signaling	0	0.0133	#NUM!	MAPK8
PPAR Signaling	0	0.00952	#NUM!	NFKBIE
IGF-1 Signaling	0	0.0098	#NUM!	MAPK8
Dopamine Receptor Signaling	0	0.0135	#NUM!	GCH1
cAMP-mediated signaling	0	0.00457	#NUM!	RGS18
p38 MAPK Signaling	0	0.00893	#NUM!	STAT1
TGF-β Signaling	0	0.0106	#NUM!	MAPK8
NF-κB Signaling	0	0.00798	#NUM!	EIF2AK2,MAPK8,NFKBIE
G-Protein Coupled Receptor Signaling	0	0.00738	#NUM!	NFKBIE,RGS18
BMP signaling pathway	0	0.012	#NUM!	MAPK8
GPCR-Mediated Nutrient Sensing in Enteroendocrine Cells	0	0.00877	#NUM!	CACNA1B
Gustation Pathway	0	0.00654	#NUM!	CACNA1B
Opioid Signaling Pathway	0	0.0113	#NUM!	CACNA1B,CDKN1B,RGS18
Adrenomedullin signaling pathway	0	0.00513	#NUM!	MAPK8
Iron homeostasis signaling pathway	0	0.00758	#NUM!	FECH
NER (Nucleotide Excision Repair, Enhanced Pathway)	0	0.01	#NUM!	DDB1
Endocannabinoid Neuronal Synapse Pathway	0	0.0137	#NUM!	CACNA1B,MAPK8
Apelin Cardiomyocyte Signaling Pathway	0	0.0103	#NUM!	MAPK8
Cardiac Hypertrophy Signaling (Enhanced)	0	0.00385	#NUM!	CACNA1B,MAPK8
Synaptogenesis Signaling Pathway	0	0.00667	#NUM!	CACNA1B,FARP1
White Adipose Tissue Browning Pathway	0	0.00746	#NUM!	CACNA1B
Xenobiotic Metabolism AHR Signaling Pathway	0	0.0127	#NUM!	ALDH1L1
Xenobiotic Metabolism CAR Signaling Pathway	0	0.00602	#NUM!	ALDH1L1
Xenobiotic Metabolism PXR Signaling Pathway	0	0.0118	#NUM!	ALDH1L1,Ces1g
Insulin Secretion Signaling Pathway	0	0.0116	#NUM!	CACNA1B,STAT1,STAT2
Semaphorin Neuronal Repulsive Signaling Pathway	0	0.0139	#NUM!	FARP1,PLXNA1
Regulation Of The Epithelial Mesenchymal Transition By Growth Factors Pathway	0	0.0106	#NUM!	MAPK8,VIM
MSP-RON Signaling In Macrophages Pathway	0	0.00962	#NUM!	STAT1
Calcium Signaling	0	0.00488	#NUM!	CACNA1B
