# Supplementary material for: Ionizing Radiation Drives Key Regulators of Antigen Presentation and a Global Expansion of the Immunopeptidome
Source: Mol Cell Proteomics. 2022 Sep 9;21(11):100410. doi: 10.1016/j.mcpro.2022.100410 (PMC9579046; doi:10.1016/j.mcpro.2022.100410)
Supplement: Table_S2 [file mmc3.csv]

Table S2 � All peptide spectrum matches in the CT26 immunopeptidome across control and irradiated conditions above a 1% FDR cut-off. Table includes NetMHCPan 4.0 minimum rank allele binding data for each peptide.
Peptide	Source.File	X	X1	X.10lgP	Mass	Length	ppm	m.z	RT	Area	Fraction	Scan	Feature	Feature2	Accession	PTM	AScore	Found.By	Sequence	seqreversed	P2	P5	PO	SpectralCount	PeptideNoModif	OriginalIndex	Rank_H-2-Dd	IsBound2_H-2-Dd	Rank_H-2-Kd	IsBound2_H-2-Kd	Rank_H-2-Ld	IsBound2_H-2-Ld	Rank_H-2-Qa1	IsBound2_H-2-Qa1	Rank_H-2-Qa2	IsBound2_H-2-Qa2	MinRankAllele	MinRank
AAAPAKAEAKEESEESD	HFX147_IPP253_AAT_CT26_R48B_EVEN.raw	15206	985	35.43	1731.7798	17	1	866.898	21.8	149480	35	F35:7636	1	1	P14869|RLA0_MOUSE			PEAKS DB	AAAPAKAEAKEESEESD	DSEESEEKAEAKAPAAA	A	A	D	1	AAAPAKAEAKEESEESD	2	97.5	FALSE	99.167	FALSE	100	FALSE	99	FALSE	99	FALSE
AAAVRDISEASVFDA	HFX147_IPP253_AAT_CT26_C24A_ODD.raw	914	914	30.06	1520.7471	15	1.7	761.3821	58.91	105420	2	F2:20750	1	1	P62855|RS26_MOUSE			PEAKS DB	AAAVRDISEASVFDA	ADFVSAESIDRVAAA	A	R	A	1	AAAVRDISEASVFDA	4	92.5	FALSE	95	FALSE	95	FALSE	70.037	FALSE	83.833	FALSE
AAAVRDISEASVFDA	HFX147_IPP253_AAT_CT26_R48A_ODD.raw	12220	144	54.21	1520.7471	15	-1.8	761.3795	58.92	349630	34	F34:20821	1	1	P62855|RS26_MOUSE			PEAKS DB	AAAVRDISEASVFDA	ADFVSAESIDRVAAA	A	R	A	1	AAAVRDISEASVFDA	5	92.5	FALSE	95	FALSE	95	FALSE	70.037	FALSE	83.833	FALSE
AAAVRDISEASVFDA	HFX147_IPP253_AAT_CT26_R48B_ODD.raw	14665	444	43.82	1520.7471	15	0	761.3808	58.96	231560	36	F36:20878	1	1	P62855|RS26_MOUSE			PEAKS DB	AAAVRDISEASVFDA	ADFVSAESIDRVAAA	A	R	A	1	AAAVRDISEASVFDA	6	92.5	FALSE	95	FALSE	95	FALSE	70.037	FALSE	83.833	FALSE
AADAAPGPSASFRL	HFX147_IPP253_AAT_CT26_R48A_ODD.raw	13920	1844	26.67	1329.6676	14	1.3	665.8419	55.28	126830	34	F34:19384	1	1	Q8BMQ2|TF3C4_MOUSE			PEAKS DB	AADAAPGPSASFRL	LRFSASPGPAADAA	A	A	L	1	AADAAPGPSASFRL	7	4.388	FALSE	45.429	FALSE	29.912	FALSE	23.463	FALSE	57.098	FALSE
AADAAPGPSASFRL	HFX147_IPP253_AAT_CT26_R48C_ODD.raw	17958	1779	27.47	1329.6676	14	0.1	665.8411	55.35	150380	38	F38:19324	1	1	Q8BMQ2|TF3C4_MOUSE			PEAKS DB	AADAAPGPSASFRL	LRFSASPGPAADAA	A	A	L	1	AADAAPGPSASFRL	8	4.388	FALSE	45.429	FALSE	29.912	FALSE	23.463	FALSE	57.098	FALSE
AAEFAKLS	HFX147_IPP253_AAT_CT26_R48B_ODD.raw	15679	1458	29.98	835.4439	8	0.6	418.7295	42.1	112770	36	F36:14210	1	1	Q9D771|PACC1_MOUSE			PEAKS DB	AAEFAKLS	SLKAFEAA	A	A	S	1	AAEFAKLS	9	58.846	FALSE	80.625	FALSE	82	FALSE	51.694	FALSE	56.878	FALSE
AAFGKPINF	HFX147_IPP253_AAT_CT26_C24A_ODD.raw	480	480	36.58	963.5178	9	-0.2	482.7661	54.97	147450	2	F2:19188	1	1	O08749|DLDH_MOUSE			PEAKS DB	AAFGKPINF	FNIPKGFAA	A	K	F	1	AAFGKPINF	10	0.234	TRUE	2.39	FALSE	0.609	TRUE	0.009	TRUE	0.443	TRUE	H-2-Qa1	0.009
AAFGKPINF	HFX147_IPP253_AAT_CT26_C24B_ODD.raw	1728	379	40.67	963.5178	9	-0.1	482.7661	55.03	140210	6	F6:19248	1	1	O08749|DLDH_MOUSE			PEAKS DB	AAFGKPINF	FNIPKGFAA	A	K	F	1	AAFGKPINF	11	0.234	TRUE	2.39	FALSE	0.609	TRUE	0.009	TRUE	0.443	TRUE	H-2-Qa1	0.009
AAFGKPINF	HFX147_IPP253_AAT_CT26_C48C_ODD.raw	11884	1276	27.39	963.5178	9	0.5	482.7664	55.03	186150	32	F32:19190	1	1	O08749|DLDH_MOUSE			PEAKS DB	AAFGKPINF	FNIPKGFAA	A	K	F	1	AAFGKPINF	12	0.234	TRUE	2.39	FALSE	0.609	TRUE	0.009	TRUE	0.443	TRUE	H-2-Qa1	0.009
AAFGKPINF	HFX147_IPP253_AAT_CT26_R24B_ODD.raw	5976	517	42.34	963.5178	9	-0.3	482.766	54.97	599350	12	F12:19123	1	1	O08749|DLDH_MOUSE			PEAKS DB	AAFGKPINF	FNIPKGFAA	A	K	F	1	AAFGKPINF	13	0.234	TRUE	2.39	FALSE	0.609	TRUE	0.009	TRUE	0.443	TRUE	H-2-Qa1	0.009
AAFGKPINF	HFX147_IPP253_AAT_CT26_R24C_ODD.raw	7601	244	47.76	963.5178	9	1.5	482.7669	55.04	336610	14	F14:19315	1	1	O08749|DLDH_MOUSE			PEAKS DB	AAFGKPINF	FNIPKGFAA	A	K	F	1	AAFGKPINF	14	0.234	TRUE	2.39	FALSE	0.609	TRUE	0.009	TRUE	0.443	TRUE	H-2-Qa1	0.009
AAFGKPINF	HFX147_IPP253_AAT_CT26_R48A_ODD.raw	12694	618	41.34	963.5178	9	-1	482.7657	55.01	279780	34	F34:19255	1	1	O08749|DLDH_MOUSE			PEAKS DB	AAFGKPINF	FNIPKGFAA	A	K	F	1	AAFGKPINF	15	0.234	TRUE	2.39	FALSE	0.609	TRUE	0.009	TRUE	0.443	TRUE	H-2-Qa1	0.009
AAFGKPINF	HFX147_IPP253_AAT_CT26_R48B_ODD.raw	14875	654	39.94	963.5178	9	0.4	482.7664	55.03	632160	36	F36:19304	1	1	O08749|DLDH_MOUSE			PEAKS DB	AAFGKPINF	FNIPKGFAA	A	K	F	1	AAFGKPINF	16	0.234	TRUE	2.39	FALSE	0.609	TRUE	0.009	TRUE	0.443	TRUE	H-2-Qa1	0.009
AAFPKKQN	HFX147_IPP253_AAT_CT26_C24A_EVEN.raw	577	577	35.07	902.4974	8	0	452.256	25.16	3197100	1	F1:8551	5	5	P48771|CX7A2_MOUSE			PEAKS DB	AAFPKKQN	NQKKPFAA	A	K	N	1	AAFPKKQN	19	29.6	FALSE	57.667	FALSE	44.154	FALSE	44.14	FALSE	20.609	FALSE
AAFPKKQN	HFX147_IPP253_AAT_CT26_C24B_ODD.raw	1570	221	43.78	902.4974	8	-0.8	452.2556	21.43	15110000	6	F6:5978	5	5	P48771|CX7A2_MOUSE			PEAKS DB	AAFPKKQN	NQKKPFAA	A	K	N	1	AAFPKKQN	20	29.6	FALSE	57.667	FALSE	44.154	FALSE	44.14	FALSE	20.609	FALSE
AAFPKKQN	HFX147_IPP253_AAT_CT26_C24C_EVEN.raw	3234	269	41.05	902.4974	8	-0.8	452.2556	21.53	5390700	7	F7:7256	4	4	P48771|CX7A2_MOUSE			PEAKS DB	AAFPKKQN	NQKKPFAA	A	K	N	1	AAFPKKQN	21	29.6	FALSE	57.667	FALSE	44.154	FALSE	44.14	FALSE	20.609	FALSE
AAFPKKQN	HFX147_IPP253_AAT_CT26_C48B_ODD.raw	9844	136	45.09	902.4974	8	-0.3	452.2558	21.49	4588300	30	F30:5554	4	4	P48771|CX7A2_MOUSE			PEAKS DB	AAFPKKQN	NQKKPFAA	A	K	N	1	AAFPKKQN	22	29.6	FALSE	57.667	FALSE	44.154	FALSE	44.14	FALSE	20.609	FALSE
AAFPKKQN	HFX147_IPP253_AAT_CT26_C48C_ODD.raw	10726	118	49.01	902.4974	8	-0.8	452.2556	24.65	15300000	32	F32:7118	4	4	P48771|CX7A2_MOUSE			PEAKS DB	AAFPKKQN	NQKKPFAA	A	K	N	1	AAFPKKQN	23	29.6	FALSE	57.667	FALSE	44.154	FALSE	44.14	FALSE	20.609	FALSE
AAFPKKQN	HFX147_IPP253_AAT_CT26_R24A_EVEN.raw	4350	171	47.06	902.4974	8	0.4	452.2561	21.55	16387000	9	F9:7415	4	4	P48771|CX7A2_MOUSE			PEAKS DB	AAFPKKQN	NQKKPFAA	A	K	N	1	AAFPKKQN	24	29.6	FALSE	57.667	FALSE	44.154	FALSE	44.14	FALSE	20.609	FALSE
AAFPKKQN	HFX147_IPP253_AAT_CT26_R24B_EVEN.raw	5636	177	51.95	902.4974	8	-0.4	452.2558	21.4	60404000	11	F11:7491	3	3	P48771|CX7A2_MOUSE			PEAKS DB	AAFPKKQN	NQKKPFAA	A	K	N	1	AAFPKKQN	25	29.6	FALSE	57.667	FALSE	44.154	FALSE	44.14	FALSE	20.609	FALSE
AAFPKKQN	HFX147_IPP253_AAT_CT26_R24C_EVEN.raw	7623	266	46.91	902.4974	8	-0.6	452.2557	21.42	29796000	13	F13:7267	4	4	P48771|CX7A2_MOUSE			PEAKS DB	AAFPKKQN	NQKKPFAA	A	K	N	1	AAFPKKQN	26	29.6	FALSE	57.667	FALSE	44.154	FALSE	44.14	FALSE	20.609	FALSE
AAFPKKQN	HFX147_IPP253_AAT_CT26_R48A_EVEN.raw	12312	236	49.95	902.4974	8	0.4	452.2562	25.15	138540000	33	F33:9095	4	4	P48771|CX7A2_MOUSE			PEAKS DB	AAFPKKQN	NQKKPFAA	A	K	N	1	AAFPKKQN	27	29.6	FALSE	57.667	FALSE	44.154	FALSE	44.14	FALSE	20.609	FALSE
AAFPKKQN	HFX147_IPP253_AAT_CT26_R48B_EVEN.raw	14536	315	47.04	902.4974	8	-0.1	452.2559	25.2	103300000	35	F35:8926	4	4	P48771|CX7A2_MOUSE			PEAKS DB	AAFPKKQN	NQKKPFAA	A	K	N	1	AAFPKKQN	28	29.6	FALSE	57.667	FALSE	44.154	FALSE	44.14	FALSE	20.609	FALSE
AAFPKKQN	HFX147_IPP253_AAT_CT26_R48C_EVEN.raw	16462	283	48.1	902.4974	8	-2.4	452.2549	21.41	21488000	37	F37:7392	3	3	P48771|CX7A2_MOUSE			PEAKS DB	AAFPKKQN	NQKKPFAA	A	K	N	1	AAFPKKQN	29	29.6	FALSE	57.667	FALSE	44.154	FALSE	44.14	FALSE	20.609	FALSE
AAFRKNLI	HFX147_IPP253_AAT_CT26_C24A_EVEN.raw	1138	1138	26.93	931.5603	8	0.9	466.7878	41.52	0	1	F1:15040	0	0	Q9D8U8|SNX5_MOUSE			PEAKS DB	AAFRKNLI	ILNKRFAA	A	K	I	1	AAFRKNLI	30	1.735	TRUE	15.921	FALSE	13.108	FALSE	14.069	FALSE	7.456	FALSE	H-2-Dd	1.735
AAFRKNLI	HFX147_IPP253_AAT_CT26_R24A_EVEN.raw	5435	1256	25.77	931.5603	8	0.6	466.7877	41.57	196840	9	F9:15124	1	1	Q9D8U8|SNX5_MOUSE			PEAKS DB	AAFRKNLI	ILNKRFAA	A	K	I	1	AAFRKNLI	31	1.735	TRUE	15.921	FALSE	13.108	FALSE	14.069	FALSE	7.456	FALSE	H-2-Dd	1.735
AAFRKNLI	HFX147_IPP253_AAT_CT26_R48C_EVEN.raw	18249	2070	24.42	931.5603	8	-0.4	466.7873	41.56	247130	37	F37:15373	1	1	Q9D8U8|SNX5_MOUSE			PEAKS DB	AAFRKNLI	ILNKRFAA	A	K	I	1	AAFRKNLI	32	1.735	TRUE	15.921	FALSE	13.108	FALSE	14.069	FALSE	7.456	FALSE	H-2-Dd	1.735
AAGASRIIGI	HFX147_IPP253_AAT_CT26_R24C_EVEN.raw	9081	1724	26.87	927.5501	10	0	464.7823	49.31	64874	13	F13:18331	1	1	Q64437|ADH7_MOUSE			PEAKS DB	AAGASRIIGI	IGIIRSAGAA	A	S	I	1	AAGASRIIGI	35	13.596	FALSE	26.917	FALSE	23.539	FALSE	10.181	FALSE	15.45	FALSE
AAGASRIIGI	HFX147_IPP253_AAT_CT26_R48A_EVEN.raw	12600	524	42.69	927.5501	10	0.4	464.7825	49.33	264110	33	F33:18613	1	1	Q64437|ADH7_MOUSE			PEAKS DB	AAGASRIIGI	IGIIRSAGAA	A	S	I	1	AAGASRIIGI	36	13.596	FALSE	26.917	FALSE	23.539	FALSE	10.181	FALSE	15.45	FALSE
AAGASRIIGI	HFX147_IPP253_AAT_CT26_R48B_EVEN.raw	15735	1514	29.39	927.5501	10	0	464.7823	49.35	79437	35	F35:18504	2	2	Q64437|ADH7_MOUSE			PEAKS DB	AAGASRIIGI	IGIIRSAGAA	A	S	I	1	AAGASRIIGI	37	13.596	FALSE	26.917	FALSE	23.539	FALSE	10.181	FALSE	15.45	FALSE
AAGASRIIGI	HFX147_IPP253_AAT_CT26_R48C_EVEN.raw	16805	626	41.11	927.5501	10	0.7	464.7827	49.31	43165	37	F37:18446	1	1	Q64437|ADH7_MOUSE			PEAKS DB	AAGASRIIGI	IGIIRSAGAA	A	S	I	1	AAGASRIIGI	38	13.596	FALSE	26.917	FALSE	23.539	FALSE	10.181	FALSE	15.45	FALSE
AAGVSRSAAL	HFX147_IPP253_AAT_CT26_C24B_EVEN.raw	2602	1253	29.2	901.4981	10	-0.2	451.7562	34.22	96064	5	F5:12323	1	1	Q8VE01|DUS18_MOUSE			PEAKS DB	AAGVSRSAAL	LAASRSVGAA	A	S	L	1	AAGVSRSAAL	39	6.904	FALSE	13.139	FALSE	8.967	FALSE	10.495	FALSE	22.408	FALSE
AAGVSRSAAL	HFX147_IPP253_AAT_CT26_C24C_EVEN.raw	3221	256	41.28	901.4981	10	1	451.7568	34.19	85526	7	F7:12257	1	1	Q8VE01|DUS18_MOUSE			PEAKS DB	AAGVSRSAAL	LAASRSVGAA	A	S	L	1	AAGVSRSAAL	40	6.904	FALSE	13.139	FALSE	8.967	FALSE	10.495	FALSE	22.408	FALSE
AAGVSRSAAL	HFX147_IPP253_AAT_CT26_C48B_EVEN.raw	10260	552	32.82	901.4981	10	1.1	451.7568	34.09	37763	29	F29:12321	1	1	Q8VE01|DUS18_MOUSE			PEAKS DB	AAGVSRSAAL	LAASRSVGAA	A	S	L	1	AAGVSRSAAL	41	6.904	FALSE	13.139	FALSE	8.967	FALSE	10.495	FALSE	22.408	FALSE
AAGVSRSAAL	HFX147_IPP253_AAT_CT26_C48C_EVEN.raw	11619	1011	30.97	901.4981	10	0.1	451.7564	34.09	97260	31	F31:12286	1	1	Q8VE01|DUS18_MOUSE			PEAKS DB	AAGVSRSAAL	LAASRSVGAA	A	S	L	1	AAGVSRSAAL	42	6.904	FALSE	13.139	FALSE	8.967	FALSE	10.495	FALSE	22.408	FALSE
AAGVSRSAAL	HFX147_IPP253_AAT_CT26_R24A_EVEN.raw	5073	894	31.53	901.4981	10	1.5	451.757	34.14	65909	9	F9:12205	1	1	Q8VE01|DUS18_MOUSE			PEAKS DB	AAGVSRSAAL	LAASRSVGAA	A	S	L	1	AAGVSRSAAL	43	6.904	FALSE	13.139	FALSE	8.967	FALSE	10.495	FALSE	22.408	FALSE
AAGVSRSAAL	HFX147_IPP253_AAT_CT26_R24B_EVEN.raw	6306	847	37.11	901.4981	10	1.5	451.757	34.15	111910	11	F11:12474	1	1	Q8VE01|DUS18_MOUSE			PEAKS DB	AAGVSRSAAL	LAASRSVGAA	A	S	L	1	AAGVSRSAAL	44	6.904	FALSE	13.139	FALSE	8.967	FALSE	10.495	FALSE	22.408	FALSE
AAGVSRSAAL	HFX147_IPP253_AAT_CT26_R24C_EVEN.raw	8734	1377	30.64	901.4981	10	0.7	451.7567	34.23	0	13	F13:12352	0	0	Q8VE01|DUS18_MOUSE			PEAKS DB	AAGVSRSAAL	LAASRSVGAA	A	S	L	1	AAGVSRSAAL	45	6.904	FALSE	13.139	FALSE	8.967	FALSE	10.495	FALSE	22.408	FALSE
AAGVSRSAAL	HFX147_IPP253_AAT_CT26_R48A_EVEN.raw	12666	590	41.77	901.4981	10	0.3	451.7565	34.15	74796	33	F33:12609	1	1	Q8VE01|DUS18_MOUSE			PEAKS DB	AAGVSRSAAL	LAASRSVGAA	A	S	L	1	AAGVSRSAAL	46	6.904	FALSE	13.139	FALSE	8.967	FALSE	10.495	FALSE	22.408	FALSE
AAGVSRSAAL	HFX147_IPP253_AAT_CT26_R48B_EVEN.raw	15239	1018	35	901.4981	10	1.3	451.7569	34.13	115430	35	F35:12498	1	1	Q8VE01|DUS18_MOUSE			PEAKS DB	AAGVSRSAAL	LAASRSVGAA	A	S	L	1	AAGVSRSAAL	47	6.904	FALSE	13.139	FALSE	8.967	FALSE	10.495	FALSE	22.408	FALSE
AAGVSRSAAL	HFX147_IPP253_AAT_CT26_R48C_EVEN.raw	16918	739	39.69	901.4981	10	2.2	451.7573	34.17	99005	37	F37:12441	1	1	Q8VE01|DUS18_MOUSE			PEAKS DB	AAGVSRSAAL	LAASRSVGAA	A	S	L	1	AAGVSRSAAL	48	6.904	FALSE	13.139	FALSE	8.967	FALSE	10.495	FALSE	22.408	FALSE
AAGVSRSATL	HFX147_IPP253_AAT_CT26_C24B_EVEN.raw	1528	179	45.11	931.5087	10	1.3	466.7622	34.43	346680	5	F5:12378	1	1	Q9D9D8|DUS21_MOUSE:Q9JLY7|DUS14_MOUSE			PEAKS DB	AAGVSRSATL	LTASRSVGAA	A	S	L	1	AAGVSRSATL	49	2.939	FALSE	8.436	FALSE	6.393	FALSE	6.795	FALSE	14.821	FALSE
AAGVSRSATL	HFX147_IPP253_AAT_CT26_C24C_EVEN.raw	3208	243	41.76	931.5087	10	-1.4	466.761	34.4	306530	7	F7:12320	1	1	Q9D9D8|DUS21_MOUSE:Q9JLY7|DUS14_MOUSE			PEAKS DB	AAGVSRSATL	LTASRSVGAA	A	S	L	1	AAGVSRSATL	50	2.939	FALSE	8.436	FALSE	6.393	FALSE	6.795	FALSE	14.821	FALSE
AAGVSRSATL	HFX147_IPP253_AAT_CT26_C48B_EVEN.raw	10228	520	33.49	931.5087	10	1.8	466.7625	34.25	115320	29	F29:12382	1	1	Q9D9D8|DUS21_MOUSE:Q9JLY7|DUS14_MOUSE			PEAKS DB	AAGVSRSATL	LTASRSVGAA	A	S	L	1	AAGVSRSATL	51	2.939	FALSE	8.436	FALSE	6.393	FALSE	6.795	FALSE	14.821	FALSE
AAGVSRSATL	HFX147_IPP253_AAT_CT26_C48C_EVEN.raw	10861	253	43.87	931.5087	10	0	466.7616	34.31	332170	31	F31:12345	1	1	Q9D9D8|DUS21_MOUSE:Q9JLY7|DUS14_MOUSE			PEAKS DB	AAGVSRSATL	LTASRSVGAA	A	S	L	1	AAGVSRSATL	52	2.939	FALSE	8.436	FALSE	6.393	FALSE	6.795	FALSE	14.821	FALSE
AAGVSRSATL	HFX147_IPP253_AAT_CT26_R24C_EVEN.raw	7964	607	40.08	931.5087	10	-1.1	466.7611	34.36	411750	13	F13:12407	1	1	Q9JLY7|DUS14_MOUSE:Q9D9D8|DUS21_MOUSE			PEAKS DB	AAGVSRSATL	LTASRSVGAA	A	S	L	1	AAGVSRSATL	53	2.939	FALSE	8.436	FALSE	6.393	FALSE	6.795	FALSE	14.821	FALSE
AAPAKLHLL	HFX147_IPP253_AAT_CT26_C24A_EVEN.raw	959	959	29.39	932.5807	9	0.4	467.2978	42.56	221350	1	F1:15433	1	1	Q9CQ18|RNH2C_MOUSE			PEAKS DB	AAPAKLHLL	LLHLKAPAA	A	K	L	1	AAPAKLHLL	56	0.008	TRUE	1.269	TRUE	2.179	FALSE	0.169	TRUE	1.573	TRUE	H-2-Dd	0.008
AAPAKLHLL	HFX147_IPP253_AAT_CT26_C24B_EVEN.raw	2588	1239	29.33	932.5807	9	-0.2	467.2975	42.73	418880	5	F5:15639	1	1	Q9CQ18|RNH2C_MOUSE			PEAKS DB	AAPAKLHLL	LLHLKAPAA	A	K	L	1	AAPAKLHLL	57	0.008	TRUE	1.269	TRUE	2.179	FALSE	0.169	TRUE	1.573	TRUE	H-2-Dd	0.008
AAPAKLHLL	HFX147_IPP253_AAT_CT26_C24C_EVEN.raw	3620	655	34.01	932.5807	9	0.4	467.2978	42.7	510620	7	F7:15578	2	2	Q9CQ18|RNH2C_MOUSE			PEAKS DB	AAPAKLHLL	LLHLKAPAA	A	K	L	1	AAPAKLHLL	58	0.008	TRUE	1.269	TRUE	2.179	FALSE	0.169	TRUE	1.573	TRUE	H-2-Dd	0.008
AAPAKLHLL	HFX147_IPP253_AAT_CT26_C48B_EVEN.raw	10537	829	27.71	932.5807	9	0.2	467.2977	42.65	126800	29	F29:15680	1	1	Q9CQ18|RNH2C_MOUSE			PEAKS DB	AAPAKLHLL	LLHLKAPAA	A	K	L	1	AAPAKLHLL	59	0.008	TRUE	1.269	TRUE	2.179	FALSE	0.169	TRUE	1.573	TRUE	H-2-Dd	0.008
AAPAKLHLL	HFX147_IPP253_AAT_CT26_C48C_EVEN.raw	11071	463	39.33	932.5807	9	0.4	467.2978	42.63	437280	31	F31:15641	1	1	Q9CQ18|RNH2C_MOUSE			PEAKS DB	AAPAKLHLL	LLHLKAPAA	A	K	L	1	AAPAKLHLL	60	0.008	TRUE	1.269	TRUE	2.179	FALSE	0.169	TRUE	1.573	TRUE	H-2-Dd	0.008
AAPAKLHLL	HFX147_IPP253_AAT_CT26_R24A_EVEN.raw	4759	580	36.76	932.5807	9	1.3	467.2982	42.63	753220	9	F9:15531	1	1	Q9CQ18|RNH2C_MOUSE			PEAKS DB	AAPAKLHLL	LLHLKAPAA	A	K	L	1	AAPAKLHLL	61	0.008	TRUE	1.269	TRUE	2.179	FALSE	0.169	TRUE	1.573	TRUE	H-2-Dd	0.008
AAPAKLHLL	HFX147_IPP253_AAT_CT26_R24B_EVEN.raw	6093	634	40.23	932.5807	9	-0.3	467.2975	42.58	930430	11	F11:15785	1	1	Q9CQ18|RNH2C_MOUSE			PEAKS DB	AAPAKLHLL	LLHLKAPAA	A	K	L	1	AAPAKLHLL	62	0.008	TRUE	1.269	TRUE	2.179	FALSE	0.169	TRUE	1.573	TRUE	H-2-Dd	0.008
AAPAKLHLL	HFX147_IPP253_AAT_CT26_R24C_ODD.raw	7806	449	42.83	932.5807	9	0.8	467.298	42.61	850360	14	F14:14393	2	2	Q9CQ18|RNH2C_MOUSE			PEAKS DB	AAPAKLHLL	LLHLKAPAA	A	K	L	1	AAPAKLHLL	63	0.008	TRUE	1.269	TRUE	2.179	FALSE	0.169	TRUE	1.573	TRUE	H-2-Dd	0.008
AAPAKLHLL	HFX147_IPP253_AAT_CT26_R48A_ODD.raw	13802	1726	27.82	932.5807	9	-0.3	467.2975	42.63	440610	34	F34:14368	2	2	Q9CQ18|RNH2C_MOUSE			PEAKS DB	AAPAKLHLL	LLHLKAPAA	A	K	L	1	AAPAKLHLL	64	0.008	TRUE	1.269	TRUE	2.179	FALSE	0.169	TRUE	1.573	TRUE	H-2-Dd	0.008
AAPAKLHLL	HFX147_IPP253_AAT_CT26_R48B_EVEN.raw	16149	1928	24.6	932.5807	9	-0.6	467.2974	42.62	208360	35	F35:15850	1	1	Q9CQ18|RNH2C_MOUSE			PEAKS DB	AAPAKLHLL	LLHLKAPAA	A	K	L	1	AAPAKLHLL	65	0.008	TRUE	1.269	TRUE	2.179	FALSE	0.169	TRUE	1.573	TRUE	H-2-Dd	0.008
AAPAKLHLL	HFX147_IPP253_AAT_CT26_R48C_ODD.raw	17010	831	38.62	932.5807	9	2.7	467.2989	42.67	1552500	38	F38:14273	2	2	Q9CQ18|RNH2C_MOUSE			PEAKS DB	AAPAKLHLL	LLHLKAPAA	A	K	L	1	AAPAKLHLL	66	0.008	TRUE	1.269	TRUE	2.179	FALSE	0.169	TRUE	1.573	TRUE	H-2-Dd	0.008
AAPGPSASFRL	HFX147_IPP253_AAT_CT26_C24B_ODD.raw	2218	869	33.53	1072.5665	11	1.6	537.2914	52.28	51351	6	F6:18157	1	1	Q8BMQ2|TF3C4_MOUSE			PEAKS DB	AAPGPSASFRL	LRFSASPGPAA	A	P	L	1	AAPGPSASFRL	67	0.18	TRUE	5.642	FALSE	3.666	FALSE	3.434	FALSE	21.91	FALSE	H-2-Dd	0.18
AAPGPSASFRL	HFX147_IPP253_AAT_CT26_C24C_ODD.raw	3218	253	41.36	1072.5665	11	-1.8	537.2896	52.28	0	8	F8:18259	0	0	Q8BMQ2|TF3C4_MOUSE			PEAKS DB	AAPGPSASFRL	LRFSASPGPAA	A	P	L	1	AAPGPSASFRL	68	0.18	TRUE	5.642	FALSE	3.666	FALSE	3.434	FALSE	21.91	FALSE	H-2-Dd	0.18
AAPGPSASFRL	HFX147_IPP253_AAT_CT26_R24B_ODD.raw	5708	249	49.18	1072.5665	11	0.2	537.2906	52.22	73038	12	F12:18068	1	1	Q8BMQ2|TF3C4_MOUSE			PEAKS DB	AAPGPSASFRL	LRFSASPGPAA	A	P	L	1	AAPGPSASFRL	69	0.18	TRUE	5.642	FALSE	3.666	FALSE	3.434	FALSE	21.91	FALSE	H-2-Dd	0.18
AAPGPSASFRL	HFX147_IPP253_AAT_CT26_R24C_ODD.raw	8896	1539	28.98	1072.5665	11	-0.5	537.2903	52.29	76349	14	F14:18247	1	1	Q8BMQ2|TF3C4_MOUSE			PEAKS DB	AAPGPSASFRL	LRFSASPGPAA	A	P	L	1	AAPGPSASFRL	70	0.18	TRUE	5.642	FALSE	3.666	FALSE	3.434	FALSE	21.91	FALSE	H-2-Dd	0.18
AAPGPSASFRL	HFX147_IPP253_AAT_CT26_R48A_ODD.raw	12946	870	37.63	1072.5665	11	-1.4	537.2898	52.26	164350	34	F34:18168	1	1	Q8BMQ2|TF3C4_MOUSE			PEAKS DB	AAPGPSASFRL	LRFSASPGPAA	A	P	L	1	AAPGPSASFRL	71	0.18	TRUE	5.642	FALSE	3.666	FALSE	3.434	FALSE	21.91	FALSE	H-2-Dd	0.18
AAPGPSASFRL	HFX147_IPP253_AAT_CT26_R48B_ODD.raw	14933	712	38.88	1072.5665	11	-0.3	537.2904	52.28	100370	36	F36:18235	1	1	Q8BMQ2|TF3C4_MOUSE			PEAKS DB	AAPGPSASFRL	LRFSASPGPAA	A	P	L	1	AAPGPSASFRL	72	0.18	TRUE	5.642	FALSE	3.666	FALSE	3.434	FALSE	21.91	FALSE	H-2-Dd	0.18
AAPGPSASFRL	HFX147_IPP253_AAT_CT26_R48C_ODD.raw	17131	952	37.18	1072.5665	11	0.2	537.2906	52.33	189540	38	F38:18133	1	1	Q8BMQ2|TF3C4_MOUSE			PEAKS DB	AAPGPSASFRL	LRFSASPGPAA	A	P	L	1	AAPGPSASFRL	73	0.18	TRUE	5.642	FALSE	3.666	FALSE	3.434	FALSE	21.91	FALSE	H-2-Dd	0.18
AAPLRHTLL	HFX147_IPP253_AAT_CT26_C24B_EVEN.raw	2844	1495	26.43	990.5974	9	0.9	496.3064	38.95	134130	5	F5:14178	1	1	Q99N84|RT18B_MOUSE			PEAKS DB	AAPLRHTLL	LLTHRLPAA	A	R	L	1	AAPLRHTLL	74	0.007	TRUE	1.298	TRUE	2.266	FALSE	0.665	TRUE	3.344	FALSE	H-2-Dd	0.007
AAPLRHTLL	HFX147_IPP253_AAT_CT26_C24C_EVEN.raw	3646	681	33.6	990.5974	9	0.5	496.3062	38.91	209370	7	F7:14113	1	1	Q99N84|RT18B_MOUSE			PEAKS DB	AAPLRHTLL	LLTHRLPAA	A	R	L	1	AAPLRHTLL	75	0.007	TRUE	1.298	TRUE	2.266	FALSE	0.665	TRUE	3.344	FALSE	H-2-Dd	0.007
AAPLRHTLL	HFX147_IPP253_AAT_CT26_C48C_EVEN.raw	11515	907	32.41	990.5974	9	0.3	496.3061	38.86	222490	31	F31:14170	1	1	Q99N84|RT18B_MOUSE			PEAKS DB	AAPLRHTLL	LLTHRLPAA	A	R	L	1	AAPLRHTLL	76	0.007	TRUE	1.298	TRUE	2.266	FALSE	0.665	TRUE	3.344	FALSE	H-2-Dd	0.007
AAPLRHTLL	HFX147_IPP253_AAT_CT26_R24A_EVEN.raw	5326	1147	27.44	990.5974	9	0.1	496.306	38.85	152100	9	F9:14072	1	1	Q99N84|RT18B_MOUSE			PEAKS DB	AAPLRHTLL	LLTHRLPAA	A	R	L	1	AAPLRHTLL	77	0.007	TRUE	1.298	TRUE	2.266	FALSE	0.665	TRUE	3.344	FALSE	H-2-Dd	0.007
AAPLRHTLL	HFX147_IPP253_AAT_CT26_R24B_EVEN.raw	6586	1127	33.35	990.5974	9	0.2	496.3061	38.91	173450	11	F11:14352	1	1	Q99N84|RT18B_MOUSE			PEAKS DB	AAPLRHTLL	LLTHRLPAA	A	R	L	1	AAPLRHTLL	78	0.007	TRUE	1.298	TRUE	2.266	FALSE	0.665	TRUE	3.344	FALSE	H-2-Dd	0.007
AAPLRHTLL	HFX147_IPP253_AAT_CT26_R24C_EVEN.raw	8353	996	34.74	990.5974	9	1	496.3065	38.91	251180	13	F13:14204	1	1	Q99N84|RT18B_MOUSE			PEAKS DB	AAPLRHTLL	LLTHRLPAA	A	R	L	1	AAPLRHTLL	79	0.007	TRUE	1.298	TRUE	2.266	FALSE	0.665	TRUE	3.344	FALSE	H-2-Dd	0.007
AAPLRHTLL	HFX147_IPP253_AAT_CT26_R48A_EVEN.raw	13830	1754	27.58	990.5974	9	0.2	496.3061	38.89	320230	33	F33:14489	1	1	Q99N84|RT18B_MOUSE			PEAKS DB	AAPLRHTLL	LLTHRLPAA	A	R	L	1	AAPLRHTLL	80	0.007	TRUE	1.298	TRUE	2.266	FALSE	0.665	TRUE	3.344	FALSE	H-2-Dd	0.007
AAPPKANFI	HFX147_IPP253_AAT_CT26_C24B_EVEN.raw	2096	747	35.1	927.5178	9	0.7	464.7665	44.96	219670	5	F5:16542	1	1	A2A5R2|BIG2_MOUSE			PEAKS DB	AAPPKANFI	IFNAKPPAA	A	K	I	1	AAPPKANFI	81	0.022	TRUE	1.613	TRUE	4.397	FALSE	0.634	TRUE	3.976	FALSE	H-2-Dd	0.022
AAPPKANFI	HFX147_IPP253_AAT_CT26_C24C_EVEN.raw	3790	825	30.99	927.5178	9	0.8	464.7665	44.99	288700	7	F7:16485	2	2	A2A5R2|BIG2_MOUSE			PEAKS DB	AAPPKANFI	IFNAKPPAA	A	K	I	1	AAPPKANFI	82	0.022	TRUE	1.613	TRUE	4.397	FALSE	0.634	TRUE	3.976	FALSE	H-2-Dd	0.022
AAPPKANFI	HFX147_IPP253_AAT_CT26_C48B_EVEN.raw	10603	895	26.49	927.5178	9	-0.2	464.7661	44.94	76983	29	F29:16617	1	1	A2A5R2|BIG2_MOUSE			PEAKS DB	AAPPKANFI	IFNAKPPAA	A	K	I	1	AAPPKANFI	83	0.022	TRUE	1.613	TRUE	4.397	FALSE	0.634	TRUE	3.976	FALSE	H-2-Dd	0.022
AAPPKANFI	HFX147_IPP253_AAT_CT26_R24B_EVEN.raw	6199	740	38.47	927.5178	9	0.2	464.7663	44.89	338550	11	F11:16702	1	1	A2A5R2|BIG2_MOUSE			PEAKS DB	AAPPKANFI	IFNAKPPAA	A	K	I	1	AAPPKANFI	84	0.022	TRUE	1.613	TRUE	4.397	FALSE	0.634	TRUE	3.976	FALSE	H-2-Dd	0.022
AAPPKANFI	HFX147_IPP253_AAT_CT26_R48A_EVEN.raw	14048	1972	25.18	927.5178	9	-0.4	464.766	45.09	0	33	F33:16947	0	0	A2A5R2|BIG2_MOUSE			PEAKS DB	AAPPKANFI	IFNAKPPAA	A	K	I	1	AAPPKANFI	85	0.022	TRUE	1.613	TRUE	4.397	FALSE	0.634	TRUE	3.976	FALSE	H-2-Dd	0.022
AAPPKANFI	HFX147_IPP253_AAT_CT26_R48C_EVEN.raw	17607	1428	31.22	927.5178	9	0.7	464.7665	44.89	393420	37	F37:16695	1	1	A2A5R2|BIG2_MOUSE			PEAKS DB	AAPPKANFI	IFNAKPPAA	A	K	I	1	AAPPKANFI	86	0.022	TRUE	1.613	TRUE	4.397	FALSE	0.634	TRUE	3.976	FALSE	H-2-Dd	0.022
AAPRSEEL	HFX147_IPP253_AAT_CT26_R24C_EVEN.raw	9314	1957	24.54	871.4399	8	-0.4	436.7271	32.06	0	13	F13:11484	0	0	P81066|IRX2_MOUSE			PEAKS DB	AAPRSEEL	LEESRPAA	A	S	L	1	AAPRSEEL	87	0.058	TRUE	7.065	FALSE	10.428	FALSE	7.289	FALSE	13.175	FALSE	H-2-Dd	0.058
AARSPSASITDEDSNV	HFX147_IPP253_AAT_CT26_R48A_ODD.raw	12126	50	63.39	1618.7434	16	0.3	810.3792	41.78	438700	34	F34:14028	1	1	Q8C8U0|LIPB1_MOUSE			PEAKS DB	AARSPSASITDEDSNV	VNSDEDTISASPSRAA	A	P	V	1	AARSPSASITDEDSNV	95	64.444	FALSE	60.682	FALSE	48.9	FALSE	47.879	FALSE	55.805	FALSE
AARSPSASITDEDSNV	HFX147_IPP253_AAT_CT26_R48B_ODD.raw	14305	84	58.97	1618.7434	16	-1	810.3782	41.88	389940	36	F36:14099	1	1	Q8C8U0|LIPB1_MOUSE			PEAKS DB	AARSPSASITDEDSNV	VNSDEDTISASPSRAA	A	P	V	1	AARSPSASITDEDSNV	96	64.444	FALSE	60.682	FALSE	48.9	FALSE	47.879	FALSE	55.805	FALSE
AASNFKSPVKTIR	HFX147_IPP253_AAT_CT26_C24A_ODD.raw	127	127	46.07	1417.8041	13	0.5	473.6089	33.74	0	2	F2:10794	0	0	P67871|CSK2B_MOUSE			PEAKS DB	AASNFKSPVKTIR	RITKVPSKFNSAA	A	F	R	1	AASNFKSPVKTIR	97	70	FALSE	55.833	FALSE	63.667	FALSE	64.429	FALSE	58.146	FALSE
AASNFKSPVKTIR	HFX147_IPP253_AAT_CT26_R24C_ODD.raw	7620	263	47.01	1417.8041	13	-0.4	473.6085	33.67	51195	14	F14:10858	1	1	P67871|CSK2B_MOUSE			PEAKS DB	AASNFKSPVKTIR	RITKVPSKFNSAA	A	F	R	1	AASNFKSPVKTIR	98	70	FALSE	55.833	FALSE	63.667	FALSE	64.429	FALSE	58.146	FALSE
AATPAVAETPDIK	HFX147_IPP253_AAT_CT26_R24B_ODD.raw	5555	96	58.11	1282.6769	13	0.3	642.3459	44.43	141440	12	F12:14994	1	1	P97461|RS5_MOUSE			PEAKS DB	AATPAVAETPDIK	KIDPTEAVAPTAA	A	A	K	1	AATPAVAETPDIK	99	75	FALSE	88.571	FALSE	82	FALSE	52.419	FALSE	82.5	FALSE
AATPAVAETPDIK	HFX147_IPP253_AAT_CT26_R24C_ODD.raw	7439	82	56.77	1282.6769	13	-2.8	642.3439	44.46	282980	14	F14:15108	1	1	P97461|RS5_MOUSE			PEAKS DB	AATPAVAETPDIK	KIDPTEAVAPTAA	A	A	K	1	AATPAVAETPDIK	100	75	FALSE	88.571	FALSE	82	FALSE	52.419	FALSE	82.5	FALSE
AAVQAGVLSGDQDTGDL	HFX147_IPP253_AAT_CT26_R24B_EVEN.raw	6734	1275	31.79	1615.7689	17	0.1	808.8918	63.34	28519	11	F11:24031	1	1	P20029|BIP_MOUSE			PEAKS DB	AAVQAGVLSGDQDTGDL	LDGTDQDGSLVGAQVAA	A	A	L	1	AAVQAGVLSGDQDTGDL	105	58.077	FALSE	66.25	FALSE	36.5	FALSE	39.677	FALSE	64.926	FALSE
AAVRDISEASVFDA	HFX147_IPP253_AAT_CT26_C24A_ODD.raw	1279	1279	25.31	1449.71	14	-0.3	725.8621	58.26	39319	2	F2:20490	1	1	P62855|RS26_MOUSE			PEAKS DB	AAVRDISEASVFDA	ADFVSAESIDRVAA	A	D	A	1	AAVRDISEASVFDA	106	95	FALSE	90.833	FALSE	90	FALSE	67.512	FALSE	79.659	FALSE
AAVRDISEASVFDA	HFX147_IPP253_AAT_CT26_R48A_ODD.raw	13345	1269	32.86	1449.71	14	0.1	725.8623	58.29	317480	34	F34:20559	1	1	P62855|RS26_MOUSE			PEAKS DB	AAVRDISEASVFDA	ADFVSAESIDRVAA	A	D	A	1	AAVRDISEASVFDA	107	95	FALSE	90.833	FALSE	90	FALSE	67.512	FALSE	79.659	FALSE
AAVRDISEASVFDA	HFX147_IPP253_AAT_CT26_R48B_ODD.raw	15348	1127	33.61	1449.71	14	0.1	725.8623	58.32	241850	36	F36:20615	1	1	P62855|RS26_MOUSE			PEAKS DB	AAVRDISEASVFDA	ADFVSAESIDRVAA	A	D	A	1	AAVRDISEASVFDA	108	95	FALSE	90.833	FALSE	90	FALSE	67.512	FALSE	79.659	FALSE
ACFFATAAAAA	HFX147_IPP253_AAT_CT26_R48A_EVEN.raw	14208	2132	23.83	1013.464	11	-3.4	1014.4678	45.25	5668100	33	F33:17192	1	1	Q02067|ASCL1_MOUSE			PEAKS DB	ACFFATAAAAA	AAAAATAFFCA	C	A	A	1	ACFFATAAAAA	109	90	FALSE	30.479	FALSE	74.375	FALSE	74.926	FALSE	84.5	FALSE
ADAAPGPSASFRL	HFX147_IPP253_AAT_CT26_C24B_ODD.raw	2409	1060	31.33	1258.6305	13	1.5	630.3235	55.56	114070	6	F6:19443	1	1	Q8BMQ2|TF3C4_MOUSE			PEAKS DB	ADAAPGPSASFRL	LRFSASPGPAADA	D	P	L	1	ADAAPGPSASFRL	110	2.307	FALSE	29	FALSE	21.11	FALSE	27.593	FALSE	9.28	FALSE
ADAAPGPSASFRL	HFX147_IPP253_AAT_CT26_C24C_ODD.raw	4167	1202	25.42	1258.6305	13	-0.2	630.3224	55.54	92553	8	F8:19537	1	1	Q8BMQ2|TF3C4_MOUSE			PEAKS DB	ADAAPGPSASFRL	LRFSASPGPAADA	D	P	L	1	ADAAPGPSASFRL	111	2.307	FALSE	29	FALSE	21.11	FALSE	27.593	FALSE	9.28	FALSE
ADAAPGPSASFRL	HFX147_IPP253_AAT_CT26_R24B_ODD.raw	6893	1434	29.87	1258.6305	13	2.1	630.3239	55.45	215970	12	F12:19342	1	1	Q8BMQ2|TF3C4_MOUSE			PEAKS DB	ADAAPGPSASFRL	LRFSASPGPAADA	D	P	L	1	ADAAPGPSASFRL	112	2.307	FALSE	29	FALSE	21.11	FALSE	27.593	FALSE	9.28	FALSE
ADAAPGPSASFRL	HFX147_IPP253_AAT_CT26_R48A_ODD.raw	13672	1596	29.26	1258.6305	13	1.3	630.3234	55.54	365190	34	F34:19455	1	1	Q8BMQ2|TF3C4_MOUSE			PEAKS DB	ADAAPGPSASFRL	LRFSASPGPAADA	D	P	L	1	ADAAPGPSASFRL	113	2.307	FALSE	29	FALSE	21.11	FALSE	27.593	FALSE	9.28	FALSE
ADAAPGPSASFRL	HFX147_IPP253_AAT_CT26_R48B_ODD.raw	16100	1879	25.23	1258.6305	13	0.6	630.3229	55.56	172750	36	F36:19518	1	1	Q8BMQ2|TF3C4_MOUSE			PEAKS DB	ADAAPGPSASFRL	LRFSASPGPAADA	D	P	L	1	ADAAPGPSASFRL	114	2.307	FALSE	29	FALSE	21.11	FALSE	27.593	FALSE	9.28	FALSE
ADAAPGPSASFRL	HFX147_IPP253_AAT_CT26_R48C_ODD.raw	17937	1758	27.7	1258.6305	13	2.5	630.3241	55.57	277830	38	F38:19396	1	1	Q8BMQ2|TF3C4_MOUSE			PEAKS DB	ADAAPGPSASFRL	LRFSASPGPAADA	D	P	L	1	ADAAPGPSASFRL	115	2.307	FALSE	29	FALSE	21.11	FALSE	27.593	FALSE	9.28	FALSE
ADENENITVVK	HFX147_IPP253_AAT_CT26_C24A_EVEN.raw	247	247	41.86	1230.6091	11	-0.2	616.3117	40.33	106180	1	F1:14558	1	1	Q9CRB9|MIC19_MOUSE			PEAKS DB	ADENENITVVK	KVVTINENEDA	D	E	K	1	ADENENITVVK	117	55.769	FALSE	53.415	FALSE	41	FALSE	68.325	FALSE	10.801	FALSE
ADENENITVVK	HFX147_IPP253_AAT_CT26_C24B_EVEN.raw	1605	256	43.1	1230.6091	11	0.1	616.3119	40.44	76913	5	F5:14781	1	1	Q9CRB9|MIC19_MOUSE			PEAKS DB	ADENENITVVK	KVVTINENEDA	D	E	K	1	ADENENITVVK	118	55.769	FALSE	53.415	FALSE	41	FALSE	68.325	FALSE	10.801	FALSE
ADENENITVVK	HFX147_IPP253_AAT_CT26_C48B_EVEN.raw	9884	176	43.1	1230.6091	11	0.1	616.3119	40.35	181030	29	F29:14799	1	1	Q9CRB9|MIC19_MOUSE			PEAKS DB	ADENENITVVK	KVVTINENEDA	D	E	K	1	ADENENITVVK	119	55.769	FALSE	53.415	FALSE	41	FALSE	68.325	FALSE	10.801	FALSE
ADENENITVVK	HFX147_IPP253_AAT_CT26_R24A_EVEN.raw	4542	363	41.07	1230.6091	11	0.5	616.3121	40.37	0	9	F9:14662	0	0	Q9CRB9|MIC19_MOUSE			PEAKS DB	ADENENITVVK	KVVTINENEDA	D	E	K	1	ADENENITVVK	120	55.769	FALSE	53.415	FALSE	41	FALSE	68.325	FALSE	10.801	FALSE
ADENENITVVK	HFX147_IPP253_AAT_CT26_R24C_EVEN.raw	7992	635	39.44	1230.6091	11	-1.4	616.311	40.35	85845	13	F13:14788	1	1	Q9CRB9|MIC19_MOUSE			PEAKS DB	ADENENITVVK	KVVTINENEDA	D	E	K	1	ADENENITVVK	121	55.769	FALSE	53.415	FALSE	41	FALSE	68.325	FALSE	10.801	FALSE
ADESTGSIAKRLQ	HFX147_IPP253_AAT_CT26_R24B_ODD.raw	5874	415	44.15	1374.7102	13	1.8	688.3636	37.7	128590	12	F12:12311	1	1	P05064|ALDOA_MOUSE			PEAKS DB	ADESTGSIAKRLQ	QLRKAISGTSEDA	D	T	Q	1	ADESTGSIAKRLQ	122	90	FALSE	95	FALSE	84	FALSE	88.553	FALSE	74.274	FALSE
ADFELHNF	HFX147_IPP253_AAT_CT26_C24B_ODD.raw	2282	933	32.85	991.4399	8	-0.6	496.7269	58.81	218000	6	F6:20734	1	1	A2ADY9|DDI2_MOUSE			PEAKS DB	ADFELHNF	FNHLEFDA	D	L	F	1	ADFELHNF	123	1.755	TRUE	13.887	FALSE	2.752	FALSE	11.198	FALSE	0.478	TRUE	H-2-Qa2	0.478
ADFELHNF	HFX147_IPP253_AAT_CT26_C24C_ODD.raw	3834	869	30.46	991.4399	8	-0.3	496.7271	58.88	138540	8	F8:20844	1	1	A2ADY9|DDI2_MOUSE			PEAKS DB	ADFELHNF	FNHLEFDA	D	L	F	1	ADFELHNF	124	1.755	TRUE	13.887	FALSE	2.752	FALSE	11.198	FALSE	0.478	TRUE	H-2-Qa2	0.478
ADFELHNF	HFX147_IPP253_AAT_CT26_C48C_ODD.raw	11708	1100	29.74	991.4399	8	0.9	496.7277	58.85	149030	32	F32:20701	1	1	A2ADY9|DDI2_MOUSE			PEAKS DB	ADFELHNF	FNHLEFDA	D	L	F	1	ADFELHNF	125	1.755	TRUE	13.887	FALSE	2.752	FALSE	11.198	FALSE	0.478	TRUE	H-2-Qa2	0.478
ADFELHNF	HFX147_IPP253_AAT_CT26_R24B_ODD.raw	6702	1243	32.14	991.4399	8	-0.5	496.727	58.79	218470	12	F12:20661	1	1	A2ADY9|DDI2_MOUSE			PEAKS DB	ADFELHNF	FNHLEFDA	D	L	F	1	ADFELHNF	126	1.755	TRUE	13.887	FALSE	2.752	FALSE	11.198	FALSE	0.478	TRUE	H-2-Qa2	0.478
ADFELHNF	HFX147_IPP253_AAT_CT26_R24C_ODD.raw	9116	1759	26.49	991.4399	8	0.7	496.7276	58.8	283230	14	F14:20799	1	1	A2ADY9|DDI2_MOUSE			PEAKS DB	ADFELHNF	FNHLEFDA	D	L	F	1	ADFELHNF	127	1.755	TRUE	13.887	FALSE	2.752	FALSE	11.198	FALSE	0.478	TRUE	H-2-Qa2	0.478
ADFELHNF	HFX147_IPP253_AAT_CT26_R48A_ODD.raw	13183	1107	34.95	991.4399	8	-1.8	496.7263	58.87	229000	34	F34:20785	1	1	A2ADY9|DDI2_MOUSE			PEAKS DB	ADFELHNF	FNHLEFDA	D	L	F	1	ADFELHNF	128	1.755	TRUE	13.887	FALSE	2.752	FALSE	11.198	FALSE	0.478	TRUE	H-2-Qa2	0.478
ADFELHNF	HFX147_IPP253_AAT_CT26_R48B_ODD.raw	15378	1157	33.14	991.4399	8	-1.2	496.7267	58.85	177350	36	F36:20822	1	1	A2ADY9|DDI2_MOUSE			PEAKS DB	ADFELHNF	FNHLEFDA	D	L	F	1	ADFELHNF	129	1.755	TRUE	13.887	FALSE	2.752	FALSE	11.198	FALSE	0.478	TRUE	H-2-Qa2	0.478
ADFELHNF	HFX147_IPP253_AAT_CT26_R48C_ODD.raw	17135	956	37.13	991.4399	8	-0.9	496.7268	58.84	1043200	38	F38:20683	1	1	A2ADY9|DDI2_MOUSE			PEAKS DB	ADFELHNF	FNHLEFDA	D	L	F	1	ADFELHNF	130	1.755	TRUE	13.887	FALSE	2.752	FALSE	11.198	FALSE	0.478	TRUE	H-2-Qa2	0.478
ADGERLVG	HFX147_IPP253_AAT_CT26_R24A_EVEN.raw	5074	895	31.51	815.4137	8	-0.8	408.7138	34.36	136470	9	F9:12276	1	1	P38647|GRP75_MOUSE			PEAKS DB	ADGERLVG	GVLREGDA	D	R	G	1	ADGERLVG	131	58.846	FALSE	83.125	FALSE	84	FALSE	94.4	FALSE	38.589	FALSE
ADGERLVG	HFX147_IPP253_AAT_CT26_R24B_EVEN.raw	7042	1583	28.03	815.4137	8	0.3	408.7142	34.36	232100	11	F11:12554	1	1	P38647|GRP75_MOUSE			PEAKS DB	ADGERLVG	GVLREGDA	D	R	G	1	ADGERLVG	132	58.846	FALSE	83.125	FALSE	84	FALSE	94.4	FALSE	38.589	FALSE
ADGERLVG	HFX147_IPP253_AAT_CT26_R24C_EVEN.raw	8507	1150	32.96	815.4137	8	0.3	408.7143	34.41	113710	13	F13:12416	1	1	P38647|GRP75_MOUSE			PEAKS DB	ADGERLVG	GVLREGDA	D	R	G	1	ADGERLVG	133	58.846	FALSE	83.125	FALSE	84	FALSE	94.4	FALSE	38.589	FALSE
ADGERLVG	HFX147_IPP253_AAT_CT26_R48A_EVEN.raw	13857	1781	27.32	815.4137	8	-1.5	408.7135	34.34	135510	33	F33:12699	1	1	P38647|GRP75_MOUSE			PEAKS DB	ADGERLVG	GVLREGDA	D	R	G	1	ADGERLVG	134	58.846	FALSE	83.125	FALSE	84	FALSE	94.4	FALSE	38.589	FALSE
ADGIVSKNF	HFX147_IPP253_AAT_CT26_R48C_ODD.raw	17272	1093	35.34	949.4869	9	0.4	475.7509	44.21	457090	38	F38:14881	2	2	Q9CQR2|RS21_MOUSE			PEAKS DB	ADGIVSKNF	FNKSVIGDA	D	V	F	1	ADGIVSKNF	135	15.088	FALSE	22.063	FALSE	4.332	FALSE	13.553	FALSE	0.982	TRUE	H-2-Qa2	0.982
ADHFKVAVNDAHLLQ	HFX147_IPP253_AAT_CT26_C24A_ODD.raw	795	795	31.72	1676.8634	15	0.6	559.9621	48.53	188640	2	F2:16630	1	1	P16110|LEG3_MOUSE			PEAKS DB	ADHFKVAVNDAHLLQ	QLLHADNVAVKFHDA	D	K	Q	1	ADHFKVAVNDAHLLQ	139	83.333	FALSE	86.429	FALSE	84	FALSE	79.773	FALSE	71.129	FALSE
ADHFKVAVNDAHLLQ	HFX147_IPP253_AAT_CT26_R24B_ODD.raw	5540	81	59.9	1676.8634	15	0.4	559.962	48.56	954890	12	F12:16596	1	1	P16110|LEG3_MOUSE			PEAKS DB	ADHFKVAVNDAHLLQ	QLLHADNVAVKFHDA	D	K	Q	1	ADHFKVAVNDAHLLQ	140	83.333	FALSE	86.429	FALSE	84	FALSE	79.773	FALSE	71.129	FALSE
ADHFKVAVNDAHLLQ	HFX147_IPP253_AAT_CT26_R48A_ODD.raw	14159	2083	24.24	1676.8634	15	0.3	559.9619	48.51	417160	34	F34:16675	1	1	P16110|LEG3_MOUSE			PEAKS DB	ADHFKVAVNDAHLLQ	QLLHADNVAVKFHDA	D	K	Q	1	ADHFKVAVNDAHLLQ	141	83.333	FALSE	86.429	FALSE	84	FALSE	79.773	FALSE	71.129	FALSE
ADHFKVAVNDAHLLQ	HFX147_IPP253_AAT_CT26_R48B_ODD.raw	16174	1953	24.44	1676.8634	15	0.6	559.9621	48.52	363830	36	F36:16724	1	1	P16110|LEG3_MOUSE			PEAKS DB	ADHFKVAVNDAHLLQ	QLLHADNVAVKFHDA	D	K	Q	1	ADHFKVAVNDAHLLQ	142	83.333	FALSE	86.429	FALSE	84	FALSE	79.773	FALSE	71.129	FALSE
ADHLITENF	HFX147_IPP253_AAT_CT26_R24B_EVEN.raw	7175	1716	26.47	1058.5033	9	-1.3	530.2582	54.63	87461	11	F11:20578	1	1	O35075|VP26C_MOUSE			PEAKS DB	ADHLITENF	FNETILHDA	D	I	F	1	ADHLITENF	143	5.084	FALSE	7.584	FALSE	1.458	TRUE	7.057	FALSE	0.219	TRUE	H-2-Qa2	0.219
ADHLITENF	HFX147_IPP253_AAT_CT26_R48C_ODD.raw	16657	478	43.63	1058.5033	9	-3.6	530.257	54.56	550790	38	F38:19017	1	1	O35075|VP26C_MOUSE			PEAKS DB	ADHLITENF	FNETILHDA	D	I	F	1	ADHLITENF	144	5.084	FALSE	7.584	FALSE	1.458	TRUE	7.057	FALSE	0.219	TRUE	H-2-Qa2	0.219
ADNQTRDTQL	HFX147_IPP253_AAT_CT26_R48B_EVEN.raw	15330	1109	33.83	1160.5421	10	-0.4	581.2781	32.02	186440	35	F35:11659	1	1	Q9CXZ1|NDUS4_MOUSE			PEAKS DB	ADNQTRDTQL	LQTDRTQNDA	D	T	L	1	ADNQTRDTQL	151	13.292	FALSE	17.041	FALSE	9.587	FALSE	26.757	FALSE	1.916	TRUE	H-2-Qa2	1.916
ADNQTRDTQLIT	HFX147_IPP253_AAT_CT26_R48B_ODD.raw	15228	1007	35.1	1374.674	12	-1.4	688.3433	41.04	234540	36	F36:13788	1	1	Q9CXZ1|NDUS4_MOUSE			PEAKS DB	ADNQTRDTQLIT	TILQTDRTQNDA	D	T	T	1	ADNQTRDTQLIT	152	78.75	FALSE	71.154	FALSE	64.667	FALSE	67.783	FALSE	38.511	FALSE
ADNQTRDTQLITVDEKL	HFX147_IPP253_AAT_CT26_R48B_ODD.raw	14779	558	41.58	1958.9908	17	0.1	654.0043	52.59	81470	36	F36:18352	1	1	Q9CXZ1|NDUS4_MOUSE			PEAKS DB	ADNQTRDTQLITVDEKL	LKEDVTILQTDRTQNDA	D	T	L	1	ADNQTRDTQLITVDEKL	153	61.667	FALSE	44.857	FALSE	35.6	FALSE	66.256	FALSE	22.349	FALSE
ADPRDEKL	HFX147_IPP253_AAT_CT26_C48C_EVEN.raw	12044	1436	25.27	942.477	8	0.8	472.2461	29.77	951380	31	F31:10568	2	2	Q9CUB6|OTUD1_MOUSE			PEAKS DB	ADPRDEKL	LKEDRPDA	D	D	L	1	ADPRDEKL	154	3.202	FALSE	21.858	FALSE	21.524	FALSE	26.001	FALSE	6.026	FALSE
ADPVKAAEF	HFX147_IPP253_AAT_CT26_R48C_EVEN.raw	17899	1720	28.09	946.476	9	0.4	474.2454	48.01	6815100	37	F37:17888	2	2	#DECOY#Q91ZX7|LRP1_MOUSE			PEAKS DB	ADPVKAAEF	FEAAKVPDA	D	K	F	1	ADPVKAAEF	155	0.823	TRUE	8.561	FALSE	3.198	FALSE	7.981	FALSE	0.435	TRUE	H-2-Qa2	0.435
ADVIIHEI	HFX147_IPP253_AAT_CT26_R24A_EVEN.raw	5340	1161	27.29	908.4967	8	-1.7	455.2549	53.41	0	9	F9:19816	0	0	Q8VCT3|AMPB_MOUSE			PEAKS DB	ADVIIHEI	IEHIIVDA	D	I	I	1	ADVIIHEI	156	5.656	FALSE	7.215	FALSE	4.384	FALSE	20.25	FALSE	0.866	TRUE	H-2-Qa2	0.866
ADVSERTLQVSVL	HFX147_IPP253_AAT_CT26_R48A_ODD.raw	13646	1570	29.57	1415.762	13	1.2	708.8891	61.03	96990	34	F34:21652	1	1	Q8BT35|MTLN_MOUSE			PEAKS DB	ADVSERTLQVSVL	LVSVQLTRESVDA	D	E	L	1	ADVSERTLQVSVL	157	25.261	FALSE	41.833	FALSE	23.837	FALSE	53.699	FALSE	10.613	FALSE
AEFAKSLQ	HFX147_IPP253_AAT_CT26_C24A_ODD.raw	1180	1180	26.44	892.4654	8	-1	447.2395	38.75	81282	2	F2:12771	1	1	Q8K5B2|MCFD2_MOUSE			PEAKS DB	AEFAKSLQ	QLSKAFEA	E	K	Q	1	AEFAKSLQ	158	43.714	FALSE	53.78	FALSE	52.812	FALSE	64.952	FALSE	5.187	FALSE
AEFKEAFQLF	HFX147_IPP253_AAT_CT26_C24A_ODD.raw	445	445	37.19	1228.6128	10	3	615.3155	72.21	5422900	2	F2:25974	2	2	Q60605|MYL6_MOUSE			PEAKS DB	AEFKEAFQLF	FLQFAEKFEA	E	E	F	1	AEFKEAFQLF	159	4.653	FALSE	6.258	FALSE	4.719	FALSE	3.668	FALSE	0.04	TRUE	H-2-Qa2	0.04
AEFPSRTSTL	HFX147_IPP253_AAT_CT26_R48C_EVEN.raw	18128	1949	25.71	1107.556	10	1.2	554.7859	44.94	1884700	37	F37:16691	1	1	O54943|PER2_MOUSE			PEAKS DB	AEFPSRTSTL	LTSTRSPFEA	E	S	L	1	AEFPSRTSTL	160	1.591	TRUE	0.899	TRUE	2.256	FALSE	4.29	FALSE	0.053	TRUE	H-2-Qa2	0.053
AEIEKFDK	HFX147_IPP253_AAT_CT26_C24A_EVEN.raw	420	420	37.57	978.5021	8	0.6	490.2586	32.25	222150	1	F1:11359	1	1	P20065|TYB4_MOUSE			PEAKS DB	AEIEKFDK	KDFKEIEA	E	K	K	1	AEIEKFDK	164	31.522	FALSE	58.667	FALSE	40.591	FALSE	70.593	FALSE	7.428	FALSE
AEIEKFDK	HFX147_IPP253_AAT_CT26_C24B_EVEN.raw	1742	393	40.28	978.5021	8	1.2	490.2589	32.28	522670	5	F5:11518	1	1	P20065|TYB4_MOUSE			PEAKS DB	AEIEKFDK	KDFKEIEA	E	K	K	1	AEIEKFDK	165	31.522	FALSE	58.667	FALSE	40.591	FALSE	70.593	FALSE	7.428	FALSE
AEIEKFDK	HFX147_IPP253_AAT_CT26_C24C_EVEN.raw	3250	285	40.73	978.5021	8	0.8	490.2588	32.28	756820	7	F7:11481	1	1	P20065|TYB4_MOUSE			PEAKS DB	AEIEKFDK	KDFKEIEA	E	K	K	1	AEIEKFDK	166	31.522	FALSE	58.667	FALSE	40.591	FALSE	70.593	FALSE	7.428	FALSE
AEIEKFDK	HFX147_IPP253_AAT_CT26_C48B_EVEN.raw	10199	491	34.09	978.5021	8	1.4	490.259	32.2	162060	29	F29:11543	1	1	P20065|TYB4_MOUSE			PEAKS DB	AEIEKFDK	KDFKEIEA	E	K	K	1	AEIEKFDK	167	31.522	FALSE	58.667	FALSE	40.591	FALSE	70.593	FALSE	7.428	FALSE
AEIEKFDK	HFX147_IPP253_AAT_CT26_C48C_EVEN.raw	10938	330	42.06	978.5021	8	0.2	490.2585	32.2	769940	31	F31:11506	1	1	P20065|TYB4_MOUSE			PEAKS DB	AEIEKFDK	KDFKEIEA	E	K	K	1	AEIEKFDK	168	31.522	FALSE	58.667	FALSE	40.591	FALSE	70.593	FALSE	7.428	FALSE
AEIEKFDK	HFX147_IPP253_AAT_CT26_R24A_EVEN.raw	4445	266	43.4	978.5021	8	0.2	490.2584	32.2	1189100	9	F9:11407	1	1	P20065|TYB4_MOUSE			PEAKS DB	AEIEKFDK	KDFKEIEA	E	K	K	1	AEIEKFDK	169	31.522	FALSE	58.667	FALSE	40.591	FALSE	70.593	FALSE	7.428	FALSE
AEIEKFDK	HFX147_IPP253_AAT_CT26_R24B_EVEN.raw	5794	335	46.3	978.5021	8	0.7	490.2587	32.21	1716400	11	F11:11670	1	1	P20065|TYB4_MOUSE			PEAKS DB	AEIEKFDK	KDFKEIEA	E	K	K	1	AEIEKFDK	170	31.522	FALSE	58.667	FALSE	40.591	FALSE	70.593	FALSE	7.428	FALSE
AEIEKFDK	HFX147_IPP253_AAT_CT26_R24C_EVEN.raw	7704	347	44.97	978.5021	8	0.3	490.2585	32.26	1806300	13	F13:11546	1	1	P20065|TYB4_MOUSE			PEAKS DB	AEIEKFDK	KDFKEIEA	E	K	K	1	AEIEKFDK	171	31.522	FALSE	58.667	FALSE	40.591	FALSE	70.593	FALSE	7.428	FALSE
AEIEKFDK	HFX147_IPP253_AAT_CT26_R48A_EVEN.raw	12592	516	43.03	978.5021	8	0.2	490.2584	32.22	983280	33	F33:11830	1	1	P20065|TYB4_MOUSE			PEAKS DB	AEIEKFDK	KDFKEIEA	E	K	K	1	AEIEKFDK	172	31.522	FALSE	58.667	FALSE	40.591	FALSE	70.593	FALSE	7.428	FALSE
AEIEKFDK	HFX147_IPP253_AAT_CT26_R48B_EVEN.raw	14513	292	47.56	978.5021	8	1.1	490.2589	32.18	2126800	35	F35:11697	1	1	P20065|TYB4_MOUSE			PEAKS DB	AEIEKFDK	KDFKEIEA	E	K	K	1	AEIEKFDK	173	31.522	FALSE	58.667	FALSE	40.591	FALSE	70.593	FALSE	7.428	FALSE
AEIEKFDKSK	HFX147_IPP253_AAT_CT26_C24B_EVEN.raw	2268	919	33.05	1193.6292	10	0.2	398.8837	28.81	59185	5	F5:10158	1	1	P20065|TYB4_MOUSE			PEAKS DB	AEIEKFDKSK	KSKDFKEIEA	E	K	K	1	AEIEKFDKSK	174	39.909	FALSE	40.238	FALSE	39.375	FALSE	46.32	FALSE	5.714	FALSE
AEIEKFDKSK	HFX147_IPP253_AAT_CT26_C24C_EVEN.raw	3485	520	36.11	1193.6292	10	-0.7	398.8834	28.8	175440	7	F7:10099	1	1	P20065|TYB4_MOUSE			PEAKS DB	AEIEKFDKSK	KSKDFKEIEA	E	K	K	1	AEIEKFDKSK	175	39.909	FALSE	40.238	FALSE	39.375	FALSE	46.32	FALSE	5.714	FALSE
AEIEKFDKSK	HFX147_IPP253_AAT_CT26_R24A_EVEN.raw	5416	1237	26.16	1193.6292	10	1.1	398.8841	28.81	187550	9	F9:10067	1	1	P20065|TYB4_MOUSE			PEAKS DB	AEIEKFDKSK	KSKDFKEIEA	E	K	K	1	AEIEKFDKSK	176	39.909	FALSE	40.238	FALSE	39.375	FALSE	46.32	FALSE	5.714	FALSE
AEIEKFDKSK	HFX147_IPP253_AAT_CT26_R24B_EVEN.raw	5856	397	44.55	1193.6292	10	-0.4	398.8835	28.76	579970	11	F11:10309	1	1	P20065|TYB4_MOUSE			PEAKS DB	AEIEKFDKSK	KSKDFKEIEA	E	K	K	1	AEIEKFDKSK	177	39.909	FALSE	40.238	FALSE	39.375	FALSE	46.32	FALSE	5.714	FALSE
AEIEKFDKSK	HFX147_IPP253_AAT_CT26_R24C_EVEN.raw	8115	758	37.56	1193.6292	10	1	398.8841	28.76	462940	13	F13:10164	1	1	P20065|TYB4_MOUSE			PEAKS DB	AEIEKFDKSK	KSKDFKEIEA	E	K	K	1	AEIEKFDKSK	178	39.909	FALSE	40.238	FALSE	39.375	FALSE	46.32	FALSE	5.714	FALSE
AEIEKFDKSK	HFX147_IPP253_AAT_CT26_R48A_EVEN.raw	13706	1630	28.91	1193.6292	10	0.6	398.8839	28.72	233260	33	F33:10470	1	1	P20065|TYB4_MOUSE			PEAKS DB	AEIEKFDKSK	KSKDFKEIEA	E	K	K	1	AEIEKFDKSK	179	39.909	FALSE	40.238	FALSE	39.375	FALSE	46.32	FALSE	5.714	FALSE
AEIEKFDKSK	HFX147_IPP253_AAT_CT26_R48B_EVEN.raw	14532	311	47.18	1193.6292	10	0.5	597.8221	28.77	1218600	35	F35:10372	2	2	P20065|TYB4_MOUSE			PEAKS DB	AEIEKFDKSK	KSKDFKEIEA	E	K	K	1	AEIEKFDKSK	180	39.909	FALSE	40.238	FALSE	39.375	FALSE	46.32	FALSE	5.714	FALSE
AEIEKFDKSKL	HFX147_IPP253_AAT_CT26_R48B_EVEN.raw	15340	1119	33.69	1306.7133	11	-0.8	436.578	37.7	174850	35	F35:13914	1	1	P20065|TYB4_MOUSE			PEAKS DB	AEIEKFDKSKL	LKSKDFKEIEA	E	K	L	1	AEIEKFDKSKL	181	11.307	FALSE	10.035	FALSE	13.104	FALSE	19.943	FALSE	0.215	TRUE	H-2-Qa2	0.215
AEINNIIKI	HFX147_IPP253_AAT_CT26_C24A_ODD.raw	1156	1156	26.79	1026.6073	9	-1.2	514.3103	60.46	168610	2	F2:21354	2	2	Q01320|TOP2A_MOUSE:Q64511|TOP2B_MOUSE			PEAKS DB	AEINNIIKI	IKIINNIEA	E	N	I	1	AEINNIIKI	182	2.823	FALSE	2.243	FALSE	4.227	FALSE	2.941	FALSE	0.008	TRUE	H-2-Qa2	0.008
AEKLGGSAVISLEGKPL	HFX147_IPP253_AAT_CT26_C24A_ODD.raw	626	626	34.36	1667.9457	17	1.3	556.9899	54.43	435850	2	F2:18995	1	1	P18760|COF1_MOUSE			PEAKS DB	AEKLGGSAVISLEGKPL	LPKGELSIVASGGLKEA	E	G	L	1	AEKLGGSAVISLEGKPL	183	69.286	FALSE	58.667	FALSE	35.25	FALSE	68.941	FALSE	9.08	FALSE
AENEFVTIK	HFX147_IPP253_AAT_CT26_C48A_EVEN.raw	9532	191	30.95	1049.5393	9	1.4	525.7776	49.36	1487300	27	F27:18112	1	1	P04104|K2C1_MOUSE			PEAKS DB	AENEFVTIK	KITVFENEA	E	F	K	1	AENEFVTIK	188	20.36	FALSE	23.277	FALSE	23.258	FALSE	21.068	FALSE	1.482	TRUE	H-2-Qa2	1.482
AENEFVTLK	HFX147_IPP253_AAT_CT26_C48A_EVEN.raw	9533	192	30.95	1049.5393	9	1.4	525.7776	49.36	1487300	27	F27:18112	1	1	P50446|K2C6A_MOUSE:Q99M74|KRT82_MOUSE			PEAKS DB	AENEFVTLK	KLTVFENEA	E	F	K	1	AENEFVTLK	189	15.108	FALSE	16.312	FALSE	21.793	FALSE	11.989	FALSE	1.012	TRUE	H-2-Qa2	1.012
AETPDIKLF	HFX147_IPP253_AAT_CT26_C24A_ODD.raw	329	329	39.41	1032.5491	9	0.8	517.2822	63.84	1692900	2	F2:22677	2	2	P97461|RS5_MOUSE			PEAKS DB	AETPDIKLF	FLKIDPTEA	E	D	F	1	AETPDIKLF	202	8.198	FALSE	10.807	FALSE	6.684	FALSE	2.076	FALSE	0.01	TRUE	H-2-Qa2	0.01
AETPDIKLF	HFX147_IPP253_AAT_CT26_C24B_ODD.raw	1897	548	38.02	1032.5491	9	0.3	517.282	63.88	1725800	6	F6:22723	2	2	P97461|RS5_MOUSE			PEAKS DB	AETPDIKLF	FLKIDPTEA	E	D	F	1	AETPDIKLF	203	8.198	FALSE	10.807	FALSE	6.684	FALSE	2.076	FALSE	0.01	TRUE	H-2-Qa2	0.01
AETPDIKLF	HFX147_IPP253_AAT_CT26_C24C_ODD.raw	3360	395	38.45	1032.5491	9	0.2	517.2819	63.89	839620	8	F8:22831	1	1	P97461|RS5_MOUSE			PEAKS DB	AETPDIKLF	FLKIDPTEA	E	D	F	1	AETPDIKLF	204	8.198	FALSE	10.807	FALSE	6.684	FALSE	2.076	FALSE	0.01	TRUE	H-2-Qa2	0.01
AEVHHAEL	HFX147_IPP253_AAT_CT26_C48B_EVEN.raw	10502	794	28.35	904.4402	8	0.3	453.2275	28.7	132790	29	F29:10178	1	1	Q9DCT5|SDF2_MOUSE			PEAKS DB	AEVHHAEL	LEAHHVEA	E	H	L	1	AEVHHAEL	205	6.254	FALSE	16.611	FALSE	15.122	FALSE	16.483	FALSE	0.457	TRUE	H-2-Qa2	0.457
AEVHHAEL	HFX147_IPP253_AAT_CT26_C48C_EVEN.raw	11254	646	36.11	904.4402	8	1.1	453.2279	28.65	112800	31	F31:10128	1	1	Q9DCT5|SDF2_MOUSE			PEAKS DB	AEVHHAEL	LEAHHVEA	E	H	L	1	AEVHHAEL	206	6.254	FALSE	16.611	FALSE	15.122	FALSE	16.483	FALSE	0.457	TRUE	H-2-Qa2	0.457
AEVHHAEL	HFX147_IPP253_AAT_CT26_R24A_EVEN.raw	4854	675	35.17	904.4402	8	2.3	453.2284	28.74	0	9	F9:10050	0	0	Q9DCT5|SDF2_MOUSE			PEAKS DB	AEVHHAEL	LEAHHVEA	E	H	L	1	AEVHHAEL	207	6.254	FALSE	16.611	FALSE	15.122	FALSE	16.483	FALSE	0.457	TRUE	H-2-Qa2	0.457
AEVHHAEL	HFX147_IPP253_AAT_CT26_R24B_EVEN.raw	6711	1252	32.04	904.4402	8	1	453.2278	28.71	231610	11	F11:10311	1	1	Q9DCT5|SDF2_MOUSE			PEAKS DB	AEVHHAEL	LEAHHVEA	E	H	L	1	AEVHHAEL	208	6.254	FALSE	16.611	FALSE	15.122	FALSE	16.483	FALSE	0.457	TRUE	H-2-Qa2	0.457
AEVHHAEL	HFX147_IPP253_AAT_CT26_R24C_EVEN.raw	9310	1953	24.55	904.4402	8	1.7	453.2281	28.71	144210	13	F13:10171	1	1	Q9DCT5|SDF2_MOUSE			PEAKS DB	AEVHHAEL	LEAHHVEA	E	H	L	1	AEVHHAEL	209	6.254	FALSE	16.611	FALSE	15.122	FALSE	16.483	FALSE	0.457	TRUE	H-2-Qa2	0.457
AEVHHAEL	HFX147_IPP253_AAT_CT26_R48A_EVEN.raw	13280	1204	33.57	904.4402	8	1	453.2278	28.66	133340	33	F33:10456	1	1	Q9DCT5|SDF2_MOUSE			PEAKS DB	AEVHHAEL	LEAHHVEA	E	H	L	1	AEVHHAEL	210	6.254	FALSE	16.611	FALSE	15.122	FALSE	16.483	FALSE	0.457	TRUE	H-2-Qa2	0.457
AEVHHAEL	HFX147_IPP253_AAT_CT26_R48B_EVEN.raw	14995	774	38.03	904.4402	8	0.8	453.2278	28.7	383480	35	F35:10338	1	1	Q9DCT5|SDF2_MOUSE			PEAKS DB	AEVHHAEL	LEAHHVEA	E	H	L	1	AEVHHAEL	211	6.254	FALSE	16.611	FALSE	15.122	FALSE	16.483	FALSE	0.457	TRUE	H-2-Qa2	0.457
AEVKKPLE	HFX147_IPP253_AAT_CT26_C24A_ODD.raw	486	486	36.5	912.528	8	-1	457.2708	27.94	292980	2	F2:8516	2	2	P19324|SERPH_MOUSE			PEAKS DB	AEVKKPLE	ELPKKVEA	E	K	E	1	AEVKKPLE	212	41.556	FALSE	52.683	FALSE	58.409	FALSE	75.17	FALSE	6.588	FALSE
AEVKKPLE	HFX147_IPP253_AAT_CT26_C24C_EVEN.raw	3563	598	34.82	912.528	8	0.4	457.2714	28.01	79109	7	F7:9804	1	1	P19324|SERPH_MOUSE			PEAKS DB	AEVKKPLE	ELPKKVEA	E	K	E	1	AEVKKPLE	213	41.556	FALSE	52.683	FALSE	58.409	FALSE	75.17	FALSE	6.588	FALSE
AEVKKPLE	HFX147_IPP253_AAT_CT26_C48B_EVEN.raw	10080	372	36.31	912.528	8	1.3	457.2719	27.91	115800	29	F29:9843	1	1	P19324|SERPH_MOUSE			PEAKS DB	AEVKKPLE	ELPKKVEA	E	K	E	1	AEVKKPLE	214	41.556	FALSE	52.683	FALSE	58.409	FALSE	75.17	FALSE	6.588	FALSE
AEVKKPLE	HFX147_IPP253_AAT_CT26_C48C_EVEN.raw	11080	472	39.19	912.528	8	-0.6	457.271	27.86	374050	31	F31:9780	1	1	P19324|SERPH_MOUSE			PEAKS DB	AEVKKPLE	ELPKKVEA	E	K	E	1	AEVKKPLE	215	41.556	FALSE	52.683	FALSE	58.409	FALSE	75.17	FALSE	6.588	FALSE
AEVKKPLE	HFX147_IPP253_AAT_CT26_R24A_EVEN.raw	4610	431	39.89	912.528	8	-0.2	457.2712	28.01	466410	9	F9:9746	1	1	P19324|SERPH_MOUSE			PEAKS DB	AEVKKPLE	ELPKKVEA	E	K	E	1	AEVKKPLE	216	41.556	FALSE	52.683	FALSE	58.409	FALSE	75.17	FALSE	6.588	FALSE
AEVKKPLE	HFX147_IPP253_AAT_CT26_R24B_EVEN.raw	5983	524	42.14	912.528	8	0.2	457.2714	27.97	330330	11	F11:10000	2	2	P19324|SERPH_MOUSE			PEAKS DB	AEVKKPLE	ELPKKVEA	E	K	E	1	AEVKKPLE	217	41.556	FALSE	52.683	FALSE	58.409	FALSE	75.17	FALSE	6.588	FALSE
AEVKKPLE	HFX147_IPP253_AAT_CT26_R24C_EVEN.raw	7931	574	40.63	912.528	8	-0.3	457.2711	27.91	667960	13	F13:9831	2	2	P19324|SERPH_MOUSE			PEAKS DB	AEVKKPLE	ELPKKVEA	E	K	E	1	AEVKKPLE	218	41.556	FALSE	52.683	FALSE	58.409	FALSE	75.17	FALSE	6.588	FALSE
AEVKKPLE	HFX147_IPP253_AAT_CT26_R48A_EVEN.raw	12639	563	42.12	912.528	8	0.1	457.2713	27.92	404070	33	F33:10131	1	1	P19324|SERPH_MOUSE			PEAKS DB	AEVKKPLE	ELPKKVEA	E	K	E	1	AEVKKPLE	219	41.556	FALSE	52.683	FALSE	58.409	FALSE	75.17	FALSE	6.588	FALSE
AEVKKPLE	HFX147_IPP253_AAT_CT26_R48B_EVEN.raw	14857	636	40.22	912.528	8	0.6	457.2715	27.91	520990	35	F35:10017	1	1	P19324|SERPH_MOUSE			PEAKS DB	AEVKKPLE	ELPKKVEA	E	K	E	1	AEVKKPLE	220	41.556	FALSE	52.683	FALSE	58.409	FALSE	75.17	FALSE	6.588	FALSE
AEVKKPLEA	HFX147_IPP253_AAT_CT26_R24A_EVEN.raw	4432	253	43.76	983.5651	9	1.8	492.7907	29.7	183280	9	F9:10426	1	1	P19324|SERPH_MOUSE			PEAKS DB	AEVKKPLEA	AELPKKVEA	E	K	A	1	AEVKKPLEA	221	21.926	FALSE	21.236	FALSE	25.582	FALSE	25.34	FALSE	0.288	TRUE	H-2-Qa2	0.288
AEVKKPLEA	HFX147_IPP253_AAT_CT26_R24C_EVEN.raw	7651	294	46.26	983.5651	9	0.5	492.79	29.65	280160	13	F13:10527	1	1	P19324|SERPH_MOUSE			PEAKS DB	AEVKKPLEA	AELPKKVEA	E	K	A	1	AEVKKPLEA	222	21.926	FALSE	21.236	FALSE	25.582	FALSE	25.34	FALSE	0.288	TRUE	H-2-Qa2	0.288
AEVKKPLEA	HFX147_IPP253_AAT_CT26_R48A_EVEN.raw	12314	238	49.77	983.5651	9	1	492.7903	29.62	418210	33	F33:10824	1	1	P19324|SERPH_MOUSE			PEAKS DB	AEVKKPLEA	AELPKKVEA	E	K	A	1	AEVKKPLEA	223	21.926	FALSE	21.236	FALSE	25.582	FALSE	25.34	FALSE	0.288	TRUE	H-2-Qa2	0.288
AEVKKPLEA	HFX147_IPP253_AAT_CT26_R48B_EVEN.raw	14684	463	43.38	983.5651	9	-0.5	492.7896	29.62	226790	35	F35:10714	1	1	P19324|SERPH_MOUSE			PEAKS DB	AEVKKPLEA	AELPKKVEA	E	K	A	1	AEVKKPLEA	224	21.926	FALSE	21.236	FALSE	25.582	FALSE	25.34	FALSE	0.288	TRUE	H-2-Qa2	0.288
AEVKKPLEAAAPGTAEK	HFX147_IPP253_AAT_CT26_R24A_EVEN.raw	4205	26	62.25	1708.9359	17	1.3	570.6533	32.25	776510	9	F9:11427	1	1	P19324|SERPH_MOUSE			PEAKS DB	AEVKKPLEAAAPGTAEK	KEATGPAAAELPKKVEA	E	K	K	1	AEVKKPLEAAAPGTAEK	225	80	FALSE	80.625	FALSE	78.333	FALSE	54.505	FALSE	32.128	FALSE
AEVKKPLEAAAPGTAEK	HFX147_IPP253_AAT_CT26_R24C_EVEN.raw	7592	235	48.09	1708.9359	17	0.5	570.6529	32.31	205210	13	F13:11573	1	1	P19324|SERPH_MOUSE			PEAKS DB	AEVKKPLEAAAPGTAEK	KEATGPAAAELPKKVEA	E	K	K	1	AEVKKPLEAAAPGTAEK	226	80	FALSE	80.625	FALSE	78.333	FALSE	54.505	FALSE	32.128	FALSE
AFHKRTPN	HFX147_IPP253_AAT_CT26_C48A_EVEN.raw	9677	336	26.45	969.5144	8	-1.3	485.7639	45.49	0	27	F27:16626	0	0	A2APB8|TPX2_MOUSE			PEAKS DB	AFHKRTPN	NPTRKHFA	F	R	N	1	AFHKRTPN	227	70	FALSE	41.833	FALSE	63.333	FALSE	51.07	FALSE	73.065	FALSE
AFHPSKAYI	HFX147_IPP253_AAT_CT26_C24A_EVEN.raw	860	860	30.82	1032.5392	9	0.9	517.2773	38.17	0	1	F1:13714	0	0	Q9ERG2|STRN3_MOUSE			PEAKS DB	AFHPSKAYI	IYAKSPHFA	F	S	I	1	AFHPSKAYI	228	7.531	FALSE	0.039	TRUE	9.866	FALSE	4.632	FALSE	10.947	FALSE	H-2-Kd	0.039
AFHPSKAYI	HFX147_IPP253_AAT_CT26_C24B_EVEN.raw	2223	874	33.48	1032.5392	9	0.4	517.2771	38.15	5033500	5	F5:13833	2	2	Q9ERG2|STRN3_MOUSE			PEAKS DB	AFHPSKAYI	IYAKSPHFA	F	S	I	1	AFHPSKAYI	229	7.531	FALSE	0.039	TRUE	9.866	FALSE	4.632	FALSE	10.947	FALSE	H-2-Kd	0.039
AFHPSKAYI	HFX147_IPP253_AAT_CT26_C48B_EVEN.raw	10415	707	29.89	1032.5392	9	2	517.2779	38.12	2789600	29	F29:13883	2	2	Q9ERG2|STRN3_MOUSE			PEAKS DB	AFHPSKAYI	IYAKSPHFA	F	S	I	1	AFHPSKAYI	230	7.531	FALSE	0.039	TRUE	9.866	FALSE	4.632	FALSE	10.947	FALSE	H-2-Kd	0.039
AFHPSKAYI	HFX147_IPP253_AAT_CT26_C48C_EVEN.raw	11208	600	36.96	1032.5392	9	3	517.2784	38.12	3412200	31	F31:13855	2	2	Q9ERG2|STRN3_MOUSE			PEAKS DB	AFHPSKAYI	IYAKSPHFA	F	S	I	1	AFHPSKAYI	231	7.531	FALSE	0.039	TRUE	9.866	FALSE	4.632	FALSE	10.947	FALSE	H-2-Kd	0.039
AFHPSKAYI	HFX147_IPP253_AAT_CT26_R24A_EVEN.raw	4623	444	39.63	1032.5392	9	0.2	517.277	38.16	3704100	9	F9:13753	2	2	Q9ERG2|STRN3_MOUSE			PEAKS DB	AFHPSKAYI	IYAKSPHFA	F	S	I	1	AFHPSKAYI	232	7.531	FALSE	0.039	TRUE	9.866	FALSE	4.632	FALSE	10.947	FALSE	H-2-Kd	0.039
AFHPSKAYI	HFX147_IPP253_AAT_CT26_R24C_EVEN.raw	8059	702	38.44	1032.5392	9	1.6	517.2777	38.17	3957400	13	F13:13883	2	2	Q9ERG2|STRN3_MOUSE			PEAKS DB	AFHPSKAYI	IYAKSPHFA	F	S	I	1	AFHPSKAYI	233	7.531	FALSE	0.039	TRUE	9.866	FALSE	4.632	FALSE	10.947	FALSE	H-2-Kd	0.039
AFHPSKAYI	HFX147_IPP253_AAT_CT26_R48A_EVEN.raw	12889	813	38.45	1032.5392	9	0.9	517.2773	38.1	5634600	33	F33:14142	2	2	Q9ERG2|STRN3_MOUSE			PEAKS DB	AFHPSKAYI	IYAKSPHFA	F	S	I	1	AFHPSKAYI	234	7.531	FALSE	0.039	TRUE	9.866	FALSE	4.632	FALSE	10.947	FALSE	H-2-Kd	0.039
AFHPSKAYI	HFX147_IPP253_AAT_CT26_R48B_EVEN.raw	14860	639	40.17	1032.5392	9	2.5	517.2781	38.12	4685200	35	F35:14048	2	2	Q9ERG2|STRN3_MOUSE			PEAKS DB	AFHPSKAYI	IYAKSPHFA	F	S	I	1	AFHPSKAYI	235	7.531	FALSE	0.039	TRUE	9.866	FALSE	4.632	FALSE	10.947	FALSE	H-2-Kd	0.039
AFHPSKAYI	HFX147_IPP253_AAT_CT26_R48C_EVEN.raw	16933	754	39.51	1032.5392	9	0.8	517.2773	38.13	13360000	37	F37:13960	2	2	Q9ERG2|STRN3_MOUSE			PEAKS DB	AFHPSKAYI	IYAKSPHFA	F	S	I	1	AFHPSKAYI	236	7.531	FALSE	0.039	TRUE	9.866	FALSE	4.632	FALSE	10.947	FALSE	H-2-Kd	0.039
AFHPVHGTL	HFX147_IPP253_AAT_CT26_C24A_EVEN.raw	1008	1008	28.64	977.5083	9	0.4	489.7616	36.2	48052	1	F1:12919	1	1	Q8C570|RAE1L_MOUSE			PEAKS DB	AFHPVHGTL	LTGHVPHFA	F	V	L	1	AFHPVHGTL	237	2.992	FALSE	0.047	TRUE	1.49	TRUE	1.998	TRUE	7.63	FALSE	H-2-Kd	0.047
AFHPVHGTL	HFX147_IPP253_AAT_CT26_C24C_EVEN.raw	3370	405	38.28	977.5083	9	0.1	489.7615	36.2	213810	7	F7:13056	1	1	Q8C570|RAE1L_MOUSE			PEAKS DB	AFHPVHGTL	LTGHVPHFA	F	V	L	1	AFHPVHGTL	238	2.992	FALSE	0.047	TRUE	1.49	TRUE	1.998	TRUE	7.63	FALSE	H-2-Kd	0.047
AFHPVHGTL	HFX147_IPP253_AAT_CT26_C48C_EVEN.raw	10911	303	42.73	977.5083	9	-0.5	489.7612	36.16	383780	31	F31:13081	1	1	Q8C570|RAE1L_MOUSE			PEAKS DB	AFHPVHGTL	LTGHVPHFA	F	V	L	1	AFHPVHGTL	239	2.992	FALSE	0.047	TRUE	1.49	TRUE	1.998	TRUE	7.63	FALSE	H-2-Kd	0.047
AFHPVHGTL	HFX147_IPP253_AAT_CT26_R24A_EVEN.raw	4573	394	40.46	977.5083	9	-0.3	489.7613	36.15	279360	9	F9:12980	1	1	Q8C570|RAE1L_MOUSE			PEAKS DB	AFHPVHGTL	LTGHVPHFA	F	V	L	1	AFHPVHGTL	240	2.992	FALSE	0.047	TRUE	1.49	TRUE	1.998	TRUE	7.63	FALSE	H-2-Kd	0.047
AFHPVHGTL	HFX147_IPP253_AAT_CT26_R24B_EVEN.raw	6018	559	41.61	977.5083	9	0.1	489.7615	36.21	374480	11	F11:13271	1	1	Q8C570|RAE1L_MOUSE			PEAKS DB	AFHPVHGTL	LTGHVPHFA	F	V	L	1	AFHPVHGTL	241	2.992	FALSE	0.047	TRUE	1.49	TRUE	1.998	TRUE	7.63	FALSE	H-2-Kd	0.047
AFHPVHGTL	HFX147_IPP253_AAT_CT26_R24C_EVEN.raw	7822	465	42.48	977.5083	9	0.9	489.7619	36.16	356950	13	F13:13109	1	1	Q8C570|RAE1L_MOUSE			PEAKS DB	AFHPVHGTL	LTGHVPHFA	F	V	L	1	AFHPVHGTL	242	2.992	FALSE	0.047	TRUE	1.49	TRUE	1.998	TRUE	7.63	FALSE	H-2-Kd	0.047
AFHPVHGTL	HFX147_IPP253_AAT_CT26_R48B_EVEN.raw	14663	442	43.91	977.5083	9	0.5	489.7617	36.16	279390	35	F35:13295	1	1	Q8C570|RAE1L_MOUSE			PEAKS DB	AFHPVHGTL	LTGHVPHFA	F	V	L	1	AFHPVHGTL	243	2.992	FALSE	0.047	TRUE	1.49	TRUE	1.998	TRUE	7.63	FALSE	H-2-Kd	0.047
AFHPVHGTL	HFX147_IPP253_AAT_CT26_R48C_EVEN.raw	16746	567	42.08	977.5083	9	0.1	489.7615	36.19	689320	37	F37:13214	1	1	Q8C570|RAE1L_MOUSE			PEAKS DB	AFHPVHGTL	LTGHVPHFA	F	V	L	1	AFHPVHGTL	244	2.992	FALSE	0.047	TRUE	1.49	TRUE	1.998	TRUE	7.63	FALSE	H-2-Kd	0.047
AFHRGDLL	HFX147_IPP253_AAT_CT26_R48C_EVEN.raw	18279	2100	24.04	927.4926	8	0.3	464.7537	39.5	1236800	37	F37:14534	1	1	Q9R0P6|SC11A_MOUSE:Q9D8V7|SC11C_MOUSE			PEAKS DB	AFHRGDLL	LLDGRHFA	F	G	L	1	AFHRGDLL	245	9.454	FALSE	1.133	TRUE	19.081	FALSE	18.109	FALSE	27.88	FALSE	H-2-Kd	1.133
AFHSSRTSL	HFX147_IPP253_AAT_CT26_C24C_EVEN.raw	4003	1038	27.79	1004.5039	9	-2.1	335.8412	30.7	672240	7	F7:10875	2	2	Q9QXZ0|MACF1_MOUSE			PEAKS DB	AFHSSRTSL	LSTRSSHFA	F	S	L	1	AFHSSRTSL	246	3.967	FALSE	0.029	TRUE	3.279	FALSE	3.864	FALSE	8.636	FALSE	H-2-Kd	0.029
AFHSSRTSL	HFX147_IPP253_AAT_CT26_C48C_EVEN.raw	12064	1456	25.04	1004.5039	9	0.2	335.842	30.66	194450	31	F31:10919	1	1	Q9QXZ0|MACF1_MOUSE			PEAKS DB	AFHSSRTSL	LSTRSSHFA	F	S	L	1	AFHSSRTSL	247	3.967	FALSE	0.029	TRUE	3.279	FALSE	3.864	FALSE	8.636	FALSE	H-2-Kd	0.029
AFHSSRTSL	HFX147_IPP253_AAT_CT26_R24A_EVEN.raw	5286	1107	28.12	1004.5039	9	-0.9	335.8416	30.65	844850	9	F9:10821	2	2	Q9QXZ0|MACF1_MOUSE			PEAKS DB	AFHSSRTSL	LSTRSSHFA	F	S	L	1	AFHSSRTSL	248	3.967	FALSE	0.029	TRUE	3.279	FALSE	3.864	FALSE	8.636	FALSE	H-2-Kd	0.029
AFHSSRTSL	HFX147_IPP253_AAT_CT26_R24B_EVEN.raw	6602	1143	33.24	1004.5039	9	-1.5	335.8414	30.66	1611800	11	F11:11084	2	2	Q9QXZ0|MACF1_MOUSE			PEAKS DB	AFHSSRTSL	LSTRSSHFA	F	S	L	1	AFHSSRTSL	249	3.967	FALSE	0.029	TRUE	3.279	FALSE	3.864	FALSE	8.636	FALSE	H-2-Kd	0.029
AFHSSRTSL	HFX147_IPP253_AAT_CT26_R24C_EVEN.raw	9039	1682	27.32	1004.5039	9	-2.1	335.8412	30.65	1233200	13	F13:10947	2	2	Q9QXZ0|MACF1_MOUSE			PEAKS DB	AFHSSRTSL	LSTRSSHFA	F	S	L	1	AFHSSRTSL	250	3.967	FALSE	0.029	TRUE	3.279	FALSE	3.864	FALSE	8.636	FALSE	H-2-Kd	0.029
AFHSSRTSL	HFX147_IPP253_AAT_CT26_R48A_EVEN.raw	13149	1073	35.36	1004.5039	9	0.7	503.2596	30.67	822360	33	F33:11240	2	2	Q9QXZ0|MACF1_MOUSE			PEAKS DB	AFHSSRTSL	LSTRSSHFA	F	S	L	1	AFHSSRTSL	251	3.967	FALSE	0.029	TRUE	3.279	FALSE	3.864	FALSE	8.636	FALSE	H-2-Kd	0.029
AFHSSRTSL	HFX147_IPP253_AAT_CT26_R48C_EVEN.raw	16888	709	40.02	1004.5039	9	-0.1	503.2592	30.72	1893100	37	F37:11063	2	2	Q9QXZ0|MACF1_MOUSE			PEAKS DB	AFHSSRTSL	LSTRSSHFA	F	S	L	1	AFHSSRTSL	252	3.967	FALSE	0.029	TRUE	3.279	FALSE	3.864	FALSE	8.636	FALSE	H-2-Kd	0.029
AFKEGSLRI	HFX147_IPP253_AAT_CT26_R24B_EVEN.raw	6859	1400	30.31	1019.5764	9	-0.6	340.8658	42.53	0	11	F11:15784	0	0	Q3U1J4|DDB1_MOUSE			PEAKS DB	AFKEGSLRI	IRLSGEKFA	F	G	I	1	AFKEGSLRI	253	11.124	FALSE	0.234	TRUE	16.188	FALSE	3.85	FALSE	6.536	FALSE	H-2-Kd	0.234
AFKEGSLRI	HFX147_IPP253_AAT_CT26_R24C_ODD.raw	8947	1590	28.35	1019.5764	9	-0.4	340.8659	42.56	461290	14	F14:14357	3	3	Q3U1J4|DDB1_MOUSE			PEAKS DB	AFKEGSLRI	IRLSGEKFA	F	G	I	1	AFKEGSLRI	254	11.124	FALSE	0.234	TRUE	16.188	FALSE	3.85	FALSE	6.536	FALSE	H-2-Kd	0.234
AFKEGSLRI	HFX147_IPP253_AAT_CT26_R48C_ODD.raw	17838	1659	28.8	1019.5764	9	1.6	340.8666	42.62	579330	38	F38:14250	2	2	Q3U1J4|DDB1_MOUSE			PEAKS DB	AFKEGSLRI	IRLSGEKFA	F	G	I	1	AFKEGSLRI	255	11.124	FALSE	0.234	TRUE	16.188	FALSE	3.85	FALSE	6.536	FALSE	H-2-Kd	0.234
AFLRSENL	HFX147_IPP253_AAT_CT26_C24A_EVEN.raw	1139	1139	26.91	948.5029	8	-1.1	475.2582	47.66	2213200	1	F1:17426	1	1	Q6RT24|CENPE_MOUSE			PEAKS DB	AFLRSENL	LNESRLFA	F	S	L	1	AFLRSENL	259	9.208	FALSE	0.863	TRUE	14.489	FALSE	20.181	FALSE	20.64	FALSE	H-2-Kd	0.863
AFLRSENL	HFX147_IPP253_AAT_CT26_C24C_EVEN.raw	3775	810	31.27	948.5029	8	-1.4	475.258	47.7	2965300	7	F7:17549	1	1	Q6RT24|CENPE_MOUSE			PEAKS DB	AFLRSENL	LNESRLFA	F	S	L	1	AFLRSENL	260	9.208	FALSE	0.863	TRUE	14.489	FALSE	20.181	FALSE	20.64	FALSE	H-2-Kd	0.863
AFLRSENL	HFX147_IPP253_AAT_CT26_C48B_EVEN.raw	10346	638	31.23	948.5029	8	-3	475.2573	47.7	930380	29	F29:17693	1	1	Q6RT24|CENPE_MOUSE			PEAKS DB	AFLRSENL	LNESRLFA	F	S	L	1	AFLRSENL	261	9.208	FALSE	0.863	TRUE	14.489	FALSE	20.181	FALSE	20.64	FALSE	H-2-Kd	0.863
AFLRSENL	HFX147_IPP253_AAT_CT26_C48C_EVEN.raw	11344	736	34.87	948.5029	8	-0.3	475.2585	47.67	5407700	31	F31:17655	1	1	Q6RT24|CENPE_MOUSE			PEAKS DB	AFLRSENL	LNESRLFA	F	S	L	1	AFLRSENL	262	9.208	FALSE	0.863	TRUE	14.489	FALSE	20.181	FALSE	20.64	FALSE	H-2-Kd	0.863
AFLRSENL	HFX147_IPP253_AAT_CT26_R24B_EVEN.raw	6634	1175	32.96	948.5029	8	-1.5	475.258	47.65	3027800	11	F11:17783	1	1	Q6RT24|CENPE_MOUSE			PEAKS DB	AFLRSENL	LNESRLFA	F	S	L	1	AFLRSENL	263	9.208	FALSE	0.863	TRUE	14.489	FALSE	20.181	FALSE	20.64	FALSE	H-2-Kd	0.863
AFLRSENL	HFX147_IPP253_AAT_CT26_R48A_ODD.raw	14135	2059	24.49	948.5029	8	-1.8	475.2579	47.67	277960	34	F34:16355	1	1	Q6RT24|CENPE_MOUSE			PEAKS DB	AFLRSENL	LNESRLFA	F	S	L	1	AFLRSENL	264	9.208	FALSE	0.863	TRUE	14.489	FALSE	20.181	FALSE	20.64	FALSE	H-2-Kd	0.863
AFLSSLTDV	HFX147_IPP253_AAT_CT26_C48B_ODD.raw	10546	838	27.58	951.4913	9	1.3	952.4998	75.96	153940	30	F30:27085	1	1	Q3UVL4|VPS51_MOUSE			PEAKS DB	AFLSSLTDV	VDTLSSLFA	F	S	V	1	AFLSSLTDV	265	35.733	FALSE	0.451	TRUE	23.36	FALSE	19.12	FALSE	28.791	FALSE	H-2-Kd	0.451
AFQKTLSDL	HFX147_IPP253_AAT_CT26_C24A_EVEN.raw	349	349	39	1021.5444	9	0.8	511.7799	50.26	2246100	1	F1:18463	2	2	P45376|ALDR_MOUSE			PEAKS DB	AFQKTLSDL	LDSLTKQFA	F	T	L	1	AFQKTLSDL	268	11.411	FALSE	0.224	TRUE	7.664	FALSE	7.795	FALSE	11.686	FALSE	H-2-Kd	0.224
AFQKTLSDL	HFX147_IPP253_AAT_CT26_C24B_EVEN.raw	1593	244	43.37	1021.5444	9	0.8	511.7798	50.32	2494000	5	F5:18637	1	1	P45376|ALDR_MOUSE			PEAKS DB	AFQKTLSDL	LDSLTKQFA	F	T	L	1	AFQKTLSDL	269	11.411	FALSE	0.224	TRUE	7.664	FALSE	7.795	FALSE	11.686	FALSE	H-2-Kd	0.224
AFQKTLSDL	HFX147_IPP253_AAT_CT26_C24C_EVEN.raw	3192	227	42.1	1021.5444	9	0.6	511.7798	50.3	2982700	7	F7:18579	1	1	P45376|ALDR_MOUSE			PEAKS DB	AFQKTLSDL	LDSLTKQFA	F	T	L	1	AFQKTLSDL	270	11.411	FALSE	0.224	TRUE	7.664	FALSE	7.795	FALSE	11.686	FALSE	H-2-Kd	0.224
AFQKTLSDL	HFX147_IPP253_AAT_CT26_C48B_EVEN.raw	10254	546	33.01	1021.5444	9	1.3	511.7801	50.3	1366400	29	F29:18688	1	1	P45376|ALDR_MOUSE			PEAKS DB	AFQKTLSDL	LDSLTKQFA	F	T	L	1	AFQKTLSDL	271	11.411	FALSE	0.224	TRUE	7.664	FALSE	7.795	FALSE	11.686	FALSE	H-2-Kd	0.224
AFQKTLSDL	HFX147_IPP253_AAT_CT26_C48C_EVEN.raw	10913	305	42.71	1021.5444	9	0	511.7795	50.27	3875100	31	F31:18724	2	2	P45376|ALDR_MOUSE			PEAKS DB	AFQKTLSDL	LDSLTKQFA	F	T	L	1	AFQKTLSDL	272	11.411	FALSE	0.224	TRUE	7.664	FALSE	7.795	FALSE	11.686	FALSE	H-2-Kd	0.224
AFQKTLSDL	HFX147_IPP253_AAT_CT26_R24A_EVEN.raw	4457	278	43.22	1021.5444	9	0.4	511.7797	50.23	4599200	9	F9:18602	1	1	P45376|ALDR_MOUSE			PEAKS DB	AFQKTLSDL	LDSLTKQFA	F	T	L	1	AFQKTLSDL	273	11.411	FALSE	0.224	TRUE	7.664	FALSE	7.795	FALSE	11.686	FALSE	H-2-Kd	0.224
AFQKTLSDL	HFX147_IPP253_AAT_CT26_R24B_EVEN.raw	5815	356	45.69	1021.5444	9	0.2	511.7796	50.26	3876200	11	F11:18810	1	1	P45376|ALDR_MOUSE			PEAKS DB	AFQKTLSDL	LDSLTKQFA	F	T	L	1	AFQKTLSDL	274	11.411	FALSE	0.224	TRUE	7.664	FALSE	7.795	FALSE	11.686	FALSE	H-2-Kd	0.224
AFQKTLSDL	HFX147_IPP253_AAT_CT26_R24C_EVEN.raw	7946	589	40.42	1021.5444	9	1.1	511.78	50.27	4190900	13	F13:18667	2	2	P45376|ALDR_MOUSE			PEAKS DB	AFQKTLSDL	LDSLTKQFA	F	T	L	1	AFQKTLSDL	275	11.411	FALSE	0.224	TRUE	7.664	FALSE	7.795	FALSE	11.686	FALSE	H-2-Kd	0.224
AFQKTLSDL	HFX147_IPP253_AAT_CT26_R48A_EVEN.raw	12520	444	44.47	1021.5444	9	1.1	511.78	50.27	5209100	33	F33:18972	1	1	P45376|ALDR_MOUSE			PEAKS DB	AFQKTLSDL	LDSLTKQFA	F	T	L	1	AFQKTLSDL	276	11.411	FALSE	0.224	TRUE	7.664	FALSE	7.795	FALSE	11.686	FALSE	H-2-Kd	0.224
AFQKTLSDL	HFX147_IPP253_AAT_CT26_R48B_EVEN.raw	15404	1183	32.85	1021.5444	9	1.6	511.7803	50.3	3102300	35	F35:18859	2	2	P45376|ALDR_MOUSE			PEAKS DB	AFQKTLSDL	LDSLTKQFA	F	T	L	1	AFQKTLSDL	277	11.411	FALSE	0.224	TRUE	7.664	FALSE	7.795	FALSE	11.686	FALSE	H-2-Kd	0.224
AFQKTLSDL	HFX147_IPP253_AAT_CT26_R48C_EVEN.raw	16394	215	49.93	1021.5444	9	0.7	511.7798	50.26	8874200	37	F37:18853	2	2	P45376|ALDR_MOUSE			PEAKS DB	AFQKTLSDL	LDSLTKQFA	F	T	L	1	AFQKTLSDL	278	11.411	FALSE	0.224	TRUE	7.664	FALSE	7.795	FALSE	11.686	FALSE	H-2-Kd	0.224
AFQKTLTDL	HFX147_IPP253_AAT_CT26_C24A_EVEN.raw	877	877	30.56	1035.5601	9	-0.1	518.7872	51.46	6106400	1	F1:18917	2	2	P45377|ALD2_MOUSE			PEAKS DB	AFQKTLTDL	LDTLTKQFA	F	T	L	1	AFQKTLTDL	279	10.829	FALSE	0.168	TRUE	5.62	FALSE	7.017	FALSE	9.709	FALSE	H-2-Kd	0.168
AFQKTLTDL	HFX147_IPP253_AAT_CT26_C24B_EVEN.raw	1635	286	42.39	1035.5601	9	0.6	518.7876	51.5	9444600	5	F5:19097	2	2	P45377|ALD2_MOUSE			PEAKS DB	AFQKTLTDL	LDTLTKQFA	F	T	L	1	AFQKTLTDL	280	10.829	FALSE	0.168	TRUE	5.62	FALSE	7.017	FALSE	9.709	FALSE	H-2-Kd	0.168
AFQKTLTDL	HFX147_IPP253_AAT_CT26_C24C_EVEN.raw	3247	282	40.77	1035.5601	9	-0.4	518.7871	51.47	8688700	7	F7:19039	1	1	P45377|ALD2_MOUSE			PEAKS DB	AFQKTLTDL	LDTLTKQFA	F	T	L	1	AFQKTLTDL	281	10.829	FALSE	0.168	TRUE	5.62	FALSE	7.017	FALSE	9.709	FALSE	H-2-Kd	0.168
AFQKTLTDL	HFX147_IPP253_AAT_CT26_C48B_EVEN.raw	10155	447	34.86	1035.5601	9	0.3	518.7875	51.47	5911100	29	F29:19142	1	1	P45377|ALD2_MOUSE			PEAKS DB	AFQKTLTDL	LDTLTKQFA	F	T	L	1	AFQKTLTDL	282	10.829	FALSE	0.168	TRUE	5.62	FALSE	7.017	FALSE	9.709	FALSE	H-2-Kd	0.168
AFQKTLTDL	HFX147_IPP253_AAT_CT26_C48C_EVEN.raw	11041	433	39.95	1035.5601	9	-0.3	518.7872	51.45	10048000	31	F31:19107	2	2	P45377|ALD2_MOUSE			PEAKS DB	AFQKTLTDL	LDTLTKQFA	F	T	L	1	AFQKTLTDL	283	10.829	FALSE	0.168	TRUE	5.62	FALSE	7.017	FALSE	9.709	FALSE	H-2-Kd	0.168
AFQKTLTDL	HFX147_IPP253_AAT_CT26_R24A_EVEN.raw	4902	723	34.23	1035.5601	9	-0.3	518.7872	51.4	10188000	9	F9:18982	1	1	P45377|ALD2_MOUSE			PEAKS DB	AFQKTLTDL	LDTLTKQFA	F	T	L	1	AFQKTLTDL	284	10.829	FALSE	0.168	TRUE	5.62	FALSE	7.017	FALSE	9.709	FALSE	H-2-Kd	0.168
AFQKTLTDL	HFX147_IPP253_AAT_CT26_R24B_ODD.raw	6436	977	35.36	1035.5601	9	1.4	518.788	51.38	14635000	12	F12:17717	2	2	P45377|ALD2_MOUSE			PEAKS DB	AFQKTLTDL	LDTLTKQFA	F	T	L	1	AFQKTLTDL	285	10.829	FALSE	0.168	TRUE	5.62	FALSE	7.017	FALSE	9.709	FALSE	H-2-Kd	0.168
AFQKTLTDL	HFX147_IPP253_AAT_CT26_R24C_ODD.raw	7678	321	45.45	1035.5601	9	1.6	518.7881	51.44	13325000	14	F14:17894	2	2	P45377|ALD2_MOUSE			PEAKS DB	AFQKTLTDL	LDTLTKQFA	F	T	L	1	AFQKTLTDL	286	10.829	FALSE	0.168	TRUE	5.62	FALSE	7.017	FALSE	9.709	FALSE	H-2-Kd	0.168
AFQKTLTDL	HFX147_IPP253_AAT_CT26_R48A_EVEN.raw	12836	760	39.19	1035.5601	9	0.8	518.7877	51.45	11911000	33	F33:19430	1	1	P45377|ALD2_MOUSE			PEAKS DB	AFQKTLTDL	LDTLTKQFA	F	T	L	1	AFQKTLTDL	287	10.829	FALSE	0.168	TRUE	5.62	FALSE	7.017	FALSE	9.709	FALSE	H-2-Kd	0.168
AFQKTLTDL	HFX147_IPP253_AAT_CT26_R48B_EVEN.raw	15522	1301	31.53	1035.5601	9	-0.6	518.787	51.53	12544000	35	F35:19320	2	2	P45377|ALD2_MOUSE			PEAKS DB	AFQKTLTDL	LDTLTKQFA	F	T	L	1	AFQKTLTDL	288	10.829	FALSE	0.168	TRUE	5.62	FALSE	7.017	FALSE	9.709	FALSE	H-2-Kd	0.168
AFQKTLTDL	HFX147_IPP253_AAT_CT26_R48C_ODD.raw	16747	568	42.07	1035.5601	9	1.5	518.7881	51.49	2671000	38	F38:17777	1	1	P45377|ALD2_MOUSE			PEAKS DB	AFQKTLTDL	LDTLTKQFA	F	T	L	1	AFQKTLTDL	289	10.829	FALSE	0.168	TRUE	5.62	FALSE	7.017	FALSE	9.709	FALSE	H-2-Kd	0.168
AFQNVLTHV	HFX147_IPP253_AAT_CT26_C24B_ODD.raw	2955	1606	25.17	1027.545	9	1.4	514.7805	54.77	0	6	F6:19150	0	0	Q9D5T0|ATAD1_MOUSE			PEAKS DB	AFQNVLTHV	VHTLVNQFA	F	V	V	1	AFQNVLTHV	290	22.568	FALSE	0.147	TRUE	17.396	FALSE	7.433	FALSE	10.227	FALSE	H-2-Kd	0.147
AFQNVLTHV	HFX147_IPP253_AAT_CT26_C24C_ODD.raw	4078	1113	26.72	1027.545	9	0.1	514.7798	54.75	60365	8	F8:19234	1	1	Q9D5T0|ATAD1_MOUSE			PEAKS DB	AFQNVLTHV	VHTLVNQFA	F	V	V	1	AFQNVLTHV	291	22.568	FALSE	0.147	TRUE	17.396	FALSE	7.433	FALSE	10.227	FALSE	H-2-Kd	0.147
AFQNVLTHV	HFX147_IPP253_AAT_CT26_R24C_ODD.raw	9005	1648	27.63	1027.545	9	1.8	514.7807	54.78	83497	14	F14:19218	1	1	Q9D5T0|ATAD1_MOUSE			PEAKS DB	AFQNVLTHV	VHTLVNQFA	F	V	V	1	AFQNVLTHV	292	22.568	FALSE	0.147	TRUE	17.396	FALSE	7.433	FALSE	10.227	FALSE	H-2-Kd	0.147
AFVRHILSG	HFX147_IPP253_AAT_CT26_C48B_EVEN.raw	10141	433	35.16	998.5661	9	0.6	500.2906	39.88	140520	29	F29:14599	1	1	Q60605|MYL6_MOUSE			PEAKS DB	AFVRHILSG	GSLIHRVFA	F	H	G	1	AFVRHILSG	293	50	FALSE	9.14	FALSE	38.074	FALSE	35.771	FALSE	24.392	FALSE
AFVRHILSG	HFX147_IPP253_AAT_CT26_R48A_EVEN.raw	12984	908	37.25	998.5661	9	0.6	500.2906	39.84	271690	33	F33:14880	1	1	Q60605|MYL6_MOUSE			PEAKS DB	AFVRHILSG	GSLIHRVFA	F	H	G	1	AFVRHILSG	294	50	FALSE	9.14	FALSE	38.074	FALSE	35.771	FALSE	24.392	FALSE
AGAGRASYI	HFX147_IPP253_AAT_CT26_R24C_EVEN.raw	8858	1501	29.39	864.4453	9	0.8	433.2303	35.47	116300	13	F13:12858	1	1	Q8VC30|TKFC_MOUSE			PEAKS DB	AGAGRASYI	IYSARGAGA	G	R	I	1	AGAGRASYI	297	0.882	TRUE	3.399	FALSE	13.458	FALSE	4.598	FALSE	7.684	FALSE	H-2-Dd	0.882
AGAIRNGGL	HFX147_IPP253_AAT_CT26_C24A_EVEN.raw	668	668	33.69	827.4613	9	-0.3	414.7378	33.93	119890	1	F1:12010	1	1	Q80V03|ADCK5_MOUSE			PEAKS DB	AGAIRNGGL	LGGNRIAGA	G	R	L	1	AGAIRNGGL	298	2.683	FALSE	16.049	FALSE	17.937	FALSE	14.061	FALSE	27.109	FALSE
AGAIRNGGL	HFX147_IPP253_AAT_CT26_R24A_EVEN.raw	4506	327	41.92	827.4613	9	-1.7	414.7372	33.88	553210	9	F9:12074	1	1	Q80V03|ADCK5_MOUSE			PEAKS DB	AGAIRNGGL	LGGNRIAGA	G	R	L	1	AGAIRNGGL	299	2.683	FALSE	16.049	FALSE	17.937	FALSE	14.061	FALSE	27.109	FALSE
AGAIRNGGL	HFX147_IPP253_AAT_CT26_R24B_EVEN.raw	6463	1004	34.96	827.4613	9	-1	414.7375	33.89	212170	11	F11:12352	1	1	Q80V03|ADCK5_MOUSE			PEAKS DB	AGAIRNGGL	LGGNRIAGA	G	R	L	1	AGAIRNGGL	300	2.683	FALSE	16.049	FALSE	17.937	FALSE	14.061	FALSE	27.109	FALSE
AGAIRNGGL	HFX147_IPP253_AAT_CT26_R24C_EVEN.raw	8158	801	37.14	827.4613	9	-0.8	414.7376	33.89	397750	13	F13:12219	1	1	Q80V03|ADCK5_MOUSE			PEAKS DB	AGAIRNGGL	LGGNRIAGA	G	R	L	1	AGAIRNGGL	301	2.683	FALSE	16.049	FALSE	17.937	FALSE	14.061	FALSE	27.109	FALSE
AGAIRNGGL	HFX147_IPP253_AAT_CT26_R48A_EVEN.raw	13411	1335	32.12	827.4613	9	0	414.7379	33.86	141430	33	F33:12503	1	1	Q80V03|ADCK5_MOUSE			PEAKS DB	AGAIRNGGL	LGGNRIAGA	G	R	L	1	AGAIRNGGL	302	2.683	FALSE	16.049	FALSE	17.937	FALSE	14.061	FALSE	27.109	FALSE
AGAIRNGGL	HFX147_IPP253_AAT_CT26_R48C_EVEN.raw	17231	1052	35.81	827.4613	9	0.1	414.738	33.9	591600	37	F37:12306	1	1	Q80V03|ADCK5_MOUSE			PEAKS DB	AGAIRNGGL	LGGNRIAGA	G	R	L	1	AGAIRNGGL	303	2.683	FALSE	16.049	FALSE	17.937	FALSE	14.061	FALSE	27.109	FALSE
AGAKRDALL	HFX147_IPP253_AAT_CT26_C48C_EVEN.raw	12008	1400	25.85	913.5345	9	0.2	457.7746	32.04	164770	31	F31:11461	1	1	Q9EPU4|CPSF1_MOUSE			PEAKS DB	AGAKRDALL	LLADRKAGA	G	R	L	1	AGAKRDALL	304	0.231	TRUE	7.195	FALSE	6.918	FALSE	5.075	FALSE	7.062	FALSE	H-2-Dd	0.231
AGAKRDALL	HFX147_IPP253_AAT_CT26_R24C_EVEN.raw	9251	1894	25.14	913.5345	9	0.1	457.7746	32.09	157850	13	F13:11505	1	1	Q9EPU4|CPSF1_MOUSE			PEAKS DB	AGAKRDALL	LLADRKAGA	G	R	L	1	AGAKRDALL	305	0.231	TRUE	7.195	FALSE	6.918	FALSE	5.075	FALSE	7.062	FALSE	H-2-Dd	0.231
AGAKRDALL	HFX147_IPP253_AAT_CT26_R48A_EVEN.raw	14076	2000	25	913.5345	9	0.1	457.7746	32.06	252640	33	F33:11792	1	1	Q9EPU4|CPSF1_MOUSE			PEAKS DB	AGAKRDALL	LLADRKAGA	G	R	L	1	AGAKRDALL	306	0.231	TRUE	7.195	FALSE	6.918	FALSE	5.075	FALSE	7.062	FALSE	H-2-Dd	0.231
AGAKRDALL	HFX147_IPP253_AAT_CT26_R48C_EVEN.raw	17990	1811	27.17	913.5345	9	0.1	457.7746	32.11	222700	37	F37:11616	1	1	Q9EPU4|CPSF1_MOUSE			PEAKS DB	AGAKRDALL	LLADRKAGA	G	R	L	1	AGAKRDALL	307	0.231	TRUE	7.195	FALSE	6.918	FALSE	5.075	FALSE	7.062	FALSE	H-2-Dd	0.231
AGAKRYKYL	HFX147_IPP253_AAT_CT26_R48C_EVEN.raw	18276	2097	24.08	1068.6079	9	0.5	535.3115	30.04	1173500	37	F37:10801	2	2	Q9CQ61|UNC50_MOUSE			PEAKS DB	AGAKRYKYL	LYKYRKAGA	G	R	L	1	AGAKRYKYL	308	0.14	TRUE	2.917	FALSE	4.473	FALSE	3.569	FALSE	8.241	FALSE	H-2-Dd	0.14
AGALRIEAL	HFX147_IPP253_AAT_CT26_C24A_EVEN.raw	558	558	35.4	912.5392	9	-1.2	457.2764	54.18	371330	1	F1:20048	2	2	D3YX43|VSI10_MOUSE			PEAKS DB	AGALRIEAL	LAEIRLAGA	G	R	L	1	AGALRIEAL	309	0.218	TRUE	2.927	FALSE	2.486	FALSE	5.217	FALSE	4.006	FALSE	H-2-Dd	0.218
AGALRIEAL	HFX147_IPP253_AAT_CT26_C24B_ODD.raw	1950	601	37.24	912.5392	9	1.8	457.2777	54.19	1103400	6	F6:18904	2	2	D3YX43|VSI10_MOUSE			PEAKS DB	AGALRIEAL	LAEIRLAGA	G	R	L	1	AGALRIEAL	310	0.218	TRUE	2.927	FALSE	2.486	FALSE	5.217	FALSE	4.006	FALSE	H-2-Dd	0.218
AGALRIEAL	HFX147_IPP253_AAT_CT26_C24C_ODD.raw	3576	611	34.63	912.5392	9	-0.4	457.2767	54.22	767670	8	F8:18996	2	2	D3YX43|VSI10_MOUSE			PEAKS DB	AGALRIEAL	LAEIRLAGA	G	R	L	1	AGALRIEAL	311	0.218	TRUE	2.927	FALSE	2.486	FALSE	5.217	FALSE	4.006	FALSE	H-2-Dd	0.218
AGALRIEAL	HFX147_IPP253_AAT_CT26_C48C_ODD.raw	11117	509	38.49	912.5392	9	0.7	457.2772	54.19	840410	32	F32:18852	2	2	D3YX43|VSI10_MOUSE			PEAKS DB	AGALRIEAL	LAEIRLAGA	G	R	L	1	AGALRIEAL	312	0.218	TRUE	2.927	FALSE	2.486	FALSE	5.217	FALSE	4.006	FALSE	H-2-Dd	0.218
AGALRIEAL	HFX147_IPP253_AAT_CT26_R24A_EVEN.raw	4615	436	39.77	912.5392	9	0.2	457.277	54.2	1005000	9	F9:20164	2	2	D3YX43|VSI10_MOUSE			PEAKS DB	AGALRIEAL	LAEIRLAGA	G	R	L	1	AGALRIEAL	313	0.218	TRUE	2.927	FALSE	2.486	FALSE	5.217	FALSE	4.006	FALSE	H-2-Dd	0.218
AGALRIEAL	HFX147_IPP253_AAT_CT26_R24B_EVEN.raw	6449	990	35.12	912.5392	9	-0.6	457.2766	54.23	2161100	11	F11:20403	2	2	D3YX43|VSI10_MOUSE			PEAKS DB	AGALRIEAL	LAEIRLAGA	G	R	L	1	AGALRIEAL	314	0.218	TRUE	2.927	FALSE	2.486	FALSE	5.217	FALSE	4.006	FALSE	H-2-Dd	0.218
AGALRIEAL	HFX147_IPP253_AAT_CT26_R24C_ODD.raw	8171	814	36.97	912.5392	9	-1.2	457.2764	54.2	1353600	14	F14:18953	2	2	D3YX43|VSI10_MOUSE			PEAKS DB	AGALRIEAL	LAEIRLAGA	G	R	L	1	AGALRIEAL	315	0.218	TRUE	2.927	FALSE	2.486	FALSE	5.217	FALSE	4.006	FALSE	H-2-Dd	0.218
AGALRIEAL	HFX147_IPP253_AAT_CT26_R48A_EVEN.raw	13187	1111	34.92	912.5392	9	0.4	457.2771	54.25	1998600	33	F33:20583	2	2	D3YX43|VSI10_MOUSE			PEAKS DB	AGALRIEAL	LAEIRLAGA	G	R	L	1	AGALRIEAL	316	0.218	TRUE	2.927	FALSE	2.486	FALSE	5.217	FALSE	4.006	FALSE	H-2-Dd	0.218
AGALRIEAL	HFX147_IPP253_AAT_CT26_R48B_ODD.raw	15042	821	37.29	912.5392	9	0	457.2769	54.2	1080600	36	F36:18969	2	2	D3YX43|VSI10_MOUSE			PEAKS DB	AGALRIEAL	LAEIRLAGA	G	R	L	1	AGALRIEAL	317	0.218	TRUE	2.927	FALSE	2.486	FALSE	5.217	FALSE	4.006	FALSE	H-2-Dd	0.218
AGALRIEAL	HFX147_IPP253_AAT_CT26_R48C_ODD.raw	16808	629	41.08	912.5392	9	-1.6	457.2762	54.2	4765000	38	F38:18867	2	2	D3YX43|VSI10_MOUSE			PEAKS DB	AGALRIEAL	LAEIRLAGA	G	R	L	1	AGALRIEAL	318	0.218	TRUE	2.927	FALSE	2.486	FALSE	5.217	FALSE	4.006	FALSE	H-2-Dd	0.218
AGAPRIEQL	HFX147_IPP253_AAT_CT26_C24B_EVEN.raw	2599	1250	29.23	953.5294	9	0.3	477.7721	44.96	1340300	5	F5:16538	2	2	O08550|KMT2B_MOUSE			PEAKS DB	AGAPRIEQL	LQEIRPAGA	G	R	L	1	AGAPRIEQL	319	0.058	TRUE	1.372	TRUE	1.38	TRUE	1.166	TRUE	1.631	TRUE	H-2-Dd	0.058
AGAPRIEQL	HFX147_IPP253_AAT_CT26_C24C_EVEN.raw	3706	741	32.37	953.5294	9	0.5	477.7722	44.93	1124600	7	F7:16479	2	2	O08550|KMT2B_MOUSE			PEAKS DB	AGAPRIEQL	LQEIRPAGA	G	R	L	1	AGAPRIEQL	320	0.058	TRUE	1.372	TRUE	1.38	TRUE	1.166	TRUE	1.631	TRUE	H-2-Dd	0.058
AGAPRIEQL	HFX147_IPP253_AAT_CT26_C48B_EVEN.raw	10504	796	28.32	953.5294	9	-0.4	477.7718	44.88	559880	29	F29:16563	1	1	O08550|KMT2B_MOUSE			PEAKS DB	AGAPRIEQL	LQEIRPAGA	G	R	L	1	AGAPRIEQL	321	0.058	TRUE	1.372	TRUE	1.38	TRUE	1.166	TRUE	1.631	TRUE	H-2-Dd	0.058
AGAPRIEQL	HFX147_IPP253_AAT_CT26_R24A_EVEN.raw	4998	819	32.61	953.5294	9	0.5	477.7722	44.91	546580	9	F9:16441	1	1	O08550|KMT2B_MOUSE			PEAKS DB	AGAPRIEQL	LQEIRPAGA	G	R	L	1	AGAPRIEQL	322	0.058	TRUE	1.372	TRUE	1.38	TRUE	1.166	TRUE	1.631	TRUE	H-2-Dd	0.058
AGAPRIEQL	HFX147_IPP253_AAT_CT26_R24B_EVEN.raw	6226	767	38.11	953.5294	9	0.9	477.7724	44.9	2133100	11	F11:16689	2	2	O08550|KMT2B_MOUSE			PEAKS DB	AGAPRIEQL	LQEIRPAGA	G	R	L	1	AGAPRIEQL	323	0.058	TRUE	1.372	TRUE	1.38	TRUE	1.166	TRUE	1.631	TRUE	H-2-Dd	0.058
AGAPRIEQL	HFX147_IPP253_AAT_CT26_R24C_ODD.raw	8252	895	35.96	953.5294	9	0.3	477.7721	44.83	1626800	14	F14:15258	2	2	O08550|KMT2B_MOUSE			PEAKS DB	AGAPRIEQL	LQEIRPAGA	G	R	L	1	AGAPRIEQL	324	0.058	TRUE	1.372	TRUE	1.38	TRUE	1.166	TRUE	1.631	TRUE	H-2-Dd	0.058
AGAPRIEQL	HFX147_IPP253_AAT_CT26_R48A_EVEN.raw	13096	1020	35.9	953.5294	9	0.7	477.7723	44.93	2666300	33	F33:16851	2	2	O08550|KMT2B_MOUSE			PEAKS DB	AGAPRIEQL	LQEIRPAGA	G	R	L	1	AGAPRIEQL	325	0.058	TRUE	1.372	TRUE	1.38	TRUE	1.166	TRUE	1.631	TRUE	H-2-Dd	0.058
AGAPRIEQL	HFX147_IPP253_AAT_CT26_R48B_EVEN.raw	15257	1036	34.81	953.5294	9	-0.4	477.7718	44.96	1989000	35	F35:16740	2	2	O08550|KMT2B_MOUSE			PEAKS DB	AGAPRIEQL	LQEIRPAGA	G	R	L	1	AGAPRIEQL	326	0.058	TRUE	1.372	TRUE	1.38	TRUE	1.166	TRUE	1.631	TRUE	H-2-Dd	0.058
AGAPRIEQL	HFX147_IPP253_AAT_CT26_R48C_EVEN.raw	17374	1195	33.99	953.5294	9	0.2	477.7721	44.89	2815800	37	F37:16662	2	2	O08550|KMT2B_MOUSE			PEAKS DB	AGAPRIEQL	LQEIRPAGA	G	R	L	1	AGAPRIEQL	327	0.058	TRUE	1.372	TRUE	1.38	TRUE	1.166	TRUE	1.631	TRUE	H-2-Dd	0.058
AGAQRFIEL	HFX147_IPP253_AAT_CT26_R48A_ODD.raw	14042	1966	25.27	1003.545	9	0.2	502.7799	56.81	899820	34	F34:19950	1	1	#DECOY#P97445|CAC1A_MOUSE			PEAKS DB	AGAQRFIEL	LEIFRQAGA	G	R	L	1	AGAQRFIEL	328	0.048	TRUE	1.696	TRUE	1.156	TRUE	1.602	TRUE	2.574	FALSE	H-2-Dd	0.048
AGARISTSL	HFX147_IPP253_AAT_CT26_C24A_EVEN.raw	766	766	32.09	874.4872	9	0.7	438.2512	37.2	455630	1	F1:13309	1	1	#DECOY#Q6ZPF3|TIAM2_MOUSE			PEAKS DB	AGARISTSL	LSTSIRAGA	G	I	L	1	AGARISTSL	329	0.145	TRUE	0.932	TRUE	1.099	TRUE	2.442	FALSE	3.084	FALSE	H-2-Dd	0.145
AGARKVIGI	HFX147_IPP253_AAT_CT26_R24B_ODD.raw	6638	1179	32.92	883.5603	9	0.7	442.7877	34.59	9261000	12	F12:11061	2	2	Q9JIF0|ANM1_MOUSE			PEAKS DB	AGARKVIGI	IGIVKRAGA	G	K	I	1	AGARKVIGI	330	0.634	TRUE	5.888	FALSE	13.79	FALSE	6.441	FALSE	5.966	FALSE	H-2-Dd	0.634
AGARKVIGI	HFX147_IPP253_AAT_CT26_R24C_ODD.raw	8651	1294	31.59	883.5603	9	0.5	442.7877	34.5	7585100	14	F14:11159	2	2	Q9JIF0|ANM1_MOUSE			PEAKS DB	AGARKVIGI	IGIVKRAGA	G	K	I	1	AGARKVIGI	331	0.634	TRUE	5.888	FALSE	13.79	FALSE	6.441	FALSE	5.966	FALSE	H-2-Dd	0.634
AGARKVIGI	HFX147_IPP253_AAT_CT26_R48B_ODD.raw	15749	1528	29.21	883.5603	9	2.9	442.7887	34.67	6138800	36	F36:11241	2	2	Q9JIF0|ANM1_MOUSE			PEAKS DB	AGARKVIGI	IGIVKRAGA	G	K	I	1	AGARKVIGI	332	0.634	TRUE	5.888	FALSE	13.79	FALSE	6.441	FALSE	5.966	FALSE	H-2-Dd	0.634
AGARYQDEL	HFX147_IPP253_AAT_CT26_C24B_ODD.raw	1989	640	36.67	1021.4828	9	3.5	511.7505	39.52	2794100	6	F6:13107	2	2	Q91XC0|AJUBA_MOUSE			PEAKS DB	AGARYQDEL	LEDQYRAGA	G	Y	L	1	AGARYQDEL	333	0.347	TRUE	4.572	FALSE	4.078	FALSE	8.52	FALSE	7.892	FALSE	H-2-Dd	0.347
AGARYQDEL	HFX147_IPP253_AAT_CT26_R24B_ODD.raw	7209	1750	26.16	1021.4828	9	1.6	511.7495	39.5	1118400	12	F12:13013	1	1	Q91XC0|AJUBA_MOUSE			PEAKS DB	AGARYQDEL	LEDQYRAGA	G	Y	L	1	AGARYQDEL	334	0.347	TRUE	4.572	FALSE	4.078	FALSE	8.52	FALSE	7.892	FALSE	H-2-Dd	0.347
AGARYQDEL	HFX147_IPP253_AAT_CT26_R48B_ODD.raw	15998	1777	26.36	1021.4828	9	1.1	511.7492	39.55	3141400	36	F36:13157	2	2	Q91XC0|AJUBA_MOUSE			PEAKS DB	AGARYQDEL	LEDQYRAGA	G	Y	L	1	AGARYQDEL	335	0.347	TRUE	4.572	FALSE	4.078	FALSE	8.52	FALSE	7.892	FALSE	H-2-Dd	0.347
AGARYQDEL	HFX147_IPP253_AAT_CT26_R48C_EVEN.raw	17601	1422	31.27	1021.4828	9	0.5	511.7489	39.45	1508400	37	F37:14507	1	1	Q91XC0|AJUBA_MOUSE			PEAKS DB	AGARYQDEL	LEDQYRAGA	G	Y	L	1	AGARYQDEL	336	0.347	TRUE	4.572	FALSE	4.078	FALSE	8.52	FALSE	7.892	FALSE	H-2-Dd	0.347
AGASQLFRI	HFX147_IPP253_AAT_CT26_C24B_ODD.raw	1949	600	37.25	961.5345	9	0.9	481.7749	57.64	1575400	6	F6:20247	1	1	Q9D023|MPC2_MOUSE			PEAKS DB	AGASQLFRI	IRFLQSAGA	G	Q	I	1	AGASQLFRI	337	0.914	TRUE	4.957	FALSE	9.75	FALSE	5.201	FALSE	3.623	FALSE	H-2-Dd	0.914
AGASQLFRI	HFX147_IPP253_AAT_CT26_C24C_ODD.raw	3766	801	31.36	961.5345	9	0.2	481.7746	57.61	1201600	8	F8:20337	1	1	Q9D023|MPC2_MOUSE			PEAKS DB	AGASQLFRI	IRFLQSAGA	G	Q	I	1	AGASQLFRI	338	0.914	TRUE	4.957	FALSE	9.75	FALSE	5.201	FALSE	3.623	FALSE	H-2-Dd	0.914
AGASQLFRI	HFX147_IPP253_AAT_CT26_C48C_ODD.raw	10923	315	42.46	961.5345	9	1.1	481.775	57.63	1484100	32	F32:20216	1	1	Q9D023|MPC2_MOUSE			PEAKS DB	AGASQLFRI	IRFLQSAGA	G	Q	I	1	AGASQLFRI	339	0.914	TRUE	4.957	FALSE	9.75	FALSE	5.201	FALSE	3.623	FALSE	H-2-Dd	0.914
AGASQLFRI	HFX147_IPP253_AAT_CT26_R24B_ODD.raw	6155	696	39.26	961.5345	9	-1.2	481.774	57.56	2026000	12	F12:20152	1	1	Q9D023|MPC2_MOUSE			PEAKS DB	AGASQLFRI	IRFLQSAGA	G	Q	I	1	AGASQLFRI	340	0.914	TRUE	4.957	FALSE	9.75	FALSE	5.201	FALSE	3.623	FALSE	H-2-Dd	0.914
AGASQLFRI	HFX147_IPP253_AAT_CT26_R24C_ODD.raw	8903	1546	28.9	961.5345	9	-0.2	481.7744	57.58	1341600	14	F14:20295	1	1	Q9D023|MPC2_MOUSE			PEAKS DB	AGASQLFRI	IRFLQSAGA	G	Q	I	1	AGASQLFRI	341	0.914	TRUE	4.957	FALSE	9.75	FALSE	5.201	FALSE	3.623	FALSE	H-2-Dd	0.914
AGASQLFRI	HFX147_IPP253_AAT_CT26_R48A_ODD.raw	13524	1448	30.75	961.5345	9	1.7	481.7753	57.61	1817500	34	F34:20260	1	1	Q9D023|MPC2_MOUSE			PEAKS DB	AGASQLFRI	IRFLQSAGA	G	Q	I	1	AGASQLFRI	342	0.914	TRUE	4.957	FALSE	9.75	FALSE	5.201	FALSE	3.623	FALSE	H-2-Dd	0.914
AGASQLFRI	HFX147_IPP253_AAT_CT26_R48B_ODD.raw	14920	699	39.1	961.5345	9	1.8	481.7754	57.63	1394000	36	F36:20333	1	1	Q9D023|MPC2_MOUSE			PEAKS DB	AGASQLFRI	IRFLQSAGA	G	Q	I	1	AGASQLFRI	343	0.914	TRUE	4.957	FALSE	9.75	FALSE	5.201	FALSE	3.623	FALSE	H-2-Dd	0.914
AGASQLFRI	HFX147_IPP253_AAT_CT26_R48C_ODD.raw	17080	901	37.69	961.5345	9	-0.5	481.7743	57.62	1697100	38	F38:20194	1	1	Q9D023|MPC2_MOUSE			PEAKS DB	AGASQLFRI	IRFLQSAGA	G	Q	I	1	AGASQLFRI	344	0.914	TRUE	4.957	FALSE	9.75	FALSE	5.201	FALSE	3.623	FALSE	H-2-Dd	0.914
AGASRIIG	HFX147_IPP253_AAT_CT26_C24C_EVEN.raw	3892	927	29.48	743.429	8	1.1	372.7222	33.61	490370	7	F7:12025	1	1	P28474|ADHX_MOUSE:Q64437|ADH7_MOUSE			PEAKS DB	AGASRIIG	GIIRSAGA	G	R	G	1	AGASRIIG	345	32.182	FALSE	80.625	FALSE	69.5	FALSE	64.937	FALSE	44.145	FALSE
AGASRIIG	HFX147_IPP253_AAT_CT26_R48A_EVEN.raw	14068	1992	25.05	743.429	8	-0.5	372.7216	33.54	1579300	33	F33:12353	1	1	Q64437|ADH7_MOUSE:P28474|ADHX_MOUSE			PEAKS DB	AGASRIIG	GIIRSAGA	G	R	G	1	AGASRIIG	346	32.182	FALSE	80.625	FALSE	69.5	FALSE	64.937	FALSE	44.145	FALSE
AGASRIIG	HFX147_IPP253_AAT_CT26_R48B_EVEN.raw	15789	1568	28.82	743.429	8	0.5	372.7219	33.55	655000	35	F35:12242	1	1	Q64437|ADH7_MOUSE:P28474|ADHX_MOUSE			PEAKS DB	AGASRIIG	GIIRSAGA	G	R	G	1	AGASRIIG	347	32.182	FALSE	80.625	FALSE	69.5	FALSE	64.937	FALSE	44.145	FALSE
AGASRIIGI	HFX147_IPP253_AAT_CT26_C24A_EVEN.raw	575	575	35.07	856.513	9	-0.7	429.2635	48.24	65545000	1	F1:17634	3	3	P28474|ADHX_MOUSE:Q64437|ADH7_MOUSE			PEAKS DB	AGASRIIGI	IGIIRSAGA	G	R	I	1	AGASRIIGI	348	0.75	TRUE	5.055	FALSE	11.441	FALSE	5.437	FALSE	5.518	FALSE	H-2-Dd	0.75
AGASRIIGI	HFX147_IPP253_AAT_CT26_C24B_EVEN.raw	1881	532	38.18	856.513	9	-0.5	429.2636	48.31	97064000	5	F5:18003	2	2	P28474|ADHX_MOUSE:Q64437|ADH7_MOUSE			PEAKS DB	AGASRIIGI	IGIIRSAGA	G	R	I	1	AGASRIIGI	349	0.75	TRUE	5.055	FALSE	11.441	FALSE	5.437	FALSE	5.518	FALSE	H-2-Dd	0.75
AGASRIIGI	HFX147_IPP253_AAT_CT26_C24C_EVEN.raw	3407	442	37.48	856.513	9	-0.7	429.2635	48.34	99928000	7	F7:17779	3	3	P28474|ADHX_MOUSE:Q64437|ADH7_MOUSE			PEAKS DB	AGASRIIGI	IGIIRSAGA	G	R	I	1	AGASRIIGI	350	0.75	TRUE	5.055	FALSE	11.441	FALSE	5.437	FALSE	5.518	FALSE	H-2-Dd	0.75
AGASRIIGI	HFX147_IPP253_AAT_CT26_C48A_EVEN.raw	9446	105	35.08	856.513	9	0.3	429.2639	51.97	51568000	27	F27:19216	2	2	P28474|ADHX_MOUSE:Q64437|ADH7_MOUSE			PEAKS DB	AGASRIIGI	IGIIRSAGA	G	R	I	1	AGASRIIGI	351	0.75	TRUE	5.055	FALSE	11.441	FALSE	5.437	FALSE	5.518	FALSE	H-2-Dd	0.75
AGASRIIGI	HFX147_IPP253_AAT_CT26_C48B_EVEN.raw	10096	388	36.12	856.513	9	-0.7	429.2635	48.28	61707000	29	F29:18069	2	2	Q64437|ADH7_MOUSE:P28474|ADHX_MOUSE			PEAKS DB	AGASRIIGI	IGIIRSAGA	G	R	I	1	AGASRIIGI	352	0.75	TRUE	5.055	FALSE	11.441	FALSE	5.437	FALSE	5.518	FALSE	H-2-Dd	0.75
AGASRIIGI	HFX147_IPP253_AAT_CT26_C48C_EVEN.raw	11282	674	35.86	856.513	9	-2.9	429.2625	48.26	125920000	31	F31:18031	2	2	P28474|ADHX_MOUSE:Q64437|ADH7_MOUSE			PEAKS DB	AGASRIIGI	IGIIRSAGA	G	R	I	1	AGASRIIGI	353	0.75	TRUE	5.055	FALSE	11.441	FALSE	5.437	FALSE	5.518	FALSE	H-2-Dd	0.75
AGASRIIGI	HFX147_IPP253_AAT_CT26_R24A_EVEN.raw	4563	384	40.73	856.513	9	-2.2	429.2628	48.26	123170000	9	F9:17722	2	2	Q64437|ADH7_MOUSE:P28474|ADHX_MOUSE			PEAKS DB	AGASRIIGI	IGIIRSAGA	G	R	I	1	AGASRIIGI	354	0.75	TRUE	5.055	FALSE	11.441	FALSE	5.437	FALSE	5.518	FALSE	H-2-Dd	0.75
AGASRIIGI	HFX147_IPP253_AAT_CT26_R24B_EVEN.raw	6223	764	38.13	856.513	9	0.3	429.2639	48.24	128160000	11	F11:17994	3	3	P28474|ADHX_MOUSE:Q64437|ADH7_MOUSE			PEAKS DB	AGASRIIGI	IGIIRSAGA	G	R	I	1	AGASRIIGI	355	0.75	TRUE	5.055	FALSE	11.441	FALSE	5.437	FALSE	5.518	FALSE	H-2-Dd	0.75
AGASRIIGI	HFX147_IPP253_AAT_CT26_R24C_EVEN.raw	8102	745	37.8	856.513	9	-1.5	429.2632	48.26	157500000	13	F13:17844	3	3	Q64437|ADH7_MOUSE:P28474|ADHX_MOUSE			PEAKS DB	AGASRIIGI	IGIIRSAGA	G	R	I	1	AGASRIIGI	356	0.75	TRUE	5.055	FALSE	11.441	FALSE	5.437	FALSE	5.518	FALSE	H-2-Dd	0.75
AGASRIIGI	HFX147_IPP253_AAT_CT26_R48A_ODD.raw	12649	573	42	856.513	9	0.3	429.2639	48.25	288410000	34	F34:16542	3	3	Q64437|ADH7_MOUSE:P28474|ADHX_MOUSE			PEAKS DB	AGASRIIGI	IGIIRSAGA	G	R	I	1	AGASRIIGI	357	0.75	TRUE	5.055	FALSE	11.441	FALSE	5.437	FALSE	5.518	FALSE	H-2-Dd	0.75
AGASRIIGI	HFX147_IPP253_AAT_CT26_R48B_ODD.raw	15091	870	36.63	856.513	9	0.2	429.2639	48.25	130610000	36	F36:16599	3	3	Q64437|ADH7_MOUSE:P28474|ADHX_MOUSE			PEAKS DB	AGASRIIGI	IGIIRSAGA	G	R	I	1	AGASRIIGI	358	0.75	TRUE	5.055	FALSE	11.441	FALSE	5.437	FALSE	5.518	FALSE	H-2-Dd	0.75
AGASRIIGI	HFX147_IPP253_AAT_CT26_R48C_EVEN.raw	17068	889	37.82	856.513	9	-0.4	429.2636	48.26	150640000	37	F37:18158	3	3	Q64437|ADH7_MOUSE:P28474|ADHX_MOUSE			PEAKS DB	AGASRIIGI	IGIIRSAGA	G	R	I	1	AGASRIIGI	359	0.75	TRUE	5.055	FALSE	11.441	FALSE	5.437	FALSE	5.518	FALSE	H-2-Dd	0.75
AGASRLAEL	HFX147_IPP253_AAT_CT26_C24A_ODD.raw	873	873	30.6	886.4872	9	-1.5	444.2502	42.56	134850	2	F2:14300	1	1	Q9JLG8|CAN15_MOUSE			PEAKS DB	AGASRLAEL	LEALRSAGA	G	R	L	1	AGASRLAEL	360	0.191	TRUE	2.437	FALSE	2.844	FALSE	2.137	FALSE	5.068	FALSE	H-2-Dd	0.191
AGASRLAEL	HFX147_IPP253_AAT_CT26_C24B_ODD.raw	2107	758	35.01	886.4872	9	1.1	444.2513	42.66	228010	6	F6:14333	1	1	Q9JLG8|CAN15_MOUSE			PEAKS DB	AGASRLAEL	LEALRSAGA	G	R	L	1	AGASRLAEL	361	0.191	TRUE	2.437	FALSE	2.844	FALSE	2.137	FALSE	5.068	FALSE	H-2-Dd	0.191
AGASRLAEL	HFX147_IPP253_AAT_CT26_C24C_ODD.raw	3444	479	36.86	886.4872	9	0.8	444.2512	42.61	290480	8	F8:14415	1	1	Q9JLG8|CAN15_MOUSE			PEAKS DB	AGASRLAEL	LEALRSAGA	G	R	L	1	AGASRLAEL	362	0.191	TRUE	2.437	FALSE	2.844	FALSE	2.137	FALSE	5.068	FALSE	H-2-Dd	0.191
AGASRLAEL	HFX147_IPP253_AAT_CT26_C48C_EVEN.raw	11905	1297	27.18	886.4872	9	0.6	444.2511	42.63	145060	31	F31:15663	1	1	Q9JLG8|CAN15_MOUSE			PEAKS DB	AGASRLAEL	LEALRSAGA	G	R	L	1	AGASRLAEL	363	0.191	TRUE	2.437	FALSE	2.844	FALSE	2.137	FALSE	5.068	FALSE	H-2-Dd	0.191
AGASRLAEL	HFX147_IPP253_AAT_CT26_R24B_ODD.raw	6323	864	36.91	886.4872	9	0.5	444.2511	42.57	370290	12	F12:14233	1	1	Q9JLG8|CAN15_MOUSE			PEAKS DB	AGASRLAEL	LEALRSAGA	G	R	L	1	AGASRLAEL	364	0.191	TRUE	2.437	FALSE	2.844	FALSE	2.137	FALSE	5.068	FALSE	H-2-Dd	0.191
AGASRLAEL	HFX147_IPP253_AAT_CT26_R24C_ODD.raw	8279	922	35.67	886.4872	9	-0.4	444.2507	42.61	286420	14	F14:14374	1	1	Q9JLG8|CAN15_MOUSE			PEAKS DB	AGASRLAEL	LEALRSAGA	G	R	L	1	AGASRLAEL	365	0.191	TRUE	2.437	FALSE	2.844	FALSE	2.137	FALSE	5.068	FALSE	H-2-Dd	0.191
AGASRLAEL	HFX147_IPP253_AAT_CT26_R48A_EVEN.raw	13199	1123	34.73	886.4872	9	-0.7	444.2505	42.61	354470	33	F33:15970	2	2	Q9JLG8|CAN15_MOUSE			PEAKS DB	AGASRLAEL	LEALRSAGA	G	R	L	1	AGASRLAEL	366	0.191	TRUE	2.437	FALSE	2.844	FALSE	2.137	FALSE	5.068	FALSE	H-2-Dd	0.191
AGASRLAEL	HFX147_IPP253_AAT_CT26_R48B_EVEN.raw	15768	1547	29.01	886.4872	9	-0.7	444.2505	42.62	283900	35	F35:15862	2	2	Q9JLG8|CAN15_MOUSE			PEAKS DB	AGASRLAEL	LEALRSAGA	G	R	L	1	AGASRLAEL	367	0.191	TRUE	2.437	FALSE	2.844	FALSE	2.137	FALSE	5.068	FALSE	H-2-Dd	0.191
AGASRLAEL	HFX147_IPP253_AAT_CT26_R48C_ODD.raw	17313	1134	34.86	886.4872	9	2.6	444.252	42.67	1100200	38	F38:14276	2	2	Q9JLG8|CAN15_MOUSE			PEAKS DB	AGASRLAEL	LEALRSAGA	G	R	L	1	AGASRLAEL	368	0.191	TRUE	2.437	FALSE	2.844	FALSE	2.137	FALSE	5.068	FALSE	H-2-Dd	0.191
AGASRLAELL	HFX147_IPP253_AAT_CT26_R48A_ODD.raw	13799	1723	27.85	999.5712	10	0.3	500.793	58.18	314830	34	F34:20517	1	1	Q9JLG8|CAN15_MOUSE			PEAKS DB	AGASRLAELL	LLEALRSAGA	G	R	L	1	AGASRLAELL	369	2.356	FALSE	11.614	FALSE	6.045	FALSE	9.327	FALSE	13.617	FALSE
AGATKVYAI	HFX147_IPP253_AAT_CT26_C24B_ODD.raw	2099	750	35.07	892.5018	9	0.2	447.2582	41.65	293030	6	F6:13957	1	1	Q9CS42|PRPS2_MOUSE			PEAKS DB	AGATKVYAI	IAYVKTAGA	G	K	I	1	AGATKVYAI	370	0.343	TRUE	2.69	FALSE	5.63	FALSE	5.441	FALSE	3.939	FALSE	H-2-Dd	0.343
AGATKVYAI	HFX147_IPP253_AAT_CT26_R48A_EVEN.raw	13461	1385	31.59	892.5018	9	0.5	447.2584	41.65	178880	33	F33:15599	1	1	Q9CS42|PRPS2_MOUSE			PEAKS DB	AGATKVYAI	IAYVKTAGA	G	K	I	1	AGATKVYAI	371	0.343	TRUE	2.69	FALSE	5.63	FALSE	5.441	FALSE	3.939	FALSE	H-2-Dd	0.343
AGATKVYAI	HFX147_IPP253_AAT_CT26_R48C_EVEN.raw	16827	648	40.83	892.5018	9	-0.6	447.2579	41.61	567310	37	F37:15372	1	1	Q9CS42|PRPS2_MOUSE			PEAKS DB	AGATKVYAI	IAYVKTAGA	G	K	I	1	AGATKVYAI	372	0.343	TRUE	2.69	FALSE	5.63	FALSE	5.441	FALSE	3.939	FALSE	H-2-Dd	0.343
AGATRISIF	HFX147_IPP253_AAT_CT26_C24B_ODD.raw	1837	488	38.81	934.5236	9	0.7	468.2694	55.35	1907000	6	F6:19345	1	1	E2JF22|PIEZ1_MOUSE			PEAKS DB	AGATRISIF	FISIRTAGA	G	R	F	1	AGATRISIF	373	0.21	TRUE	9.323	FALSE	4.217	FALSE	1.387	TRUE	4.466	FALSE	H-2-Dd	0.21
AGATRISIF	HFX147_IPP253_AAT_CT26_C48C_ODD.raw	11578	970	31.44	934.5236	9	0.8	468.2694	55.35	3371600	32	F32:19275	1	1	E2JF22|PIEZ1_MOUSE			PEAKS DB	AGATRISIF	FISIRTAGA	G	R	F	1	AGATRISIF	374	0.21	TRUE	9.323	FALSE	4.217	FALSE	1.387	TRUE	4.466	FALSE	H-2-Dd	0.21
AGATRISIF	HFX147_IPP253_AAT_CT26_R24B_ODD.raw	5949	490	42.86	934.5236	9	0.3	468.2692	55.24	3303100	12	F12:19267	1	1	E2JF22|PIEZ1_MOUSE			PEAKS DB	AGATRISIF	FISIRTAGA	G	R	F	1	AGATRISIF	375	0.21	TRUE	9.323	FALSE	4.217	FALSE	1.387	TRUE	4.466	FALSE	H-2-Dd	0.21
AGATRISIF	HFX147_IPP253_AAT_CT26_R24C_ODD.raw	8080	723	38.15	934.5236	9	-0.2	468.269	55.31	3757300	14	F14:19393	1	1	E2JF22|PIEZ1_MOUSE			PEAKS DB	AGATRISIF	FISIRTAGA	G	R	F	1	AGATRISIF	376	0.21	TRUE	9.323	FALSE	4.217	FALSE	1.387	TRUE	4.466	FALSE	H-2-Dd	0.21
AGATRISIF	HFX147_IPP253_AAT_CT26_R48B_ODD.raw	15514	1293	31.62	934.5236	9	1.4	468.2697	55.35	2330100	36	F36:19397	1	1	E2JF22|PIEZ1_MOUSE			PEAKS DB	AGATRISIF	FISIRTAGA	G	R	F	1	AGATRISIF	377	0.21	TRUE	9.323	FALSE	4.217	FALSE	1.387	TRUE	4.466	FALSE	H-2-Dd	0.21
AGATRISIF	HFX147_IPP253_AAT_CT26_R48C_ODD.raw	17323	1144	34.72	934.5236	9	0.4	468.2692	55.35	7066100	38	F38:19270	1	1	E2JF22|PIEZ1_MOUSE			PEAKS DB	AGATRISIF	FISIRTAGA	G	R	F	1	AGATRISIF	378	0.21	TRUE	9.323	FALSE	4.217	FALSE	1.387	TRUE	4.466	FALSE	H-2-Dd	0.21
AGATRVYAI	HFX147_IPP253_AAT_CT26_C24B_ODD.raw	2594	1245	29.28	920.5079	9	-2.9	461.2599	42.46	0	6	F6:14285	0	0	Q9D7G0|PRPS1_MOUSE			PEAKS DB	AGATRVYAI	IAYVRTAGA	G	R	I	1	AGATRVYAI	379	0.387	TRUE	3.423	FALSE	5.813	FALSE	6.2	FALSE	4.207	FALSE	H-2-Dd	0.387
AGATRVYAI	HFX147_IPP253_AAT_CT26_C48C_EVEN.raw	11934	1326	26.67	920.5079	9	-3.7	461.2596	42.53	0	31	F31:15618	0	0	Q9D7G0|PRPS1_MOUSE			PEAKS DB	AGATRVYAI	IAYVRTAGA	G	R	I	1	AGATRVYAI	380	0.387	TRUE	3.423	FALSE	5.813	FALSE	6.2	FALSE	4.207	FALSE	H-2-Dd	0.387
AGATRVYAI	HFX147_IPP253_AAT_CT26_R48A_EVEN.raw	13261	1185	33.82	920.5079	9	-2.5	461.2601	42.51	0	33	F33:15923	0	0	Q9D7G0|PRPS1_MOUSE			PEAKS DB	AGATRVYAI	IAYVRTAGA	G	R	I	1	AGATRVYAI	381	0.387	TRUE	3.423	FALSE	5.813	FALSE	6.2	FALSE	4.207	FALSE	H-2-Dd	0.387
AGATRVYAI	HFX147_IPP253_AAT_CT26_R48C_EVEN.raw	17620	1441	31.04	920.5079	9	-1.5	461.2606	42.49	0	37	F37:15731	0	0	Q9D7G0|PRPS1_MOUSE			PEAKS DB	AGATRVYAI	IAYVRTAGA	G	R	I	1	AGATRVYAI	382	0.387	TRUE	3.423	FALSE	5.813	FALSE	6.2	FALSE	4.207	FALSE	H-2-Dd	0.387
AGAVVTSLF	HFX147_IPP253_AAT_CT26_C48C_ODD.raw	11539	931	32.01	863.4752	9	1.7	864.4839	73.16	991340	32	F32:26280	1	1	Q9D8K8|S2539_MOUSE			PEAKS DB	AGAVVTSLF	FLSTVVAGA	G	V	F	1	AGAVVTSLF	383	0.328	TRUE	6.197	FALSE	1.324	TRUE	1.338	TRUE	5.158	FALSE	H-2-Dd	0.328
AGDDAPRAVFPSIV	HFX147_IPP253_AAT_CT26_C24A_ODD.raw	508	508	36.16	1413.7252	14	0.5	707.8702	66.84	421350	2	F2:23838	1	1	P60710|ACTB_MOUSE:P63260|ACTG_MOUSE:P63268|ACTH_MOUSE:P62737|ACTA_MOUSE:P68134|ACTS_MOUSE:P68033|ACTC_MOUSE			PEAKS DB	AGDDAPRAVFPSIV	VISPFVARPADDGA	G	A	V	1	AGDDAPRAVFPSIV	384	46	FALSE	46.583	FALSE	46.364	FALSE	53.245	FALSE	56.244	FALSE
AGDGDDSPVVSLTVP	HFX147_IPP253_AAT_CT26_R48C_ODD.raw	18240	2061	24.48	1427.678	15	3.3	714.8486	48.64	184710	38	F38:16654	1	1	Q8K212|PACS1_MOUSE			PEAKS DB	AGDGDDSPVVSLTVP	PVTLSVVPSDDGDGA	G	D	P	1	AGDGDDSPVVSLTVP	386	70	FALSE	83.125	FALSE	59.545	FALSE	78.807	FALSE	82.833	FALSE
AGEPGTSMPPEK	HFX147_IPP253_AAT_CT26_R24B_ODD.raw	7062	1603	27.88	1199.5492	12	-3.1	600.78	24.01	0	12	F12:6887	0	0	Q5DTM8|BRE1A_MOUSE			PEAKS DB	AGEPGTSMPPEK	KEPPMSTGPEGA	G	G	K	1	AGEPGTSMPPEK	387	55.385	FALSE	64.318	FALSE	80	FALSE	51.572	FALSE	75.909	FALSE
AGESGKSTIVK	HFX147_IPP253_AAT_CT26_C24A_EVEN.raw	137	137	45.59	1075.5873	11	1.1	538.8015	21.51	630510	1	F1:7120	3	3	P63094|GNAS2_MOUSE:Q8CGK7|GNAL_MOUSE:P20612|GNAT1_MOUSE:P08752|GNAI2_MOUSE:B2RSH2|GNAI1_MOUSE:Q6R0H7|GNAS1_MOUSE:Q3V3I2|GNAT3_MOUSE:Q9DC51|GNAI3_MOUSE:P18872|GNAO_MOUSE:P50149|GNAT2_MOUSE			PEAKS DB	AGESGKSTIVK	KVITSKGSEGA	G	G	K	1	AGESGKSTIVK	388	48	FALSE	55.667	FALSE	75.833	FALSE	44.837	FALSE	20.203	FALSE
AGESGKSTIVK	HFX147_IPP253_AAT_CT26_C48B_ODD.raw	9748	40	52.69	1075.5873	11	1.1	538.8015	21.65	672690	30	F30:5612	3	3	P63094|GNAS2_MOUSE:Q8CGK7|GNAL_MOUSE:P08752|GNAI2_MOUSE:P18872|GNAO_MOUSE:P20612|GNAT1_MOUSE:Q6R0H7|GNAS1_MOUSE:B2RSH2|GNAI1_MOUSE:Q9DC51|GNAI3_MOUSE:Q3V3I2|GNAT3_MOUSE:P50149|GNAT2_MOUSE			PEAKS DB	AGESGKSTIVK	KVITSKGSEGA	G	G	K	1	AGESGKSTIVK	389	48	FALSE	55.667	FALSE	75.833	FALSE	44.837	FALSE	20.203	FALSE
AGESGKSTIVK	HFX147_IPP253_AAT_CT26_R24A_EVEN.raw	4320	141	48.36	1075.5873	11	1.5	538.8017	24.88	844280	9	F9:8502	2	2	Q8CGK7|GNAL_MOUSE:P63094|GNAS2_MOUSE:P08752|GNAI2_MOUSE:B2RSH2|GNAI1_MOUSE:Q6R0H7|GNAS1_MOUSE:Q9DC51|GNAI3_MOUSE:P20612|GNAT1_MOUSE:Q3V3I2|GNAT3_MOUSE:P50149|GNAT2_MOUSE:P18872|GNAO_MOUSE			PEAKS DB	AGESGKSTIVK	KVITSKGSEGA	G	G	K	1	AGESGKSTIVK	390	48	FALSE	55.667	FALSE	75.833	FALSE	44.837	FALSE	20.203	FALSE
AGESGKSTIVK	HFX147_IPP253_AAT_CT26_R24B_ODD.raw	5657	198	51.01	1075.5873	11	0.2	538.801	21.68	451410	12	F12:5955	2	2	Q9DC51|GNAI3_MOUSE:B2RSH2|GNAI1_MOUSE:Q3V3I2|GNAT3_MOUSE:Q8CGK7|GNAL_MOUSE:P63094|GNAS2_MOUSE:Q6R0H7|GNAS1_MOUSE:P08752|GNAI2_MOUSE:P50149|GNAT2_MOUSE:P20612|GNAT1_MOUSE:P18872|GNAO_MOUSE			PEAKS DB	AGESGKSTIVK	KVITSKGSEGA	G	G	K	1	AGESGKSTIVK	391	48	FALSE	55.667	FALSE	75.833	FALSE	44.837	FALSE	20.203	FALSE
AGESGKSTIVK	HFX147_IPP253_AAT_CT26_R24C_EVEN.raw	8442	1085	33.68	1075.5873	11	0.9	538.8014	21.57	213760	13	F13:7340	1	1	P08752|GNAI2_MOUSE:B2RSH2|GNAI1_MOUSE:Q9DC51|GNAI3_MOUSE:Q8CGK7|GNAL_MOUSE:P20612|GNAT1_MOUSE:P63094|GNAS2_MOUSE:Q6R0H7|GNAS1_MOUSE:P50149|GNAT2_MOUSE:Q3V3I2|GNAT3_MOUSE:P18872|GNAO_MOUSE			PEAKS DB	AGESGKSTIVK	KVITSKGSEGA	G	G	K	1	AGESGKSTIVK	392	48	FALSE	55.667	FALSE	75.833	FALSE	44.837	FALSE	20.203	FALSE
AGESGKSTIVK	HFX147_IPP253_AAT_CT26_R48B_ODD.raw	14972	751	38.28	1075.5873	11	0.5	538.8012	21.58	86126	36	F36:6105	1	1	B2RSH2|GNAI1_MOUSE:Q9DC51|GNAI3_MOUSE:Q3V3I2|GNAT3_MOUSE:P08752|GNAI2_MOUSE:Q8CGK7|GNAL_MOUSE:P63094|GNAS2_MOUSE:Q6R0H7|GNAS1_MOUSE:P18872|GNAO_MOUSE:P20612|GNAT1_MOUSE:P50149|GNAT2_MOUSE			PEAKS DB	AGESGKSTIVK	KVITSKGSEGA	G	G	K	1	AGESGKSTIVK	393	48	FALSE	55.667	FALSE	75.833	FALSE	44.837	FALSE	20.203	FALSE
AGFAGDDAPRAVFPS	HFX147_IPP253_AAT_CT26_C24A_ODD.raw	334	334	39.35	1476.6997	15	0.7	739.3577	58.85	107220	2	F2:20725	1	1	P60710|ACTB_MOUSE:P63260|ACTG_MOUSE:P63268|ACTH_MOUSE:P62737|ACTA_MOUSE:P68134|ACTS_MOUSE:P68033|ACTC_MOUSE			PEAKS DB	AGFAGDDAPRAVFPS	SPFVARPADDGAFGA	G	G	S	1	AGFAGDDAPRAVFPS	394	75	FALSE	93.333	FALSE	83	FALSE	64.492	FALSE	92.857	FALSE
AGFAGDDAPRAVFPS	HFX147_IPP253_AAT_CT26_C24B_ODD.raw	2520	1171	30.06	1476.6997	15	0	739.3571	58.86	92556	6	F6:20764	1	1	P60710|ACTB_MOUSE:P63260|ACTG_MOUSE:P63268|ACTH_MOUSE:P62737|ACTA_MOUSE:P68134|ACTS_MOUSE:P68033|ACTC_MOUSE			PEAKS DB	AGFAGDDAPRAVFPS	SPFVARPADDGAFGA	G	G	S	1	AGFAGDDAPRAVFPS	395	75	FALSE	93.333	FALSE	83	FALSE	64.492	FALSE	92.857	FALSE
AGFAGDDAPRAVFPS	HFX147_IPP253_AAT_CT26_C24C_ODD.raw	3943	978	28.76	1476.6997	15	-0.1	739.3571	58.88	43250	8	F8:20886	1	1	P60710|ACTB_MOUSE:P63260|ACTG_MOUSE:P63268|ACTH_MOUSE:P62737|ACTA_MOUSE:P68134|ACTS_MOUSE:P68033|ACTC_MOUSE			PEAKS DB	AGFAGDDAPRAVFPS	SPFVARPADDGAFGA	G	G	S	1	AGFAGDDAPRAVFPS	396	75	FALSE	93.333	FALSE	83	FALSE	64.492	FALSE	92.857	FALSE
AGFAGDDAPRAVFPS	HFX147_IPP253_AAT_CT26_C48C_ODD.raw	10905	297	42.86	1476.6997	15	-2.2	739.3555	58.9	170540	32	F32:20726	1	1	P60710|ACTB_MOUSE:P63260|ACTG_MOUSE:P63268|ACTH_MOUSE:P68134|ACTS_MOUSE:P68033|ACTC_MOUSE:P62737|ACTA_MOUSE			PEAKS DB	AGFAGDDAPRAVFPS	SPFVARPADDGAFGA	G	G	S	1	AGFAGDDAPRAVFPS	397	75	FALSE	93.333	FALSE	83	FALSE	64.492	FALSE	92.857	FALSE
AGFAGDDAPRAVFPS	HFX147_IPP253_AAT_CT26_R24B_ODD.raw	5515	56	63.63	1476.6997	15	-0.6	739.3567	58.9	1051800	12	F12:20669	1	1	P60710|ACTB_MOUSE:P63260|ACTG_MOUSE:P63268|ACTH_MOUSE:P68134|ACTS_MOUSE:P68033|ACTC_MOUSE:P62737|ACTA_MOUSE			PEAKS DB	AGFAGDDAPRAVFPS	SPFVARPADDGAFGA	G	G	S	1	AGFAGDDAPRAVFPS	398	75	FALSE	93.333	FALSE	83	FALSE	64.492	FALSE	92.857	FALSE
AGFAGDDAPRAVFPS	HFX147_IPP253_AAT_CT26_R24C_ODD.raw	7405	48	61.4	1476.6997	15	-0.3	739.3569	58.85	863980	14	F14:20800	1	1	P60710|ACTB_MOUSE:P63260|ACTG_MOUSE:P63268|ACTH_MOUSE:P62737|ACTA_MOUSE:P68134|ACTS_MOUSE:P68033|ACTC_MOUSE			PEAKS DB	AGFAGDDAPRAVFPS	SPFVARPADDGAFGA	G	G	S	1	AGFAGDDAPRAVFPS	399	75	FALSE	93.333	FALSE	83	FALSE	64.492	FALSE	92.857	FALSE
AGFAGDDAPRAVFPS	HFX147_IPP253_AAT_CT26_R48A_ODD.raw	12164	88	59.33	1476.6997	15	-1	739.3564	58.87	629530	34	F34:20787	1	1	P60710|ACTB_MOUSE:P63260|ACTG_MOUSE:P62737|ACTA_MOUSE:P68033|ACTC_MOUSE:P63268|ACTH_MOUSE:P68134|ACTS_MOUSE			PEAKS DB	AGFAGDDAPRAVFPS	SPFVARPADDGAFGA	G	G	S	1	AGFAGDDAPRAVFPS	400	75	FALSE	93.333	FALSE	83	FALSE	64.492	FALSE	92.857	FALSE
AGFAGDDAPRAVFPS	HFX147_IPP253_AAT_CT26_R48B_ODD.raw	14662	441	43.92	1476.6997	15	1	739.3578	58.9	210710	36	F36:20844	1	1	P60710|ACTB_MOUSE:P63260|ACTG_MOUSE:P62737|ACTA_MOUSE:P68033|ACTC_MOUSE:P63268|ACTH_MOUSE:P68134|ACTS_MOUSE			PEAKS DB	AGFAGDDAPRAVFPS	SPFVARPADDGAFGA	G	G	S	1	AGFAGDDAPRAVFPS	401	75	FALSE	93.333	FALSE	83	FALSE	64.492	FALSE	92.857	FALSE
AGFARSLGL	HFX147_IPP253_AAT_CT26_C24B_ODD.raw	2909	1560	25.61	890.4974	9	0.6	446.2562	54.88	461010	6	F6:19157	1	1	Q5SUR0|PUR4_MOUSE			PEAKS DB	AGFARSLGL	LGLSRAFGA	G	R	L	1	AGFARSLGL	402	0.282	TRUE	3.561	FALSE	2.272	FALSE	2.712	FALSE	4.456	FALSE	H-2-Dd	0.282
AGFARSLGL	HFX147_IPP253_AAT_CT26_C48C_ODD.raw	11631	1023	30.88	890.4974	9	0.7	446.2563	54.82	745530	32	F32:19097	1	1	Q5SUR0|PUR4_MOUSE			PEAKS DB	AGFARSLGL	LGLSRAFGA	G	R	L	1	AGFARSLGL	403	0.282	TRUE	3.561	FALSE	2.272	FALSE	2.712	FALSE	4.456	FALSE	H-2-Dd	0.282
AGFARSLGL	HFX147_IPP253_AAT_CT26_R24B_ODD.raw	6878	1419	30.02	890.4974	9	-0.7	446.2556	54.71	681470	12	F12:19041	1	1	Q5SUR0|PUR4_MOUSE			PEAKS DB	AGFARSLGL	LGLSRAFGA	G	R	L	1	AGFARSLGL	404	0.282	TRUE	3.561	FALSE	2.272	FALSE	2.712	FALSE	4.456	FALSE	H-2-Dd	0.282
AGFARSLGL	HFX147_IPP253_AAT_CT26_R24C_ODD.raw	8589	1232	32.14	890.4974	9	0.9	446.2563	54.83	907900	14	F14:19206	1	1	Q5SUR0|PUR4_MOUSE			PEAKS DB	AGFARSLGL	LGLSRAFGA	G	R	L	1	AGFARSLGL	405	0.282	TRUE	3.561	FALSE	2.272	FALSE	2.712	FALSE	4.456	FALSE	H-2-Dd	0.282
AGFARSLGL	HFX147_IPP253_AAT_CT26_R48A_ODD.raw	13731	1655	28.56	890.4974	9	-1.1	446.2555	54.8	898680	34	F34:19150	1	1	Q5SUR0|PUR4_MOUSE			PEAKS DB	AGFARSLGL	LGLSRAFGA	G	R	L	1	AGFARSLGL	406	0.282	TRUE	3.561	FALSE	2.272	FALSE	2.712	FALSE	4.456	FALSE	H-2-Dd	0.282
AGFARSLGL	HFX147_IPP253_AAT_CT26_R48B_ODD.raw	15910	1689	27.52	890.4974	9	1.4	446.2566	54.82	578710	36	F36:19212	1	1	Q5SUR0|PUR4_MOUSE			PEAKS DB	AGFARSLGL	LGLSRAFGA	G	R	L	1	AGFARSLGL	407	0.282	TRUE	3.561	FALSE	2.272	FALSE	2.712	FALSE	4.456	FALSE	H-2-Dd	0.282
AGFARSLGL	HFX147_IPP253_AAT_CT26_R48C_ODD.raw	17208	1029	36.21	890.4974	9	0.2	446.2561	54.82	1356400	38	F38:19103	1	1	Q5SUR0|PUR4_MOUSE			PEAKS DB	AGFARSLGL	LGLSRAFGA	G	R	L	1	AGFARSLGL	408	0.282	TRUE	3.561	FALSE	2.272	FALSE	2.712	FALSE	4.456	FALSE	H-2-Dd	0.282
AGFDRHITI	HFX147_IPP253_AAT_CT26_C24B_EVEN.raw	2587	1238	29.34	1028.5403	9	1.7	343.8546	45.23	695530	5	F5:16650	2	2	Q9QUM9|PSA6_MOUSE			PEAKS DB	AGFDRHITI	ITIHRDFGA	G	R	I	1	AGFDRHITI	409	0.03	TRUE	1.048	TRUE	1.478	TRUE	1.489	TRUE	1.098	TRUE	H-2-Dd	0.03
AGFDRHITI	HFX147_IPP253_AAT_CT26_C24C_EVEN.raw	4154	1189	25.65	1028.5403	9	1	515.278	45.2	760920	7	F7:16582	2	2	Q9QUM9|PSA6_MOUSE			PEAKS DB	AGFDRHITI	ITIHRDFGA	G	R	I	1	AGFDRHITI	410	0.03	TRUE	1.048	TRUE	1.478	TRUE	1.489	TRUE	1.098	TRUE	H-2-Dd	0.03
AGFDRHITI	HFX147_IPP253_AAT_CT26_R24A_EVEN.raw	5285	1106	28.13	1028.5403	9	0.6	515.2777	45.12	946540	9	F9:16534	2	2	Q9QUM9|PSA6_MOUSE			PEAKS DB	AGFDRHITI	ITIHRDFGA	G	R	I	1	AGFDRHITI	411	0.03	TRUE	1.048	TRUE	1.478	TRUE	1.489	TRUE	1.098	TRUE	H-2-Dd	0.03
AGFDRHITI	HFX147_IPP253_AAT_CT26_R24B_EVEN.raw	6848	1389	30.43	1028.5403	9	1.2	515.278	45.1	1386100	11	F11:16796	2	2	Q9QUM9|PSA6_MOUSE			PEAKS DB	AGFDRHITI	ITIHRDFGA	G	R	I	1	AGFDRHITI	412	0.03	TRUE	1.048	TRUE	1.478	TRUE	1.489	TRUE	1.098	TRUE	H-2-Dd	0.03
AGFSREDRL	HFX147_IPP253_AAT_CT26_C24A_ODD.raw	1333	1333	24.65	1049.5254	9	1.4	350.8496	35.04	272380	2	F2:11292	1	1	Q3TBT3|STING_MOUSE			PEAKS DB	AGFSREDRL	LRDERSFGA	G	R	L	1	AGFSREDRL	413	0.313	TRUE	4.233	FALSE	3.222	FALSE	6.965	FALSE	5.433	FALSE	H-2-Dd	0.313
AGFSREDRL	HFX147_IPP253_AAT_CT26_C48C_EVEN.raw	11705	1097	29.85	1049.5254	9	0.5	350.8492	34.99	821260	31	F31:12621	2	2	Q3TBT3|STING_MOUSE			PEAKS DB	AGFSREDRL	LRDERSFGA	G	R	L	1	AGFSREDRL	414	0.313	TRUE	4.233	FALSE	3.222	FALSE	6.965	FALSE	5.433	FALSE	H-2-Dd	0.313
AGFSREDRL	HFX147_IPP253_AAT_CT26_R24B_ODD.raw	6357	898	36.37	1049.5254	9	-2.1	350.8483	35.12	1817700	12	F12:11269	2	2	Q3TBT3|STING_MOUSE			PEAKS DB	AGFSREDRL	LRDERSFGA	G	R	L	1	AGFSREDRL	415	0.313	TRUE	4.233	FALSE	3.222	FALSE	6.965	FALSE	5.433	FALSE	H-2-Dd	0.313
AGFSREDRL	HFX147_IPP253_AAT_CT26_R24C_ODD.raw	8878	1521	29.19	1049.5254	9	-1.8	350.8484	35.03	1663700	14	F14:11369	3	3	Q3TBT3|STING_MOUSE			PEAKS DB	AGFSREDRL	LRDERSFGA	G	R	L	1	AGFSREDRL	416	0.313	TRUE	4.233	FALSE	3.222	FALSE	6.965	FALSE	5.433	FALSE	H-2-Dd	0.313
AGFSREDRL	HFX147_IPP253_AAT_CT26_R48A_EVEN.raw	13939	1863	26.48	1049.5254	9	-0.6	350.8489	35.03	1354800	33	F33:12942	2	2	Q3TBT3|STING_MOUSE			PEAKS DB	AGFSREDRL	LRDERSFGA	G	R	L	1	AGFSREDRL	417	0.313	TRUE	4.233	FALSE	3.222	FALSE	6.965	FALSE	5.433	FALSE	H-2-Dd	0.313
AGFSREDRL	HFX147_IPP253_AAT_CT26_R48B_ODD.raw	15954	1733	26.9	1049.5254	9	2.8	350.8501	35.19	526310	36	F36:11459	2	2	Q3TBT3|STING_MOUSE			PEAKS DB	AGFSREDRL	LRDERSFGA	G	R	L	1	AGFSREDRL	418	0.313	TRUE	4.233	FALSE	3.222	FALSE	6.965	FALSE	5.433	FALSE	H-2-Dd	0.313
AGFSREDRL	HFX147_IPP253_AAT_CT26_R48C_EVEN.raw	17988	1809	27.17	1049.5254	9	0.2	350.8492	35.07	1311900	37	F37:12764	1	1	Q3TBT3|STING_MOUSE			PEAKS DB	AGFSREDRL	LRDERSFGA	G	R	L	1	AGFSREDRL	419	0.313	TRUE	4.233	FALSE	3.222	FALSE	6.965	FALSE	5.433	FALSE	H-2-Dd	0.313
AGGHKLGLALELEA	HFX147_IPP253_AAT_CT26_C24A_ODD.raw	449	449	37.15	1377.7616	14	0.6	689.8885	53.96	309310	2	F2:18784	1	1	Q60930|VDAC2_MOUSE			PEAKS DB	AGGHKLGLALELEA	AELELALGLKHGGA	G	K	A	1	AGGHKLGLALELEA	420	81.667	FALSE	93.333	FALSE	85	FALSE	81.271	FALSE	92.5	FALSE
AGGHKLGLALELEA	HFX147_IPP253_AAT_CT26_C24B_ODD.raw	1558	209	44.06	1377.7616	14	1.6	689.8892	54.03	9826500	6	F6:18805	2	2	Q60930|VDAC2_MOUSE			PEAKS DB	AGGHKLGLALELEA	AELELALGLKHGGA	G	K	A	1	AGGHKLGLALELEA	421	81.667	FALSE	93.333	FALSE	85	FALSE	81.271	FALSE	92.5	FALSE
AGGHKLGLALELEA	HFX147_IPP253_AAT_CT26_C48C_ODD.raw	11326	718	35.14	1377.7616	14	0.3	689.8883	54.03	1122900	32	F32:18773	1	1	Q60930|VDAC2_MOUSE			PEAKS DB	AGGHKLGLALELEA	AELELALGLKHGGA	G	K	A	1	AGGHKLGLALELEA	422	81.667	FALSE	93.333	FALSE	85	FALSE	81.271	FALSE	92.5	FALSE
AGGHKLGLALELEA	HFX147_IPP253_AAT_CT26_R24B_ODD.raw	5603	144	53.93	1377.7616	14	0.3	689.8883	53.93	19518000	12	F12:18701	2	2	Q60930|VDAC2_MOUSE			PEAKS DB	AGGHKLGLALELEA	AELELALGLKHGGA	G	K	A	1	AGGHKLGLALELEA	423	81.667	FALSE	93.333	FALSE	85	FALSE	81.271	FALSE	92.5	FALSE
AGGHKLGLALELEA	HFX147_IPP253_AAT_CT26_R24C_ODD.raw	7915	558	40.8	1377.7616	14	1	689.8887	53.99	2682900	14	F14:18886	2	2	Q60930|VDAC2_MOUSE			PEAKS DB	AGGHKLGLALELEA	AELELALGLKHGGA	G	K	A	1	AGGHKLGLALELEA	424	81.667	FALSE	93.333	FALSE	85	FALSE	81.271	FALSE	92.5	FALSE
AGGHKLGLALELEA	HFX147_IPP253_AAT_CT26_R48A_ODD.raw	12435	359	46.27	1377.7616	14	0.3	689.8883	54.02	8606600	34	F34:18832	2	2	Q60930|VDAC2_MOUSE			PEAKS DB	AGGHKLGLALELEA	AELELALGLKHGGA	G	K	A	1	AGGHKLGLALELEA	425	81.667	FALSE	93.333	FALSE	85	FALSE	81.271	FALSE	92.5	FALSE
AGGHKLGLALELEA	HFX147_IPP253_AAT_CT26_R48B_ODD.raw	15064	843	36.93	1377.7616	14	0.2	689.8882	54.04	9639600	36	F36:18889	2	2	Q60930|VDAC2_MOUSE			PEAKS DB	AGGHKLGLALELEA	AELELALGLKHGGA	G	K	A	1	AGGHKLGLALELEA	426	81.667	FALSE	93.333	FALSE	85	FALSE	81.271	FALSE	92.5	FALSE
AGGHKLGLALELEA	HFX147_IPP253_AAT_CT26_R48C_ODD.raw	16687	508	43.02	1377.7616	14	0.5	689.8884	54.04	7330300	38	F38:18777	2	2	Q60930|VDAC2_MOUSE			PEAKS DB	AGGHKLGLALELEA	AELELALGLKHGGA	G	K	A	1	AGGHKLGLALELEA	427	81.667	FALSE	93.333	FALSE	85	FALSE	81.271	FALSE	92.5	FALSE
AGGHKLGLGLEFQA	HFX147_IPP253_AAT_CT26_C24A_ODD.raw	124	124	46.18	1396.7462	14	1	699.3811	53.27	2684700	2	F2:18496	2	2	Q60932|VDAC1_MOUSE			PEAKS DB	AGGHKLGLGLEFQA	AQFELGLGLKHGGA	G	K	A	1	AGGHKLGLGLEFQA	428	70.833	FALSE	91.667	FALSE	88.75	FALSE	93	FALSE	89.048	FALSE
AGGHKLGLGLEFQA	HFX147_IPP253_AAT_CT26_C24B_ODD.raw	1416	67	50.69	1396.7462	14	0	699.3804	53.3	17466000	6	F6:18525	2	2	Q60932|VDAC1_MOUSE			PEAKS DB	AGGHKLGLGLEFQA	AQFELGLGLKHGGA	G	K	A	1	AGGHKLGLGLEFQA	429	70.833	FALSE	91.667	FALSE	88.75	FALSE	93	FALSE	89.048	FALSE
AGGHKLGLGLEFQA	HFX147_IPP253_AAT_CT26_C24C_ODD.raw	2994	29	53.6	1396.7462	14	0.3	699.3806	53.27	3866000	8	F8:18633	2	2	Q60932|VDAC1_MOUSE			PEAKS DB	AGGHKLGLGLEFQA	AQFELGLGLKHGGA	G	K	A	1	AGGHKLGLGLEFQA	430	70.833	FALSE	91.667	FALSE	88.75	FALSE	93	FALSE	89.048	FALSE
AGGHKLGLGLEFQA	HFX147_IPP253_AAT_CT26_C48C_ODD.raw	10713	105	49.73	1396.7462	14	0	699.3804	53.34	699290	32	F32:18506	1	1	Q60932|VDAC1_MOUSE			PEAKS DB	AGGHKLGLGLEFQA	AQFELGLGLKHGGA	G	K	A	1	AGGHKLGLGLEFQA	431	70.833	FALSE	91.667	FALSE	88.75	FALSE	93	FALSE	89.048	FALSE
AGGHKLGLGLEFQA	HFX147_IPP253_AAT_CT26_R24B_ODD.raw	5495	36	68.31	1396.7462	14	0.7	699.3809	53.23	34493000	12	F12:18429	2	2	Q60932|VDAC1_MOUSE			PEAKS DB	AGGHKLGLGLEFQA	AQFELGLGLKHGGA	G	K	A	1	AGGHKLGLGLEFQA	432	70.833	FALSE	91.667	FALSE	88.75	FALSE	93	FALSE	89.048	FALSE
AGGHKLGLGLEFQA	HFX147_IPP253_AAT_CT26_R24C_ODD.raw	7492	135	52.56	1396.7462	14	0.5	699.3807	53.36	7850500	14	F14:18605	2	2	Q60932|VDAC1_MOUSE			PEAKS DB	AGGHKLGLGLEFQA	AQFELGLGLKHGGA	G	K	A	1	AGGHKLGLGLEFQA	433	70.833	FALSE	91.667	FALSE	88.75	FALSE	93	FALSE	89.048	FALSE
AGGHKLGLGLEFQA	HFX147_IPP253_AAT_CT26_R48A_ODD.raw	12159	83	59.66	1396.7462	14	1.7	699.3816	53.27	12051000	34	F34:18540	2	2	Q60932|VDAC1_MOUSE			PEAKS DB	AGGHKLGLGLEFQA	AQFELGLGLKHGGA	G	K	A	1	AGGHKLGLGLEFQA	434	70.833	FALSE	91.667	FALSE	88.75	FALSE	93	FALSE	89.048	FALSE
AGGHKLGLGLEFQA	HFX147_IPP253_AAT_CT26_R48B_ODD.raw	14297	76	60.4	1396.7462	14	-0.5	699.38	53.35	24682000	36	F36:18611	2	2	Q60932|VDAC1_MOUSE			PEAKS DB	AGGHKLGLGLEFQA	AQFELGLGLKHGGA	G	K	A	1	AGGHKLGLGLEFQA	435	70.833	FALSE	91.667	FALSE	88.75	FALSE	93	FALSE	89.048	FALSE
AGGHKLGLGLEFQA	HFX147_IPP253_AAT_CT26_R48C_ODD.raw	16232	53	59.61	1396.7462	14	0.9	699.381	53.34	1439200	38	F38:18501	1	1	Q60932|VDAC1_MOUSE			PEAKS DB	AGGHKLGLGLEFQA	AQFELGLGLKHGGA	G	K	A	1	AGGHKLGLGLEFQA	436	70.833	FALSE	91.667	FALSE	88.75	FALSE	93	FALSE	89.048	FALSE
AGGHKVGLGFELEA	HFX147_IPP253_AAT_CT26_C24A_ODD.raw	536	536	35.68	1383.7146	14	0.8	692.8651	51.78	418830	2	F2:17946	2	2	Q60931|VDAC3_MOUSE			PEAKS DB	AGGHKVGLGFELEA	AELEFGLGVKHGGA	G	K	A	1	AGGHKVGLGFELEA	437	83.333	FALSE	90	FALSE	86.25	FALSE	76.193	FALSE	93.571	FALSE
AGGHKVGLGFELEA	HFX147_IPP253_AAT_CT26_C24B_ODD.raw	1392	43	52.48	1383.7146	14	-0.7	692.8641	51.86	7171100	6	F6:17957	2	2	Q60931|VDAC3_MOUSE			PEAKS DB	AGGHKVGLGFELEA	AELEFGLGVKHGGA	G	K	A	1	AGGHKVGLGFELEA	438	83.333	FALSE	90	FALSE	86.25	FALSE	76.193	FALSE	93.571	FALSE
AGGHKVGLGFELEA	HFX147_IPP253_AAT_CT26_C24C_ODD.raw	3032	67	48.61	1383.7146	14	0.8	692.8651	51.88	1267900	8	F8:18077	2	2	Q60931|VDAC3_MOUSE			PEAKS DB	AGGHKVGLGFELEA	AELEFGLGVKHGGA	G	K	A	1	AGGHKVGLGFELEA	439	83.333	FALSE	90	FALSE	86.25	FALSE	76.193	FALSE	93.571	FALSE
AGGHKVGLGFELEA	HFX147_IPP253_AAT_CT26_C48C_ODD.raw	10675	67	52.86	1383.7146	14	-0.3	692.8644	51.85	1519100	32	F32:17929	2	2	Q60931|VDAC3_MOUSE			PEAKS DB	AGGHKVGLGFELEA	AELEFGLGVKHGGA	G	K	A	1	AGGHKVGLGFELEA	440	83.333	FALSE	90	FALSE	86.25	FALSE	76.193	FALSE	93.571	FALSE
AGGHKVGLGFELEA	HFX147_IPP253_AAT_CT26_R24B_ODD.raw	5539	80	59.95	1383.7146	14	0.2	692.8647	51.8	14404000	12	F12:17874	2	2	Q60931|VDAC3_MOUSE			PEAKS DB	AGGHKVGLGFELEA	AELEFGLGVKHGGA	G	K	A	1	AGGHKVGLGFELEA	441	83.333	FALSE	90	FALSE	86.25	FALSE	76.193	FALSE	93.571	FALSE
AGGHKVGLGFELEA	HFX147_IPP253_AAT_CT26_R24C_ODD.raw	7502	145	52.07	1383.7146	14	-0.1	692.8645	51.87	3388800	14	F14:18050	2	2	Q60931|VDAC3_MOUSE			PEAKS DB	AGGHKVGLGFELEA	AELEFGLGVKHGGA	G	K	A	1	AGGHKVGLGFELEA	442	83.333	FALSE	90	FALSE	86.25	FALSE	76.193	FALSE	93.571	FALSE
AGGHKVGLGFELEA	HFX147_IPP253_AAT_CT26_R48A_ODD.raw	12180	104	57.51	1383.7146	14	1.4	692.8655	51.83	5685400	34	F34:17992	2	2	Q60931|VDAC3_MOUSE			PEAKS DB	AGGHKVGLGFELEA	AELEFGLGVKHGGA	G	K	A	1	AGGHKVGLGFELEA	443	83.333	FALSE	90	FALSE	86.25	FALSE	76.193	FALSE	93.571	FALSE
AGGHKVGLGFELEA	HFX147_IPP253_AAT_CT26_R48B_ODD.raw	14388	167	53	1383.7146	14	0.2	692.8647	51.85	14737000	36	F36:18027	2	2	Q60931|VDAC3_MOUSE			PEAKS DB	AGGHKVGLGFELEA	AELEFGLGVKHGGA	G	K	A	1	AGGHKVGLGFELEA	444	83.333	FALSE	90	FALSE	86.25	FALSE	76.193	FALSE	93.571	FALSE
AGGHKVGLGFELEA	HFX147_IPP253_AAT_CT26_R48C_ODD.raw	16277	98	55.02	1383.7146	14	0.8	692.8651	51.91	4716300	38	F38:17947	2	2	Q60931|VDAC3_MOUSE			PEAKS DB	AGGHKVGLGFELEA	AELEFGLGVKHGGA	G	K	A	1	AGGHKVGLGFELEA	445	83.333	FALSE	90	FALSE	86.25	FALSE	76.193	FALSE	93.571	FALSE
AGGLTAGAGI	HFX147_IPP253_AAT_CT26_R48C_ODD.raw	17807	1628	29.12	786.4235	10	-1.7	394.2184	38.71	419820	38	F38:12698	1	1	#DECOY#Q3UHH1|ZSWM8_MOUSE			PEAKS DB	AGGLTAGAGI	IGAGATLGGA	G	T	I	1	AGGLTAGAGI	446	27.405	FALSE	27.79	FALSE	32.983	FALSE	41.597	FALSE	49.506	FALSE
AGGPNRNQGL	HFX147_IPP253_AAT_CT26_C24A_EVEN.raw	145	145	45.19	982.4944	10	0.5	492.2547	29.45	7123800	1	F1:10221	2	2	Q8R3L2|TCF25_MOUSE			PEAKS DB	AGGPNRNQGL	LGQNRNPGGA	G	N	L	1	AGGPNRNQGL	447	0.614	TRUE	11.15	FALSE	13.384	FALSE	18.206	FALSE	29.399	FALSE	H-2-Dd	0.614
AGGPNRNQGL	HFX147_IPP253_AAT_CT26_C24B_ODD.raw	1477	128	47.19	982.4944	10	1	492.2549	29.5	8702300	6	F6:9149	2	2	Q8R3L2|TCF25_MOUSE			PEAKS DB	AGGPNRNQGL	LGQNRNPGGA	G	N	L	1	AGGPNRNQGL	448	0.614	TRUE	11.15	FALSE	13.384	FALSE	18.206	FALSE	29.399	FALSE	H-2-Dd	0.614
AGGPNRNQGL	HFX147_IPP253_AAT_CT26_C24C_EVEN.raw	3072	107	46.36	982.4944	10	-0.3	492.2543	29.44	15904000	7	F7:10345	2	2	Q8R3L2|TCF25_MOUSE			PEAKS DB	AGGPNRNQGL	LGQNRNPGGA	G	N	L	1	AGGPNRNQGL	449	0.614	TRUE	11.15	FALSE	13.384	FALSE	18.206	FALSE	29.399	FALSE	H-2-Dd	0.614
AGGPNRNQGL	HFX147_IPP253_AAT_CT26_C48A_EVEN.raw	9445	104	35.1	982.4944	10	0	492.2545	29.29	1853000	27	F27:10130	2	2	Q8R3L2|TCF25_MOUSE			PEAKS DB	AGGPNRNQGL	LGQNRNPGGA	G	N	L	1	AGGPNRNQGL	450	0.614	TRUE	11.15	FALSE	13.384	FALSE	18.206	FALSE	29.399	FALSE	H-2-Dd	0.614
AGGPNRNQGL	HFX147_IPP253_AAT_CT26_C48B_ODD.raw	9762	54	50.79	982.4944	10	2.3	492.2556	29.47	5169200	30	F30:8712	2	2	Q8R3L2|TCF25_MOUSE			PEAKS DB	AGGPNRNQGL	LGQNRNPGGA	G	N	L	1	AGGPNRNQGL	451	0.614	TRUE	11.15	FALSE	13.384	FALSE	18.206	FALSE	29.399	FALSE	H-2-Dd	0.614
AGGPNRNQGL	HFX147_IPP253_AAT_CT26_C48C_EVEN.raw	11216	608	36.83	982.4944	10	0.8	492.2549	29.45	15720000	31	F31:10513	1	1	Q8R3L2|TCF25_MOUSE			PEAKS DB	AGGPNRNQGL	LGQNRNPGGA	G	N	L	1	AGGPNRNQGL	452	0.614	TRUE	11.15	FALSE	13.384	FALSE	18.206	FALSE	29.399	FALSE	H-2-Dd	0.614
AGGPNRNQGL	HFX147_IPP253_AAT_CT26_R24A_ODD.raw	4339	160	47.58	982.4944	10	0.8	492.2549	29.49	23836000	10	F10:8998	3	3	Q8R3L2|TCF25_MOUSE			PEAKS DB	AGGPNRNQGL	LGQNRNPGGA	G	N	L	1	AGGPNRNQGL	453	0.614	TRUE	11.15	FALSE	13.384	FALSE	18.206	FALSE	29.399	FALSE	H-2-Dd	0.614
AGGPNRNQGL	HFX147_IPP253_AAT_CT26_R24B_ODD.raw	5655	196	51.15	982.4944	10	1.5	492.2552	29.58	18464000	12	F12:9085	2	2	Q8R3L2|TCF25_MOUSE			PEAKS DB	AGGPNRNQGL	LGQNRNPGGA	G	N	L	1	AGGPNRNQGL	454	0.614	TRUE	11.15	FALSE	13.384	FALSE	18.206	FALSE	29.399	FALSE	H-2-Dd	0.614
AGGPNRNQGL	HFX147_IPP253_AAT_CT26_R24C_ODD.raw	7519	162	51.11	982.4944	10	-0.3	492.2543	29.51	24997000	14	F14:9202	2	2	Q8R3L2|TCF25_MOUSE			PEAKS DB	AGGPNRNQGL	LGQNRNPGGA	G	N	L	1	AGGPNRNQGL	455	0.614	TRUE	11.15	FALSE	13.384	FALSE	18.206	FALSE	29.399	FALSE	H-2-Dd	0.614
AGGPNRNQGL	HFX147_IPP253_AAT_CT26_R48A_EVEN.raw	12290	214	50.72	982.4944	10	-0.4	492.2543	29.41	23001000	33	F33:10714	2	2	Q8R3L2|TCF25_MOUSE			PEAKS DB	AGGPNRNQGL	LGQNRNPGGA	G	N	L	1	AGGPNRNQGL	456	0.614	TRUE	11.15	FALSE	13.384	FALSE	18.206	FALSE	29.399	FALSE	H-2-Dd	0.614
AGGPNRNQGL	HFX147_IPP253_AAT_CT26_R48B_ODD.raw	14481	260	48.45	982.4944	10	2.2	492.2556	29.53	21973000	36	F36:9225	2	2	Q8R3L2|TCF25_MOUSE			PEAKS DB	AGGPNRNQGL	LGQNRNPGGA	G	N	L	1	AGGPNRNQGL	457	0.614	TRUE	11.15	FALSE	13.384	FALSE	18.206	FALSE	29.399	FALSE	H-2-Dd	0.614
AGGPNRNQGL	HFX147_IPP253_AAT_CT26_R48C_EVEN.raw	16499	320	47.1	982.4944	10	1	492.2549	29.45	34222000	37	F37:10516	2	2	Q8R3L2|TCF25_MOUSE			PEAKS DB	AGGPNRNQGL	LGQNRNPGGA	G	N	L	1	AGGPNRNQGL	458	0.614	TRUE	11.15	FALSE	13.384	FALSE	18.206	FALSE	29.399	FALSE	H-2-Dd	0.614
AGGPRENGGGI	HFX147_IPP253_AAT_CT26_C48C_EVEN.raw	11981	1373	26.18	983.4784	11	0.2	492.7466	30.71	2231800	31	F31:10958	1	1	#DECOY#Q8BZ03|KPCD2_MOUSE			PEAKS DB	AGGPRENGGGI	IGGGNERPGGA	G	R	I	1	AGGPRENGGGI	459	19.095	FALSE	25.818	FALSE	9.981	FALSE	51.341	FALSE	46.772	FALSE
AGGTHSFAL	HFX147_IPP253_AAT_CT26_C24B_EVEN.raw	2228	879	33.45	859.4188	9	-0.4	430.7165	44.22	3130800	5	F5:16281	1	1	F2Z461|HERC6_MOUSE			PEAKS DB	AGGTHSFAL	LAFSHTGGA	G	H	L	1	AGGTHSFAL	460	0.564	TRUE	5.64	FALSE	2.248	FALSE	7.956	FALSE	8.67	FALSE	H-2-Dd	0.564
AGGTHSFAL	HFX147_IPP253_AAT_CT26_C24C_EVEN.raw	3638	673	33.69	859.4188	9	0.5	430.7169	44.19	3907600	7	F7:16223	1	1	F2Z461|HERC6_MOUSE			PEAKS DB	AGGTHSFAL	LAFSHTGGA	G	H	L	1	AGGTHSFAL	461	0.564	TRUE	5.64	FALSE	2.248	FALSE	7.956	FALSE	8.67	FALSE	H-2-Dd	0.564
AGGTHSFAL	HFX147_IPP253_AAT_CT26_C48C_EVEN.raw	11280	672	35.87	859.4188	9	0.5	430.7169	44.16	8219200	31	F31:16227	1	1	F2Z461|HERC6_MOUSE			PEAKS DB	AGGTHSFAL	LAFSHTGGA	G	H	L	1	AGGTHSFAL	462	0.564	TRUE	5.64	FALSE	2.248	FALSE	7.956	FALSE	8.67	FALSE	H-2-Dd	0.564
AGGTHSFAL	HFX147_IPP253_AAT_CT26_R24A_EVEN.raw	4815	636	35.75	859.4188	9	0	430.7167	44.12	9420500	9	F9:16148	1	1	F2Z461|HERC6_MOUSE			PEAKS DB	AGGTHSFAL	LAFSHTGGA	G	H	L	1	AGGTHSFAL	463	0.564	TRUE	5.64	FALSE	2.248	FALSE	7.956	FALSE	8.67	FALSE	H-2-Dd	0.564
AGGTHSFAL	HFX147_IPP253_AAT_CT26_R48A_EVEN.raw	13795	1719	27.91	859.4188	9	-0.7	430.7164	44.09	7603500	33	F33:16511	2	2	F2Z461|HERC6_MOUSE			PEAKS DB	AGGTHSFAL	LAFSHTGGA	G	H	L	1	AGGTHSFAL	464	0.564	TRUE	5.64	FALSE	2.248	FALSE	7.956	FALSE	8.67	FALSE	H-2-Dd	0.564
AGGTHSFAL	HFX147_IPP253_AAT_CT26_R48B_EVEN.raw	15759	1538	29.09	859.4188	9	-1	430.7162	44.17	2445000	35	F35:16421	1	1	F2Z461|HERC6_MOUSE			PEAKS DB	AGGTHSFAL	LAFSHTGGA	G	H	L	1	AGGTHSFAL	465	0.564	TRUE	5.64	FALSE	2.248	FALSE	7.956	FALSE	8.67	FALSE	H-2-Dd	0.564
AGGTHSFAL	HFX147_IPP253_AAT_CT26_R48C_ODD.raw	17546	1367	31.93	859.4188	9	-2.7	430.7155	44.1	61329000	38	F38:14837	3	3	F2Z461|HERC6_MOUSE			PEAKS DB	AGGTHSFAL	LAFSHTGGA	G	H	L	1	AGGTHSFAL	466	0.564	TRUE	5.64	FALSE	2.248	FALSE	7.956	FALSE	8.67	FALSE	H-2-Dd	0.564
AGGVTPVF	HFX147_IPP253_AAT_CT26_R48B_ODD.raw	15744	1523	29.3	746.3962	8	0.2	747.4037	63.44	63193	36	F36:22656	1	1	P70269|CATE_MOUSE			PEAKS DB	AGGVTPVF	FVPTVGGA	G	T	F	1	AGGVTPVF	467	2.857	FALSE	21.181	FALSE	4.875	FALSE	11.793	FALSE	12.276	FALSE
AGIIHKDLI	HFX147_IPP253_AAT_CT26_R24B_EVEN.raw	6883	1424	29.93	978.5862	9	-0.4	490.3002	42.73	177910	11	F11:15850	1	1	Q99MY8|ASH1L_MOUSE			PEAKS DB	AGIIHKDLI	ILDKHIIGA	G	H	I	1	AGIIHKDLI	468	0.407	TRUE	5.688	FALSE	7.478	FALSE	11.593	FALSE	5.464	FALSE	H-2-Dd	0.407
AGIIHKDLI	HFX147_IPP253_AAT_CT26_R24C_EVEN.raw	8952	1595	28.32	978.5862	9	1.2	490.3009	42.8	118320	13	F13:15728	1	1	Q99MY8|ASH1L_MOUSE			PEAKS DB	AGIIHKDLI	ILDKHIIGA	G	H	I	1	AGIIHKDLI	469	0.407	TRUE	5.688	FALSE	7.478	FALSE	11.593	FALSE	5.464	FALSE	H-2-Dd	0.407
AGISRSATI	HFX147_IPP253_AAT_CT26_C24A_EVEN.raw	522	522	35.95	874.4872	9	0.2	438.2509	36.46	739060	1	F1:13014	1	1	O09112|DUS8_MOUSE:Q8BFV3|DUS4_MOUSE:P28563|DUS1_MOUSE:Q05922|DUS2_MOUSE			PEAKS DB	AGISRSATI	ITASRSIGA	G	R	I	1	AGISRSATI	470	0.119	TRUE	1.561	TRUE	5.602	FALSE	4.058	FALSE	3.321	FALSE	H-2-Dd	0.119
AGISRSATI	HFX147_IPP253_AAT_CT26_C24B_EVEN.raw	2053	704	35.68	874.4872	9	-0.3	438.2507	36.51	2477400	5	F5:13196	1	1	Q8BFV3|DUS4_MOUSE:O09112|DUS8_MOUSE:Q05922|DUS2_MOUSE:P28563|DUS1_MOUSE			PEAKS DB	AGISRSATI	ITASRSIGA	G	R	I	1	AGISRSATI	471	0.119	TRUE	1.561	TRUE	5.602	FALSE	4.058	FALSE	3.321	FALSE	H-2-Dd	0.119
AGISRSATI	HFX147_IPP253_AAT_CT26_C24C_EVEN.raw	3501	536	35.84	874.4872	9	-0.9	438.2505	36.47	2490900	7	F7:13138	1	1	O09112|DUS8_MOUSE:Q8BFV3|DUS4_MOUSE:Q05922|DUS2_MOUSE:P28563|DUS1_MOUSE			PEAKS DB	AGISRSATI	ITASRSIGA	G	R	I	1	AGISRSATI	472	0.119	TRUE	1.561	TRUE	5.602	FALSE	4.058	FALSE	3.321	FALSE	H-2-Dd	0.119
AGISRSATI	HFX147_IPP253_AAT_CT26_C48B_EVEN.raw	10120	412	35.46	874.4872	9	-0.3	438.2507	36.43	1024000	29	F29:13220	1	1	Q05922|DUS2_MOUSE:Q8BFV3|DUS4_MOUSE:P28563|DUS1_MOUSE:O09112|DUS8_MOUSE			PEAKS DB	AGISRSATI	ITASRSIGA	G	R	I	1	AGISRSATI	473	0.119	TRUE	1.561	TRUE	5.602	FALSE	4.058	FALSE	3.321	FALSE	H-2-Dd	0.119
AGISRSATI	HFX147_IPP253_AAT_CT26_C48C_EVEN.raw	11361	753	34.52	874.4872	9	0.5	438.2511	36.42	2637100	31	F31:13172	1	1	Q8BFV3|DUS4_MOUSE:Q05922|DUS2_MOUSE:P28563|DUS1_MOUSE:O09112|DUS8_MOUSE			PEAKS DB	AGISRSATI	ITASRSIGA	G	R	I	1	AGISRSATI	474	0.119	TRUE	1.561	TRUE	5.602	FALSE	4.058	FALSE	3.321	FALSE	H-2-Dd	0.119
AGISRSATI	HFX147_IPP253_AAT_CT26_R24A_EVEN.raw	4800	621	36.02	874.4872	9	-1.3	438.2503	36.42	2099200	9	F9:13081	1	1	O09112|DUS8_MOUSE:Q05922|DUS2_MOUSE:Q8BFV3|DUS4_MOUSE:P28563|DUS1_MOUSE			PEAKS DB	AGISRSATI	ITASRSIGA	G	R	I	1	AGISRSATI	475	0.119	TRUE	1.561	TRUE	5.602	FALSE	4.058	FALSE	3.321	FALSE	H-2-Dd	0.119
AGISRSATI	HFX147_IPP253_AAT_CT26_R24B_EVEN.raw	6144	685	39.45	874.4872	9	0.3	438.251	36.47	4552300	11	F11:13369	2	2	Q05922|DUS2_MOUSE:O09112|DUS8_MOUSE:P28563|DUS1_MOUSE:Q8BFV3|DUS4_MOUSE			PEAKS DB	AGISRSATI	ITASRSIGA	G	R	I	1	AGISRSATI	476	0.119	TRUE	1.561	TRUE	5.602	FALSE	4.058	FALSE	3.321	FALSE	H-2-Dd	0.119
AGISRSATI	HFX147_IPP253_AAT_CT26_R24C_EVEN.raw	8213	856	36.49	874.4872	9	-0.1	438.2508	36.42	3633100	13	F13:13203	2	2	O09112|DUS8_MOUSE:Q05922|DUS2_MOUSE:P28563|DUS1_MOUSE:Q8BFV3|DUS4_MOUSE			PEAKS DB	AGISRSATI	ITASRSIGA	G	R	I	1	AGISRSATI	477	0.119	TRUE	1.561	TRUE	5.602	FALSE	4.058	FALSE	3.321	FALSE	H-2-Dd	0.119
AGISRSATI	HFX147_IPP253_AAT_CT26_R48A_EVEN.raw	13377	1301	32.43	874.4872	9	-0.8	438.2505	36.36	1757500	33	F33:13470	1	1	Q8BFV3|DUS4_MOUSE:Q05922|DUS2_MOUSE:P28563|DUS1_MOUSE:O09112|DUS8_MOUSE			PEAKS DB	AGISRSATI	ITASRSIGA	G	R	I	1	AGISRSATI	478	0.119	TRUE	1.561	TRUE	5.602	FALSE	4.058	FALSE	3.321	FALSE	H-2-Dd	0.119
AGISRSATI	HFX147_IPP253_AAT_CT26_R48B_ODD.raw	15298	1077	34.27	874.4872	9	-1.3	438.2503	36.58	2350100	36	F36:12001	2	2	O09112|DUS8_MOUSE:Q8BFV3|DUS4_MOUSE:P28563|DUS1_MOUSE:Q05922|DUS2_MOUSE			PEAKS DB	AGISRSATI	ITASRSIGA	G	R	I	1	AGISRSATI	479	0.119	TRUE	1.561	TRUE	5.602	FALSE	4.058	FALSE	3.321	FALSE	H-2-Dd	0.119
AGISRSATI	HFX147_IPP253_AAT_CT26_R48C_EVEN.raw	16971	792	39.11	874.4872	9	0.3	438.251	36.45	3480700	37	F37:13309	1	1	Q8BFV3|DUS4_MOUSE:O09112|DUS8_MOUSE:Q05922|DUS2_MOUSE:P28563|DUS1_MOUSE			PEAKS DB	AGISRSATI	ITASRSIGA	G	R	I	1	AGISRSATI	480	0.119	TRUE	1.561	TRUE	5.602	FALSE	4.058	FALSE	3.321	FALSE	H-2-Dd	0.119
AGLGNHVGL	HFX147_IPP253_AAT_CT26_R48A_ODD.raw	14170	2094	24.12	836.4504	9	-2.4	419.2315	44.27	1503500	34	F34:14992	2	2	Q8CE72|CPLN1_MOUSE			PEAKS DB	AGLGNHVGL	LGVHNGLGA	G	N	L	1	AGLGNHVGL	481	0.338	TRUE	2.69	FALSE	3.839	FALSE	5.271	FALSE	7.041	FALSE	H-2-Dd	0.338
AGLNRVKVS	HFX147_IPP253_AAT_CT26_C24A_EVEN.raw	965	965	29.34	942.561	9	0	472.2878	30.51	74861	1	F1:10665	1	1	Q80SZ7|GBG5_MOUSE			PEAKS DB	AGLNRVKVS	SVKVRNLGA	G	R	S	1	AGLNRVKVS	482	19.41	FALSE	57.5	FALSE	67.5	FALSE	55.221	FALSE	44.769	FALSE
AGLNRVKVS	HFX147_IPP253_AAT_CT26_C48B_EVEN.raw	10152	444	34.94	942.561	9	-0.8	472.2874	30.41	62118	29	F29:10854	1	1	Q80SZ7|GBG5_MOUSE			PEAKS DB	AGLNRVKVS	SVKVRNLGA	G	R	S	1	AGLNRVKVS	483	19.41	FALSE	57.5	FALSE	67.5	FALSE	55.221	FALSE	44.769	FALSE
AGLNRVKVS	HFX147_IPP253_AAT_CT26_R24A_EVEN.raw	4750	571	36.9	942.561	9	-1.1	472.2873	30.44	224870	9	F9:10733	1	1	Q80SZ7|GBG5_MOUSE			PEAKS DB	AGLNRVKVS	SVKVRNLGA	G	R	S	1	AGLNRVKVS	484	19.41	FALSE	57.5	FALSE	67.5	FALSE	55.221	FALSE	44.769	FALSE
AGLNRVKVS	HFX147_IPP253_AAT_CT26_R24C_EVEN.raw	8094	737	37.96	942.561	9	0.2	472.2879	30.44	208560	13	F13:10832	1	1	Q80SZ7|GBG5_MOUSE			PEAKS DB	AGLNRVKVS	SVKVRNLGA	G	R	S	1	AGLNRVKVS	485	19.41	FALSE	57.5	FALSE	67.5	FALSE	55.221	FALSE	44.769	FALSE
AGLNRVKVS	HFX147_IPP253_AAT_CT26_R48A_EVEN.raw	12937	861	37.8	942.561	9	-0.7	472.2875	30.41	166590	33	F33:11143	1	1	Q80SZ7|GBG5_MOUSE			PEAKS DB	AGLNRVKVS	SVKVRNLGA	G	R	S	1	AGLNRVKVS	486	19.41	FALSE	57.5	FALSE	67.5	FALSE	55.221	FALSE	44.769	FALSE
AGLNRVKVS	HFX147_IPP253_AAT_CT26_R48B_EVEN.raw	15792	1571	28.81	942.561	9	-0.7	472.2874	30.42	118000	35	F35:11028	1	1	Q80SZ7|GBG5_MOUSE			PEAKS DB	AGLNRVKVS	SVKVRNLGA	G	R	S	1	AGLNRVKVS	487	19.41	FALSE	57.5	FALSE	67.5	FALSE	55.221	FALSE	44.769	FALSE
AGLNRVKVSQAAADL	HFX147_IPP253_AAT_CT26_R24C_EVEN.raw	8682	1325	31.2	1511.8419	15	-3.9	504.9526	44.5	171730	13	F13:16402	1	1	Q80SZ7|GBG5_MOUSE			PEAKS DB	AGLNRVKVSQAAADL	LDAAAQSVKVRNLGA	G	R	L	1	AGLNRVKVSQAAADL	488	41.889	FALSE	65.312	FALSE	46.727	FALSE	56.905	FALSE	44.162	FALSE
AGLNRVKVSQAAADLK	HFX147_IPP253_AAT_CT26_C24A_EVEN.raw	32	32	55.56	1639.9369	16	-0.8	547.6525	38.09	1396300	1	F1:13666	2	2	Q80SZ7|GBG5_MOUSE			PEAKS DB	AGLNRVKVSQAAADLK	KLDAAAQSVKVRNLGA	G	R	K	1	AGLNRVKVSQAAADLK	489	83.333	FALSE	94.167	FALSE	96.667	FALSE	87.105	FALSE	74.032	FALSE
AGLNRVKVSQAAADLK	HFX147_IPP253_AAT_CT26_C24B_EVEN.raw	1427	78	50.13	1639.9369	16	-0.7	547.6525	38.1	442050	5	F5:13827	2	2	Q80SZ7|GBG5_MOUSE			PEAKS DB	AGLNRVKVSQAAADLK	KLDAAAQSVKVRNLGA	G	R	K	1	AGLNRVKVSQAAADLK	490	83.333	FALSE	94.167	FALSE	96.667	FALSE	87.105	FALSE	74.032	FALSE
AGLNRVKVSQAAADLK	HFX147_IPP253_AAT_CT26_C48B_EVEN.raw	9726	18	59.52	1639.9369	16	1	547.6534	38.07	2081800	29	F29:13871	2	2	Q80SZ7|GBG5_MOUSE			PEAKS DB	AGLNRVKVSQAAADLK	KLDAAAQSVKVRNLGA	G	R	K	1	AGLNRVKVSQAAADLK	491	83.333	FALSE	94.167	FALSE	96.667	FALSE	87.105	FALSE	74.032	FALSE
AGLNRVKVSQAAADLK	HFX147_IPP253_AAT_CT26_C48C_EVEN.raw	10915	307	42.66	1639.9369	16	1.2	547.6536	38.07	220590	31	F31:13859	1	1	Q80SZ7|GBG5_MOUSE			PEAKS DB	AGLNRVKVSQAAADLK	KLDAAAQSVKVRNLGA	G	R	K	1	AGLNRVKVSQAAADLK	492	83.333	FALSE	94.167	FALSE	96.667	FALSE	87.105	FALSE	74.032	FALSE
AGLNRVKVSQAAADLK	HFX147_IPP253_AAT_CT26_R24A_EVEN.raw	4226	47	56.81	1639.9369	16	0.7	410.9918	38.11	1535400	9	F9:13754	2	2	Q80SZ7|GBG5_MOUSE			PEAKS DB	AGLNRVKVSQAAADLK	KLDAAAQSVKVRNLGA	G	R	K	1	AGLNRVKVSQAAADLK	493	83.333	FALSE	94.167	FALSE	96.667	FALSE	87.105	FALSE	74.032	FALSE
AGLNRVKVSQAAADLK	HFX147_IPP253_AAT_CT26_R24B_EVEN.raw	5487	28	70.02	1639.9369	16	0.5	547.6532	38.12	2070600	11	F11:14020	2	2	Q80SZ7|GBG5_MOUSE			PEAKS DB	AGLNRVKVSQAAADLK	KLDAAAQSVKVRNLGA	G	R	K	1	AGLNRVKVSQAAADLK	494	83.333	FALSE	94.167	FALSE	96.667	FALSE	87.105	FALSE	74.032	FALSE
AGLNRVKVSQAAADLK	HFX147_IPP253_AAT_CT26_R24C_EVEN.raw	7399	42	61.84	1639.9369	16	0.2	547.653	38.11	1282000	13	F13:13877	2	2	Q80SZ7|GBG5_MOUSE			PEAKS DB	AGLNRVKVSQAAADLK	KLDAAAQSVKVRNLGA	G	R	K	1	AGLNRVKVSQAAADLK	495	83.333	FALSE	94.167	FALSE	96.667	FALSE	87.105	FALSE	74.032	FALSE
AGLNRVKVSQAAADLK	HFX147_IPP253_AAT_CT26_R48A_EVEN.raw	12147	71	61.24	1639.9369	16	-1	547.6523	38.04	933180	33	F33:14161	1	1	Q80SZ7|GBG5_MOUSE			PEAKS DB	AGLNRVKVSQAAADLK	KLDAAAQSVKVRNLGA	G	R	K	1	AGLNRVKVSQAAADLK	496	83.333	FALSE	94.167	FALSE	96.667	FALSE	87.105	FALSE	74.032	FALSE
AGLNRVKVSQAAADLK	HFX147_IPP253_AAT_CT26_R48B_EVEN.raw	15205	984	35.44	1639.9369	16	1.1	547.6535	38.06	413210	35	F35:14037	1	1	Q80SZ7|GBG5_MOUSE			PEAKS DB	AGLNRVKVSQAAADLK	KLDAAAQSVKVRNLGA	G	R	K	1	AGLNRVKVSQAAADLK	497	83.333	FALSE	94.167	FALSE	96.667	FALSE	87.105	FALSE	74.032	FALSE
AGLNRVKVSQAAADLKQ	HFX147_IPP253_AAT_CT26_C24A_EVEN.raw	418	418	37.59	1767.9955	17	0.6	590.3395	38.62	314760	1	F1:13875	1	1	Q80SZ7|GBG5_MOUSE			PEAKS DB	AGLNRVKVSQAAADLKQ	QKLDAAAQSVKVRNLGA	G	R	Q	1	AGLNRVKVSQAAADLKQ	498	95	FALSE	99.167	FALSE	98.333	FALSE	93.8	FALSE	87.143	FALSE
AGLNRVKVSQAAADLKQ	HFX147_IPP253_AAT_CT26_C24B_EVEN.raw	1987	638	36.68	1767.9955	17	0.8	590.3396	38.63	112330	5	F5:14065	1	1	Q80SZ7|GBG5_MOUSE			PEAKS DB	AGLNRVKVSQAAADLKQ	QKLDAAAQSVKVRNLGA	G	R	Q	1	AGLNRVKVSQAAADLKQ	499	95	FALSE	99.167	FALSE	98.333	FALSE	93.8	FALSE	87.143	FALSE
AGLNRVKVSQAAADLKQ	HFX147_IPP253_AAT_CT26_C48B_EVEN.raw	9813	105	46.67	1767.9955	17	0.2	443.0062	38.65	607780	29	F29:14127	2	2	Q80SZ7|GBG5_MOUSE			PEAKS DB	AGLNRVKVSQAAADLKQ	QKLDAAAQSVKVRNLGA	G	R	Q	1	AGLNRVKVSQAAADLKQ	500	95	FALSE	99.167	FALSE	98.333	FALSE	93.8	FALSE	87.143	FALSE
AGLNRVKVSQAAADLKQ	HFX147_IPP253_AAT_CT26_R24B_EVEN.raw	5660	201	50.94	1767.9955	17	0.2	590.3392	38.65	449710	11	F11:14232	1	1	Q80SZ7|GBG5_MOUSE			PEAKS DB	AGLNRVKVSQAAADLKQ	QKLDAAAQSVKVRNLGA	G	R	Q	1	AGLNRVKVSQAAADLKQ	501	95	FALSE	99.167	FALSE	98.333	FALSE	93.8	FALSE	87.143	FALSE
AGLNRVKVSQAAADLKQ	HFX147_IPP253_AAT_CT26_R24C_EVEN.raw	7545	188	50.03	1767.9955	17	-0.6	590.3387	38.64	349760	13	F13:14094	1	1	Q80SZ7|GBG5_MOUSE			PEAKS DB	AGLNRVKVSQAAADLKQ	QKLDAAAQSVKVRNLGA	G	R	Q	1	AGLNRVKVSQAAADLKQ	502	95	FALSE	99.167	FALSE	98.333	FALSE	93.8	FALSE	87.143	FALSE
AGLNRVKVSQAAADLKQ	HFX147_IPP253_AAT_CT26_R48A_EVEN.raw	12493	417	44.99	1767.9955	17	0.3	590.3393	38.63	304880	33	F33:14396	1	1	Q80SZ7|GBG5_MOUSE			PEAKS DB	AGLNRVKVSQAAADLKQ	QKLDAAAQSVKVRNLGA	G	R	Q	1	AGLNRVKVSQAAADLKQ	503	95	FALSE	99.167	FALSE	98.333	FALSE	93.8	FALSE	87.143	FALSE
AGLNRVKVSQAAADLKQF	HFX147_IPP253_AAT_CT26_C24A_ODD.raw	642	642	34.05	1915.0638	18	-0.6	639.3615	48.37	141870	2	F2:16589	1	1	Q80SZ7|GBG5_MOUSE			PEAKS DB	AGLNRVKVSQAAADLKQF	FQKLDAAAQSVKVRNLGA	G	R	F	1	AGLNRVKVSQAAADLKQF	504	33.895	FALSE	75.5	FALSE	36.333	FALSE	25.647	FALSE	44.538	FALSE
AGPAIVIS	HFX147_IPP253_AAT_CT26_C24B_ODD.raw	2829	1480	26.66	726.4276	8	0.3	727.4351	56.3	381030	6	F6:19728	1	1	Q09143|CTR1_MOUSE			PEAKS DB	AGPAIVIS	SIVIAPGA	G	I	S	1	AGPAIVIS	505	7.385	FALSE	45.357	FALSE	37.323	FALSE	51.585	FALSE	37.995	FALSE
AGPAIVIS	HFX147_IPP253_AAT_CT26_C48C_ODD.raw	11932	1324	26.7	726.4276	8	0.8	727.4354	56.3	496150	32	F32:19686	1	1	Q09143|CTR1_MOUSE			PEAKS DB	AGPAIVIS	SIVIAPGA	G	I	S	1	AGPAIVIS	506	7.385	FALSE	45.357	FALSE	37.323	FALSE	51.585	FALSE	37.995	FALSE
AGPAIVIS	HFX147_IPP253_AAT_CT26_R24B_ODD.raw	7297	1838	25.42	726.4276	8	1	727.4355	56.24	1003700	12	F12:19638	1	1	Q09143|CTR1_MOUSE			PEAKS DB	AGPAIVIS	SIVIAPGA	G	I	S	1	AGPAIVIS	507	7.385	FALSE	45.357	FALSE	37.323	FALSE	51.585	FALSE	37.995	FALSE
AGPASSQRL	HFX147_IPP253_AAT_CT26_C24A_EVEN.raw	532	532	35.79	885.4668	9	-0.2	443.7406	31.04	2008000	1	F1:10833	1	1	Q9CX34|SGT1_MOUSE			PEAKS DB	AGPASSQRL	LRQSSAPGA	G	S	L	1	AGPASSQRL	508	0.008	TRUE	1.914	TRUE	4.392	FALSE	2.534	FALSE	7.187	FALSE	H-2-Dd	0.008
AGPASSQRL	HFX147_IPP253_AAT_CT26_C24B_EVEN.raw	1922	573	37.65	885.4668	9	-0.2	443.7406	31.01	5363500	5	F5:10992	1	1	Q9CX34|SGT1_MOUSE			PEAKS DB	AGPASSQRL	LRQSSAPGA	G	S	L	1	AGPASSQRL	509	0.008	TRUE	1.914	TRUE	4.392	FALSE	2.534	FALSE	7.187	FALSE	H-2-Dd	0.008
AGPASSQRL	HFX147_IPP253_AAT_CT26_C24C_EVEN.raw	3335	370	39.07	885.4668	9	1	443.7411	30.97	6320400	7	F7:10935	1	1	Q9CX34|SGT1_MOUSE			PEAKS DB	AGPASSQRL	LRQSSAPGA	G	S	L	1	AGPASSQRL	510	0.008	TRUE	1.914	TRUE	4.392	FALSE	2.534	FALSE	7.187	FALSE	H-2-Dd	0.008
AGPASSQRL	HFX147_IPP253_AAT_CT26_C48B_EVEN.raw	10128	420	35.35	885.4668	9	1	443.7411	30.92	2547800	29	F29:11018	1	1	Q9CX34|SGT1_MOUSE			PEAKS DB	AGPASSQRL	LRQSSAPGA	G	S	L	1	AGPASSQRL	511	0.008	TRUE	1.914	TRUE	4.392	FALSE	2.534	FALSE	7.187	FALSE	H-2-Dd	0.008
AGPASSQRL	HFX147_IPP253_AAT_CT26_C48C_EVEN.raw	11040	432	39.95	885.4668	9	0.5	443.7409	30.93	7483800	31	F31:10979	1	1	Q9CX34|SGT1_MOUSE			PEAKS DB	AGPASSQRL	LRQSSAPGA	G	S	L	1	AGPASSQRL	512	0.008	TRUE	1.914	TRUE	4.392	FALSE	2.534	FALSE	7.187	FALSE	H-2-Dd	0.008
AGPASSQRL	HFX147_IPP253_AAT_CT26_R24A_EVEN.raw	4635	456	39.33	885.4668	9	0.8	443.741	30.92	5656600	9	F9:10897	1	1	Q9CX34|SGT1_MOUSE			PEAKS DB	AGPASSQRL	LRQSSAPGA	G	S	L	1	AGPASSQRL	513	0.008	TRUE	1.914	TRUE	4.392	FALSE	2.534	FALSE	7.187	FALSE	H-2-Dd	0.008
AGPASSQRL	HFX147_IPP253_AAT_CT26_R24B_EVEN.raw	6593	1134	33.29	885.4668	9	0.1	443.7407	30.93	8319800	11	F11:11151	1	1	Q9CX34|SGT1_MOUSE			PEAKS DB	AGPASSQRL	LRQSSAPGA	G	S	L	1	AGPASSQRL	514	0.008	TRUE	1.914	TRUE	4.392	FALSE	2.534	FALSE	7.187	FALSE	H-2-Dd	0.008
AGPASSQRL	HFX147_IPP253_AAT_CT26_R24C_EVEN.raw	8186	829	36.82	885.4668	9	-0.4	443.7405	30.92	8364400	13	F13:11010	1	1	Q9CX34|SGT1_MOUSE			PEAKS DB	AGPASSQRL	LRQSSAPGA	G	S	L	1	AGPASSQRL	515	0.008	TRUE	1.914	TRUE	4.392	FALSE	2.534	FALSE	7.187	FALSE	H-2-Dd	0.008
AGPASSQRL	HFX147_IPP253_AAT_CT26_R48A_EVEN.raw	13340	1264	32.9	885.4668	9	0.6	443.7409	30.94	7530700	33	F33:11309	1	1	Q9CX34|SGT1_MOUSE			PEAKS DB	AGPASSQRL	LRQSSAPGA	G	S	L	1	AGPASSQRL	516	0.008	TRUE	1.914	TRUE	4.392	FALSE	2.534	FALSE	7.187	FALSE	H-2-Dd	0.008
AGPASSQRL	HFX147_IPP253_AAT_CT26_R48B_EVEN.raw	15088	867	36.71	885.4668	9	1.2	443.7412	30.95	6581200	35	F35:11192	1	1	Q9CX34|SGT1_MOUSE			PEAKS DB	AGPASSQRL	LRQSSAPGA	G	S	L	1	AGPASSQRL	517	0.008	TRUE	1.914	TRUE	4.392	FALSE	2.534	FALSE	7.187	FALSE	H-2-Dd	0.008
AGPASSQRL	HFX147_IPP253_AAT_CT26_R48C_EVEN.raw	17160	981	36.77	885.4668	9	0.7	443.741	30.98	10790000	37	F37:11127	1	1	Q9CX34|SGT1_MOUSE			PEAKS DB	AGPASSQRL	LRQSSAPGA	G	S	L	1	AGPASSQRL	518	0.008	TRUE	1.914	TRUE	4.392	FALSE	2.534	FALSE	7.187	FALSE	H-2-Dd	0.008
AGPASSQRLF	HFX147_IPP253_AAT_CT26_R48C_EVEN.raw	17282	1103	35.21	1032.5352	10	1.7	517.2758	45.63	254270	37	F37:16974	1	1	Q9CX34|SGT1_MOUSE			PEAKS DB	AGPASSQRLF	FLRQSSAPGA	G	S	F	1	AGPASSQRLF	519	0.068	TRUE	12.094	FALSE	0.902	TRUE	2.996	FALSE	5.988	FALSE	H-2-Dd	0.068
AGPAVGEAL	HFX147_IPP253_AAT_CT26_C24B_ODD.raw	2102	753	35.04	783.4126	9	0.1	784.42	51.96	7171700	6	F6:18015	1	1	B9EJR8|DAAF5_MOUSE			PEAKS DB	AGPAVGEAL	LAEGVAPGA	G	V	L	1	AGPAVGEAL	520	0.02	TRUE	1.647	TRUE	2.312	FALSE	6.329	FALSE	8.366	FALSE	H-2-Dd	0.02
AGPAVGEAL	HFX147_IPP253_AAT_CT26_C24C_ODD.raw	3705	740	32.4	783.4126	9	-0.1	784.4198	51.99	5443700	8	F8:18267	1	1	B9EJR8|DAAF5_MOUSE			PEAKS DB	AGPAVGEAL	LAEGVAPGA	G	V	L	1	AGPAVGEAL	521	0.02	TRUE	1.647	TRUE	2.312	FALSE	6.329	FALSE	8.366	FALSE	H-2-Dd	0.02
AGPAVGEAL	HFX147_IPP253_AAT_CT26_R48C_ODD.raw	17992	1813	27.12	783.4126	9	0.2	784.42	52.01	13643000	38	F38:18121	1	1	B9EJR8|DAAF5_MOUSE			PEAKS DB	AGPAVGEAL	LAEGVAPGA	G	V	L	1	AGPAVGEAL	522	0.02	TRUE	1.647	TRUE	2.312	FALSE	6.329	FALSE	8.366	FALSE	H-2-Dd	0.02
AGPDGTKSVF	HFX147_IPP253_AAT_CT26_R48A_EVEN.raw	13596	1520	30	977.4818	10	-0.1	489.7481	42.5	30895000	33	F33:15911	2	2	Q4U2R1|HERC2_MOUSE			PEAKS DB	AGPDGTKSVF	FVSKTGDPGA	G	G	F	1	AGPDGTKSVF	523	0.141	TRUE	8.552	FALSE	1.404	TRUE	3.966	FALSE	11.495	FALSE	H-2-Dd	0.141
AGPDGTKSVF	HFX147_IPP253_AAT_CT26_R48C_ODD.raw	17408	1229	33.65	977.4818	10	-0.2	489.7481	42.53	0	38	F38:14232	0	0	Q4U2R1|HERC2_MOUSE			PEAKS DB	AGPDGTKSVF	FVSKTGDPGA	G	G	F	1	AGPDGTKSVF	524	0.141	TRUE	8.552	FALSE	1.404	TRUE	3.966	FALSE	11.495	FALSE	H-2-Dd	0.141
AGPDKELTL	HFX147_IPP253_AAT_CT26_C24A_ODD.raw	483	483	36.53	942.5022	9	0.2	472.2585	46.79	4548200	2	F2:16031	2	2	Q8K135|K319L_MOUSE			PEAKS DB	AGPDKELTL	LTLEKDPGA	G	K	L	1	AGPDKELTL	525	0.006	TRUE	2.122	FALSE	2.937	FALSE	2.866	FALSE	5.445	FALSE	H-2-Dd	0.006
AGPDKELTL	HFX147_IPP253_AAT_CT26_C24B_EVEN.raw	1805	456	39.21	942.5022	9	0.2	472.2585	46.93	6169300	5	F5:17274	2	2	Q8K135|K319L_MOUSE			PEAKS DB	AGPDKELTL	LTLEKDPGA	G	K	L	1	AGPDKELTL	526	0.006	TRUE	2.122	FALSE	2.937	FALSE	2.866	FALSE	5.445	FALSE	H-2-Dd	0.006
AGPDKELTL	HFX147_IPP253_AAT_CT26_C24C_ODD.raw	3080	115	46.11	942.5022	9	0.8	472.2588	46.79	8379000	8	F8:16050	2	2	Q8K135|K319L_MOUSE			PEAKS DB	AGPDKELTL	LTLEKDPGA	G	K	L	1	AGPDKELTL	527	0.006	TRUE	2.122	FALSE	2.937	FALSE	2.866	FALSE	5.445	FALSE	H-2-Dd	0.006
AGPDKELTL	HFX147_IPP253_AAT_CT26_C48A_EVEN.raw	9671	330	26.63	942.5022	9	-1	472.2579	49.09	800980	27	F27:18028	1	1	Q8K135|K319L_MOUSE			PEAKS DB	AGPDKELTL	LTLEKDPGA	G	K	L	1	AGPDKELTL	528	0.006	TRUE	2.122	FALSE	2.937	FALSE	2.866	FALSE	5.445	FALSE	H-2-Dd	0.006
AGPDKELTL	HFX147_IPP253_AAT_CT26_C48B_EVEN.raw	10264	556	32.77	942.5022	9	-0.7	472.2581	46.9	2932500	29	F29:17307	1	1	Q8K135|K319L_MOUSE			PEAKS DB	AGPDKELTL	LTLEKDPGA	G	K	L	1	AGPDKELTL	529	0.006	TRUE	2.122	FALSE	2.937	FALSE	2.866	FALSE	5.445	FALSE	H-2-Dd	0.006
AGPDKELTL	HFX147_IPP253_AAT_CT26_C48C_EVEN.raw	10848	240	44.22	942.5022	9	0	472.2584	46.87	9085200	31	F31:17278	1	1	Q8K135|K319L_MOUSE			PEAKS DB	AGPDKELTL	LTLEKDPGA	G	K	L	1	AGPDKELTL	530	0.006	TRUE	2.122	FALSE	2.937	FALSE	2.866	FALSE	5.445	FALSE	H-2-Dd	0.006
AGPDKELTL	HFX147_IPP253_AAT_CT26_R24A_EVEN.raw	4468	289	42.77	942.5022	9	1.5	472.2591	46.83	6839000	9	F9:17176	1	1	Q8K135|K319L_MOUSE			PEAKS DB	AGPDKELTL	LTLEKDPGA	G	K	L	1	AGPDKELTL	531	0.006	TRUE	2.122	FALSE	2.937	FALSE	2.866	FALSE	5.445	FALSE	H-2-Dd	0.006
AGPDKELTL	HFX147_IPP253_AAT_CT26_R24B_ODD.raw	5814	355	45.71	942.5022	9	-0.9	472.258	46.81	9342800	12	F12:15888	2	2	Q8K135|K319L_MOUSE			PEAKS DB	AGPDKELTL	LTLEKDPGA	G	K	L	1	AGPDKELTL	532	0.006	TRUE	2.122	FALSE	2.937	FALSE	2.866	FALSE	5.445	FALSE	H-2-Dd	0.006
AGPDKELTL	HFX147_IPP253_AAT_CT26_R24C_ODD.raw	7768	411	43.63	942.5022	9	-0.4	472.2582	46.79	11989000	14	F14:16013	2	2	Q8K135|K319L_MOUSE			PEAKS DB	AGPDKELTL	LTLEKDPGA	G	K	L	1	AGPDKELTL	533	0.006	TRUE	2.122	FALSE	2.937	FALSE	2.866	FALSE	5.445	FALSE	H-2-Dd	0.006
AGPDKELTL	HFX147_IPP253_AAT_CT26_R48A_ODD.raw	12998	922	37.04	942.5022	9	-0.1	472.2583	46.87	446880	34	F34:16011	1	1	Q8K135|K319L_MOUSE			PEAKS DB	AGPDKELTL	LTLEKDPGA	G	K	L	1	AGPDKELTL	534	0.006	TRUE	2.122	FALSE	2.937	FALSE	2.866	FALSE	5.445	FALSE	H-2-Dd	0.006
AGPDKELTL	HFX147_IPP253_AAT_CT26_R48B_EVEN.raw	14698	477	43.17	942.5022	9	0.1	472.2584	46.87	7991800	35	F35:17471	3	3	Q8K135|K319L_MOUSE			PEAKS DB	AGPDKELTL	LTLEKDPGA	G	K	L	1	AGPDKELTL	535	0.006	TRUE	2.122	FALSE	2.937	FALSE	2.866	FALSE	5.445	FALSE	H-2-Dd	0.006
AGPDKELTL	HFX147_IPP253_AAT_CT26_R48C_EVEN.raw	16588	409	45.07	942.5022	9	-0.5	472.2581	46.8	13336000	37	F37:17406	2	2	Q8K135|K319L_MOUSE			PEAKS DB	AGPDKELTL	LTLEKDPGA	G	K	L	1	AGPDKELTL	536	0.006	TRUE	2.122	FALSE	2.937	FALSE	2.866	FALSE	5.445	FALSE	H-2-Dd	0.006
AGPDREGSL	HFX147_IPP253_AAT_CT26_C24A_EVEN.raw	999	999	28.77	900.4301	9	-0.2	451.2222	32.3	493550	1	F1:11347	1	1	Q9CZR8|EFTS_MOUSE			PEAKS DB	AGPDREGSL	LSGERDPGA	G	R	L	1	AGPDREGSL	537	0.042	TRUE	5.908	FALSE	12.289	FALSE	8.09	FALSE	17.025	FALSE	H-2-Dd	0.042
AGPDREGSL	HFX147_IPP253_AAT_CT26_C24B_EVEN.raw	1791	442	39.38	900.4301	9	0.4	451.2225	32.28	901940	5	F5:11520	1	1	Q9CZR8|EFTS_MOUSE			PEAKS DB	AGPDREGSL	LSGERDPGA	G	R	L	1	AGPDREGSL	538	0.042	TRUE	5.908	FALSE	12.289	FALSE	8.09	FALSE	17.025	FALSE	H-2-Dd	0.042
AGPDREGSL	HFX147_IPP253_AAT_CT26_C24C_EVEN.raw	3210	245	41.68	900.4301	9	0.1	451.2224	32.28	1180600	7	F7:11482	1	1	Q9CZR8|EFTS_MOUSE			PEAKS DB	AGPDREGSL	LSGERDPGA	G	R	L	1	AGPDREGSL	539	0.042	TRUE	5.908	FALSE	12.289	FALSE	8.09	FALSE	17.025	FALSE	H-2-Dd	0.042
AGPDREGSL	HFX147_IPP253_AAT_CT26_C48B_EVEN.raw	10411	703	30.07	900.4301	9	0.9	451.2227	32.2	388680	29	F29:11542	1	1	Q9CZR8|EFTS_MOUSE			PEAKS DB	AGPDREGSL	LSGERDPGA	G	R	L	1	AGPDREGSL	540	0.042	TRUE	5.908	FALSE	12.289	FALSE	8.09	FALSE	17.025	FALSE	H-2-Dd	0.042
AGPDREGSL	HFX147_IPP253_AAT_CT26_C48C_EVEN.raw	11134	526	38.21	900.4301	9	-0.4	451.2221	32.2	1468800	31	F31:11504	1	1	Q9CZR8|EFTS_MOUSE			PEAKS DB	AGPDREGSL	LSGERDPGA	G	R	L	1	AGPDREGSL	541	0.042	TRUE	5.908	FALSE	12.289	FALSE	8.09	FALSE	17.025	FALSE	H-2-Dd	0.042
AGPDREGSL	HFX147_IPP253_AAT_CT26_R24A_EVEN.raw	4694	515	38.15	900.4301	9	1.3	451.2229	32.25	1564500	9	F9:11408	1	1	Q9CZR8|EFTS_MOUSE			PEAKS DB	AGPDREGSL	LSGERDPGA	G	R	L	1	AGPDREGSL	542	0.042	TRUE	5.908	FALSE	12.289	FALSE	8.09	FALSE	17.025	FALSE	H-2-Dd	0.042
AGPDREGSL	HFX147_IPP253_AAT_CT26_R24B_EVEN.raw	6047	588	41.07	900.4301	9	1	451.2227	32.21	1165500	11	F11:11675	1	1	Q9CZR8|EFTS_MOUSE			PEAKS DB	AGPDREGSL	LSGERDPGA	G	R	L	1	AGPDREGSL	543	0.042	TRUE	5.908	FALSE	12.289	FALSE	8.09	FALSE	17.025	FALSE	H-2-Dd	0.042
AGPDREGSL	HFX147_IPP253_AAT_CT26_R24C_EVEN.raw	8051	694	38.58	900.4301	9	-0.6	451.222	32.25	1577600	13	F13:11549	1	1	Q9CZR8|EFTS_MOUSE			PEAKS DB	AGPDREGSL	LSGERDPGA	G	R	L	1	AGPDREGSL	544	0.042	TRUE	5.908	FALSE	12.289	FALSE	8.09	FALSE	17.025	FALSE	H-2-Dd	0.042
AGPDREGSL	HFX147_IPP253_AAT_CT26_R48A_EVEN.raw	12759	683	40.23	900.4301	9	0.7	451.2226	32.23	1120000	33	F33:11831	1	1	Q9CZR8|EFTS_MOUSE			PEAKS DB	AGPDREGSL	LSGERDPGA	G	R	L	1	AGPDREGSL	545	0.042	TRUE	5.908	FALSE	12.289	FALSE	8.09	FALSE	17.025	FALSE	H-2-Dd	0.042
AGPDREGSL	HFX147_IPP253_AAT_CT26_R48B_EVEN.raw	15314	1093	34.06	900.4301	9	-0.4	451.2221	32.23	841070	35	F35:11708	1	1	Q9CZR8|EFTS_MOUSE			PEAKS DB	AGPDREGSL	LSGERDPGA	G	R	L	1	AGPDREGSL	546	0.042	TRUE	5.908	FALSE	12.289	FALSE	8.09	FALSE	17.025	FALSE	H-2-Dd	0.042
AGPDREGSL	HFX147_IPP253_AAT_CT26_R48C_EVEN.raw	17242	1063	35.7	900.4301	9	-0.4	451.2221	32.27	2543300	37	F37:11644	1	1	Q9CZR8|EFTS_MOUSE			PEAKS DB	AGPDREGSL	LSGERDPGA	G	R	L	1	AGPDREGSL	547	0.042	TRUE	5.908	FALSE	12.289	FALSE	8.09	FALSE	17.025	FALSE	H-2-Dd	0.042
AGPDRFVL	HFX147_IPP253_AAT_CT26_R24B_ODD.raw	6847	1388	30.44	873.4708	8	-1.6	437.742	53.45	1100800	12	F12:18514	1	1	Q3UPF5|ZCCHV_MOUSE			PEAKS DB	AGPDRFVL	LVFRDPGA	G	R	L	1	AGPDRFVL	548	0.01	TRUE	7.683	FALSE	7.096	FALSE	12.994	FALSE	18.372	FALSE	H-2-Dd	0.01
AGPDRFVL	HFX147_IPP253_AAT_CT26_R24C_ODD.raw	8901	1544	28.92	873.4708	8	0.7	437.743	53.52	814920	14	F14:18682	1	1	Q3UPF5|ZCCHV_MOUSE			PEAKS DB	AGPDRFVL	LVFRDPGA	G	R	L	1	AGPDRFVL	549	0.01	TRUE	7.683	FALSE	7.096	FALSE	12.994	FALSE	18.372	FALSE	H-2-Dd	0.01
AGPDRFVL	HFX147_IPP253_AAT_CT26_R48B_ODD.raw	15713	1492	29.67	873.4708	8	-0.7	437.7424	53.51	1488900	36	F36:18688	1	1	Q3UPF5|ZCCHV_MOUSE			PEAKS DB	AGPDRFVL	LVFRDPGA	G	R	L	1	AGPDRFVL	550	0.01	TRUE	7.683	FALSE	7.096	FALSE	12.994	FALSE	18.372	FALSE	H-2-Dd	0.01
AGPDRFVL	HFX147_IPP253_AAT_CT26_R48C_ODD.raw	17304	1125	34.98	873.4708	8	-0.4	437.7425	53.5	810050	38	F38:18582	1	1	Q3UPF5|ZCCHV_MOUSE			PEAKS DB	AGPDRFVL	LVFRDPGA	G	R	L	1	AGPDRFVL	551	0.01	TRUE	7.683	FALSE	7.096	FALSE	12.994	FALSE	18.372	FALSE	H-2-Dd	0.01
AGPDRVAG	HFX147_IPP253_AAT_CT26_R48A_ODD.raw	13926	1850	26.6	741.3769	8	-0.4	371.6956	26.08	838940	34	F34:7781	2	2	P41230|KDM5C_MOUSE			PEAKS DB	AGPDRVAG	GAVRDPGA	G	R	G	1	AGPDRVAG	554	8.606	FALSE	60.227	FALSE	69	FALSE	59.811	FALSE	52.838	FALSE
AGPDRVAG	HFX147_IPP253_AAT_CT26_R48B_ODD.raw	16106	1885	25.15	741.3769	8	0.5	371.6959	26.45	230300	36	F36:7992	1	1	P41230|KDM5C_MOUSE			PEAKS DB	AGPDRVAG	GAVRDPGA	G	R	G	1	AGPDRVAG	555	8.606	FALSE	60.227	FALSE	69	FALSE	59.811	FALSE	52.838	FALSE
AGPDRVAGL	HFX147_IPP253_AAT_CT26_C24A_ODD.raw	342	342	39.2	854.461	9	-0.8	428.2374	40.97	38038000	2	F2:13597	2	2	P41230|KDM5C_MOUSE			PEAKS DB	AGPDRVAGL	LGAVRDPGA	G	R	L	1	AGPDRVAGL	556	0.009	TRUE	2.768	FALSE	6.64	FALSE	2.921	FALSE	7.478	FALSE	H-2-Dd	0.009
AGPDRVAGL	HFX147_IPP253_AAT_CT26_C24B_ODD.raw	1585	236	43.45	854.461	9	0.9	428.2382	41.01	63832000	6	F6:13654	3	3	P41230|KDM5C_MOUSE			PEAKS DB	AGPDRVAGL	LGAVRDPGA	G	R	L	1	AGPDRVAGL	557	0.009	TRUE	2.768	FALSE	6.64	FALSE	2.921	FALSE	7.478	FALSE	H-2-Dd	0.009
AGPDRVAGL	HFX147_IPP253_AAT_CT26_C24C_EVEN.raw	3180	215	42.49	854.461	9	-1.1	428.2373	41.04	1972200	7	F7:14924	1	1	P41230|KDM5C_MOUSE			PEAKS DB	AGPDRVAGL	LGAVRDPGA	G	R	L	1	AGPDRVAGL	558	0.009	TRUE	2.768	FALSE	6.64	FALSE	2.921	FALSE	7.478	FALSE	H-2-Dd	0.009
AGPDRVAGL	HFX147_IPP253_AAT_CT26_C48A_ODD.raw	9444	103	35.17	854.461	9	-1	428.2374	41.42	36500000	28	F28:13576	3	3	P41230|KDM5C_MOUSE			PEAKS DB	AGPDRVAGL	LGAVRDPGA	G	R	L	1	AGPDRVAGL	559	0.009	TRUE	2.768	FALSE	6.64	FALSE	2.921	FALSE	7.478	FALSE	H-2-Dd	0.009
AGPDRVAGL	HFX147_IPP253_AAT_CT26_C48B_ODD.raw	9855	147	44.41	854.461	9	-0.5	428.2375	41.28	2759200	30	F30:13366	2	2	P41230|KDM5C_MOUSE			PEAKS DB	AGPDRVAGL	LGAVRDPGA	G	R	L	1	AGPDRVAGL	560	0.009	TRUE	2.768	FALSE	6.64	FALSE	2.921	FALSE	7.478	FALSE	H-2-Dd	0.009
AGPDRVAGL	HFX147_IPP253_AAT_CT26_C48C_EVEN.raw	10966	358	41.37	854.461	9	0.9	428.2382	40.99	5730900	31	F31:14951	1	1	P41230|KDM5C_MOUSE			PEAKS DB	AGPDRVAGL	LGAVRDPGA	G	R	L	1	AGPDRVAGL	561	0.009	TRUE	2.768	FALSE	6.64	FALSE	2.921	FALSE	7.478	FALSE	H-2-Dd	0.009
AGPDRVAGL	HFX147_IPP253_AAT_CT26_R24A_EVEN.raw	4441	262	43.58	854.461	9	0.5	428.238	40.98	2753900	9	F9:14869	1	1	P41230|KDM5C_MOUSE			PEAKS DB	AGPDRVAGL	LGAVRDPGA	G	R	L	1	AGPDRVAGL	562	0.009	TRUE	2.768	FALSE	6.64	FALSE	2.921	FALSE	7.478	FALSE	H-2-Dd	0.009
AGPDRVAGL	HFX147_IPP253_AAT_CT26_R24B_ODD.raw	5718	259	48.93	854.461	9	-2.1	428.2369	40.98	111310000	12	F12:13557	2	2	P41230|KDM5C_MOUSE			PEAKS DB	AGPDRVAGL	LGAVRDPGA	G	R	L	1	AGPDRVAGL	563	0.009	TRUE	2.768	FALSE	6.64	FALSE	2.921	FALSE	7.478	FALSE	H-2-Dd	0.009
AGPDRVAGL	HFX147_IPP253_AAT_CT26_R24C_ODD.raw	7675	318	45.58	854.461	9	1	428.2382	41.01	78422000	14	F14:13701	2	2	P41230|KDM5C_MOUSE			PEAKS DB	AGPDRVAGL	LGAVRDPGA	G	R	L	1	AGPDRVAGL	564	0.009	TRUE	2.768	FALSE	6.64	FALSE	2.921	FALSE	7.478	FALSE	H-2-Dd	0.009
AGPDRVAGL	HFX147_IPP253_AAT_CT26_R48A_ODD.raw	12335	259	49.23	854.461	9	-0.7	428.2375	41.04	118050000	34	F34:13666	2	2	P41230|KDM5C_MOUSE			PEAKS DB	AGPDRVAGL	LGAVRDPGA	G	R	L	1	AGPDRVAGL	565	0.009	TRUE	2.768	FALSE	6.64	FALSE	2.921	FALSE	7.478	FALSE	H-2-Dd	0.009
AGPDRVAGL	HFX147_IPP253_AAT_CT26_R48B_ODD.raw	14562	341	46.37	854.461	9	1.1	428.2383	41.09	107010000	36	F36:13733	2	2	P41230|KDM5C_MOUSE			PEAKS DB	AGPDRVAGL	LGAVRDPGA	G	R	L	1	AGPDRVAGL	566	0.009	TRUE	2.768	FALSE	6.64	FALSE	2.921	FALSE	7.478	FALSE	H-2-Dd	0.009
AGPDRVAGL	HFX147_IPP253_AAT_CT26_R48C_EVEN.raw	16446	267	48.65	854.461	9	0.3	428.2379	41.04	10978000	37	F37:15095	2	2	P41230|KDM5C_MOUSE			PEAKS DB	AGPDRVAGL	LGAVRDPGA	G	R	L	1	AGPDRVAGL	567	0.009	TRUE	2.768	FALSE	6.64	FALSE	2.921	FALSE	7.478	FALSE	H-2-Dd	0.009
AGPDTNGSQF	HFX147_IPP253_AAT_CT26_C48A_EVEN.raw	9493	152	32.73	992.4199	10	2.1	993.4293	44.26	975320	27	F27:16192	1	1	Q9D0W5|PPIL1_MOUSE:P30412|PPIC_MOUSE			PEAKS DB	AGPDTNGSQF	FQSGNTDPGA	G	T	F	1	AGPDTNGSQF	568	0.047	TRUE	5.564	FALSE	0.892	TRUE	2.801	FALSE	7.603	FALSE	H-2-Dd	0.047
AGPENSSKI	HFX147_IPP253_AAT_CT26_C24A_ODD.raw	732	732	32.57	901.4505	9	-1.4	451.7319	29.52	89013	2	F2:9144	2	2	Q80XK6|ATG2B_MOUSE			PEAKS DB	AGPENSSKI	IKSSNEPGA	G	N	I	1	AGPENSSKI	569	0.008	TRUE	2.044	FALSE	13.173	FALSE	3.755	FALSE	6.019	FALSE	H-2-Dd	0.008
AGPENSSKI	HFX147_IPP253_AAT_CT26_C24B_EVEN.raw	2865	1516	26.27	901.4505	9	0.7	451.7328	29.58	40298	5	F5:10476	1	1	Q80XK6|ATG2B_MOUSE			PEAKS DB	AGPENSSKI	IKSSNEPGA	G	N	I	1	AGPENSSKI	570	0.008	TRUE	2.044	FALSE	13.173	FALSE	3.755	FALSE	6.019	FALSE	H-2-Dd	0.008
AGPENSSKI	HFX147_IPP253_AAT_CT26_C24C_ODD.raw	3159	194	43.16	901.4505	9	1.4	451.7332	29.63	390730	8	F8:9304	2	2	Q80XK6|ATG2B_MOUSE			PEAKS DB	AGPENSSKI	IKSSNEPGA	G	N	I	1	AGPENSSKI	571	0.008	TRUE	2.044	FALSE	13.173	FALSE	3.755	FALSE	6.019	FALSE	H-2-Dd	0.008
AGPENSSKI	HFX147_IPP253_AAT_CT26_C48C_EVEN.raw	11013	405	40.38	901.4505	9	0.2	451.7326	29.52	0	31	F31:10458	0	0	Q80XK6|ATG2B_MOUSE			PEAKS DB	AGPENSSKI	IKSSNEPGA	G	N	I	1	AGPENSSKI	572	0.008	TRUE	2.044	FALSE	13.173	FALSE	3.755	FALSE	6.019	FALSE	H-2-Dd	0.008
AGPENSSKI	HFX147_IPP253_AAT_CT26_R24A_EVEN.raw	4429	250	43.86	901.4505	9	0.2	451.7326	29.54	237650	9	F9:10381	2	2	Q80XK6|ATG2B_MOUSE			PEAKS DB	AGPENSSKI	IKSSNEPGA	G	N	I	1	AGPENSSKI	573	0.008	TRUE	2.044	FALSE	13.173	FALSE	3.755	FALSE	6.019	FALSE	H-2-Dd	0.008
AGPENSSKI	HFX147_IPP253_AAT_CT26_R24B_ODD.raw	5958	499	42.71	901.4505	9	-1.6	451.7318	29.69	200130	12	F12:9140	2	2	Q80XK6|ATG2B_MOUSE			PEAKS DB	AGPENSSKI	IKSSNEPGA	G	N	I	1	AGPENSSKI	574	0.008	TRUE	2.044	FALSE	13.173	FALSE	3.755	FALSE	6.019	FALSE	H-2-Dd	0.008
AGPENSSKI	HFX147_IPP253_AAT_CT26_R24C_EVEN.raw	7873	516	41.52	901.4505	9	0.4	451.7327	29.5	339220	13	F13:10474	2	2	Q80XK6|ATG2B_MOUSE			PEAKS DB	AGPENSSKI	IKSSNEPGA	G	N	I	1	AGPENSSKI	575	0.008	TRUE	2.044	FALSE	13.173	FALSE	3.755	FALSE	6.019	FALSE	H-2-Dd	0.008
AGPENSSKI	HFX147_IPP253_AAT_CT26_R48A_EVEN.raw	12921	845	38.08	901.4505	9	0	451.7325	29.51	139810	33	F33:10769	1	1	Q80XK6|ATG2B_MOUSE			PEAKS DB	AGPENSSKI	IKSSNEPGA	G	N	I	1	AGPENSSKI	576	0.008	TRUE	2.044	FALSE	13.173	FALSE	3.755	FALSE	6.019	FALSE	H-2-Dd	0.008
AGPENSSKI	HFX147_IPP253_AAT_CT26_R48B_EVEN.raw	14774	553	41.73	901.4505	9	-0.3	451.7324	29.51	150820	35	F35:10653	1	1	Q80XK6|ATG2B_MOUSE			PEAKS DB	AGPENSSKI	IKSSNEPGA	G	N	I	1	AGPENSSKI	577	0.008	TRUE	2.044	FALSE	13.173	FALSE	3.755	FALSE	6.019	FALSE	H-2-Dd	0.008
AGPENSSKI	HFX147_IPP253_AAT_CT26_R48C_EVEN.raw	16521	342	46.64	901.4505	9	-0.1	451.7325	29.51	212090	37	F37:10584	1	1	Q80XK6|ATG2B_MOUSE			PEAKS DB	AGPENSSKI	IKSSNEPGA	G	N	I	1	AGPENSSKI	578	0.008	TRUE	2.044	FALSE	13.173	FALSE	3.755	FALSE	6.019	FALSE	H-2-Dd	0.008
AGPERGQQQVL	HFX147_IPP253_AAT_CT26_R24B_EVEN.raw	6676	1217	32.49	1181.6152	11	-0.4	591.8146	36.05	561700	11	F11:13205	1	1	Q8R0Z6|ANGL6_MOUSE			PEAKS DB	AGPERGQQQVL	LVQQQGREPGA	G	R	L	1	AGPERGQQQVL	579	0.056	TRUE	6.493	FALSE	12.188	FALSE	11.805	FALSE	1.467	TRUE	H-2-Dd	0.056
AGPFSHTI	HFX147_IPP253_AAT_CT26_C24A_EVEN.raw	1002	1002	28.72	828.413	8	-1.2	415.2133	44.36	2829000	1	F1:16267	1	1	Q8BX90|FND3A_MOUSE			PEAKS DB	AGPFSHTI	ITHSFPGA	G	S	I	1	AGPFSHTI	580	0.008	TRUE	4.403	FALSE	7.939	FALSE	10.617	FALSE	12.61	FALSE	H-2-Dd	0.008
AGPFSHTI	HFX147_IPP253_AAT_CT26_C24B_EVEN.raw	2104	755	35.03	828.413	8	-1.9	415.213	44.54	13306000	5	F5:16428	2	2	Q8BX90|FND3A_MOUSE			PEAKS DB	AGPFSHTI	ITHSFPGA	G	S	I	1	AGPFSHTI	581	0.008	TRUE	4.403	FALSE	7.939	FALSE	10.617	FALSE	12.61	FALSE	H-2-Dd	0.008
AGPFSHTI	HFX147_IPP253_AAT_CT26_C24C_EVEN.raw	4014	1049	27.6	828.413	8	-1.5	415.2131	44.46	8698600	7	F7:16391	2	2	Q8BX90|FND3A_MOUSE			PEAKS DB	AGPFSHTI	ITHSFPGA	G	S	I	1	AGPFSHTI	582	0.008	TRUE	4.403	FALSE	7.939	FALSE	10.617	FALSE	12.61	FALSE	H-2-Dd	0.008
AGPFSHTI	HFX147_IPP253_AAT_CT26_C48B_EVEN.raw	10170	462	34.59	828.413	8	-3.4	415.2123	44.46	6524500	29	F29:16473	1	1	Q8BX90|FND3A_MOUSE			PEAKS DB	AGPFSHTI	ITHSFPGA	G	S	I	1	AGPFSHTI	583	0.008	TRUE	4.403	FALSE	7.939	FALSE	10.617	FALSE	12.61	FALSE	H-2-Dd	0.008
AGPFSHTI	HFX147_IPP253_AAT_CT26_C48C_EVEN.raw	11292	684	35.71	828.413	8	-3.3	415.2124	44.48	11461000	31	F31:16456	1	1	Q8BX90|FND3A_MOUSE			PEAKS DB	AGPFSHTI	ITHSFPGA	G	S	I	1	AGPFSHTI	584	0.008	TRUE	4.403	FALSE	7.939	FALSE	10.617	FALSE	12.61	FALSE	H-2-Dd	0.008
AGPFSHTI	HFX147_IPP253_AAT_CT26_R24B_EVEN.raw	6201	742	38.45	828.413	8	-4.5	415.2119	44.37	22027000	11	F11:16580	2	2	Q8BX90|FND3A_MOUSE			PEAKS DB	AGPFSHTI	ITHSFPGA	G	S	I	1	AGPFSHTI	585	0.008	TRUE	4.403	FALSE	7.939	FALSE	10.617	FALSE	12.61	FALSE	H-2-Dd	0.008
AGPFSHTI	HFX147_IPP253_AAT_CT26_R24C_EVEN.raw	8120	763	37.51	828.413	8	-2.8	415.2126	44.44	12828000	13	F13:16395	2	2	Q8BX90|FND3A_MOUSE			PEAKS DB	AGPFSHTI	ITHSFPGA	G	S	I	1	AGPFSHTI	586	0.008	TRUE	4.403	FALSE	7.939	FALSE	10.617	FALSE	12.61	FALSE	H-2-Dd	0.008
AGPFSHTI	HFX147_IPP253_AAT_CT26_R48A_EVEN.raw	13212	1136	34.59	828.413	8	-3.1	415.2125	44.41	23347000	33	F33:16760	2	2	Q8BX90|FND3A_MOUSE			PEAKS DB	AGPFSHTI	ITHSFPGA	G	S	I	1	AGPFSHTI	587	0.008	TRUE	4.403	FALSE	7.939	FALSE	10.617	FALSE	12.61	FALSE	H-2-Dd	0.008
AGPFSHTI	HFX147_IPP253_AAT_CT26_R48B_EVEN.raw	15005	784	37.83	828.413	8	-3.6	415.2123	44.43	14019000	35	F35:16568	2	2	Q8BX90|FND3A_MOUSE			PEAKS DB	AGPFSHTI	ITHSFPGA	G	S	I	1	AGPFSHTI	588	0.008	TRUE	4.403	FALSE	7.939	FALSE	10.617	FALSE	12.61	FALSE	H-2-Dd	0.008
AGPFSHTI	HFX147_IPP253_AAT_CT26_R48C_EVEN.raw	17222	1043	36.02	828.413	8	-3.6	415.2123	44.42	25923000	37	F37:16562	2	2	Q8BX90|FND3A_MOUSE			PEAKS DB	AGPFSHTI	ITHSFPGA	G	S	I	1	AGPFSHTI	589	0.008	TRUE	4.403	FALSE	7.939	FALSE	10.617	FALSE	12.61	FALSE	H-2-Dd	0.008
AGPGGLTGL	HFX147_IPP253_AAT_CT26_C24B_EVEN.raw	2000	651	36.52	741.4021	9	-0.2	742.4092	58.29	304720	5	F5:21858	1	1	B1AY13|UBP24_MOUSE			PEAKS DB	AGPGGLTGL	LGTLGGPGA	G	G	L	1	AGPGGLTGL	590	0.057	TRUE	2.486	FALSE	11.132	FALSE	3.731	FALSE	12.768	FALSE	H-2-Dd	0.057
AGPGGLTGL	HFX147_IPP253_AAT_CT26_C48C_EVEN.raw	11053	445	39.72	741.4021	9	0.6	742.4098	58.35	709230	31	F31:21861	1	1	B1AY13|UBP24_MOUSE			PEAKS DB	AGPGGLTGL	LGTLGGPGA	G	G	L	1	AGPGGLTGL	591	0.057	TRUE	2.486	FALSE	11.132	FALSE	3.731	FALSE	12.768	FALSE	H-2-Dd	0.057
AGPGGLTGL	HFX147_IPP253_AAT_CT26_R24A_EVEN.raw	4740	561	37.06	741.4021	9	-0.3	742.4091	58.28	423010	9	F9:21758	1	1	B1AY13|UBP24_MOUSE			PEAKS DB	AGPGGLTGL	LGTLGGPGA	G	G	L	1	AGPGGLTGL	592	0.057	TRUE	2.486	FALSE	11.132	FALSE	3.731	FALSE	12.768	FALSE	H-2-Dd	0.057
AGPGGLTGL	HFX147_IPP253_AAT_CT26_R24B_EVEN.raw	6298	839	37.17	741.4021	9	0.2	742.4095	58.31	440670	11	F11:22035	1	1	B1AY13|UBP24_MOUSE			PEAKS DB	AGPGGLTGL	LGTLGGPGA	G	G	L	1	AGPGGLTGL	593	0.057	TRUE	2.486	FALSE	11.132	FALSE	3.731	FALSE	12.768	FALSE	H-2-Dd	0.057
AGPGGLTGL	HFX147_IPP253_AAT_CT26_R48A_EVEN.raw	13700	1624	28.94	741.4021	9	1.5	742.4105	58.32	530450	33	F33:22185	1	1	B1AY13|UBP24_MOUSE			PEAKS DB	AGPGGLTGL	LGTLGGPGA	G	G	L	1	AGPGGLTGL	594	0.057	TRUE	2.486	FALSE	11.132	FALSE	3.731	FALSE	12.768	FALSE	H-2-Dd	0.057
AGPGGLTGL	HFX147_IPP253_AAT_CT26_R48C_EVEN.raw	17613	1434	31.14	741.4021	9	0.4	742.4097	58.33	555800	37	F37:21988	1	1	B1AY13|UBP24_MOUSE			PEAKS DB	AGPGGLTGL	LGTLGGPGA	G	G	L	1	AGPGGLTGL	595	0.057	TRUE	2.486	FALSE	11.132	FALSE	3.731	FALSE	12.768	FALSE	H-2-Dd	0.057
AGPGHHASL	HFX147_IPP253_AAT_CT26_C24B_EVEN.raw	2479	1130	30.59	845.4144	9	-0.9	423.7141	26.35	110470	5	F5:9185	1	1	Q8CHB8|TTLL5_MOUSE			PEAKS DB	AGPGHHASL	LSAHHGPGA	G	H	L	1	AGPGHHASL	596	0.005	TRUE	1.057	TRUE	2.818	FALSE	1.461	TRUE	5.056	FALSE	H-2-Dd	0.005
AGPGHHASL	HFX147_IPP253_AAT_CT26_C24C_EVEN.raw	3508	543	35.71	845.4144	9	-0.7	423.7142	26.35	104500	7	F7:9136	1	1	Q8CHB8|TTLL5_MOUSE			PEAKS DB	AGPGHHASL	LSAHHGPGA	G	H	L	1	AGPGHHASL	597	0.005	TRUE	1.057	TRUE	2.818	FALSE	1.461	TRUE	5.056	FALSE	H-2-Dd	0.005
AGPGHHASL	HFX147_IPP253_AAT_CT26_C48C_ODD.raw	11255	647	36.1	845.4144	9	0.5	423.7147	26.4	228880	32	F32:7877	2	2	Q8CHB8|TTLL5_MOUSE			PEAKS DB	AGPGHHASL	LSAHHGPGA	G	H	L	1	AGPGHHASL	598	0.005	TRUE	1.057	TRUE	2.818	FALSE	1.461	TRUE	5.056	FALSE	H-2-Dd	0.005
AGPGHHASL	HFX147_IPP253_AAT_CT26_R24A_ODD.raw	4503	324	41.99	845.4144	9	-0.9	423.7141	26.16	303160	10	F10:7700	2	2	Q8CHB8|TTLL5_MOUSE			PEAKS DB	AGPGHHASL	LSAHHGPGA	G	H	L	1	AGPGHHASL	599	0.005	TRUE	1.057	TRUE	2.818	FALSE	1.461	TRUE	5.056	FALSE	H-2-Dd	0.005
AGPGHHASL	HFX147_IPP253_AAT_CT26_R24B_ODD.raw	6237	778	37.94	845.4144	9	-0.8	423.7141	26.32	135470	12	F12:7811	1	1	Q8CHB8|TTLL5_MOUSE			PEAKS DB	AGPGHHASL	LSAHHGPGA	G	H	L	1	AGPGHHASL	600	0.005	TRUE	1.057	TRUE	2.818	FALSE	1.461	TRUE	5.056	FALSE	H-2-Dd	0.005
AGPGHHASL	HFX147_IPP253_AAT_CT26_R24C_EVEN.raw	7999	642	39.34	845.4144	9	-0.8	423.7141	26.22	280940	13	F13:9172	1	1	Q8CHB8|TTLL5_MOUSE			PEAKS DB	AGPGHHASL	LSAHHGPGA	G	H	L	1	AGPGHHASL	601	0.005	TRUE	1.057	TRUE	2.818	FALSE	1.461	TRUE	5.056	FALSE	H-2-Dd	0.005
AGPGHHASL	HFX147_IPP253_AAT_CT26_R48A_EVEN.raw	12645	569	42.07	845.4144	9	-1	423.714	26.16	239290	33	F33:9439	1	1	Q8CHB8|TTLL5_MOUSE			PEAKS DB	AGPGHHASL	LSAHHGPGA	G	H	L	1	AGPGHHASL	602	0.005	TRUE	1.057	TRUE	2.818	FALSE	1.461	TRUE	5.056	FALSE	H-2-Dd	0.005
AGPGHHASL	HFX147_IPP253_AAT_CT26_R48B_EVEN.raw	15938	1717	27.15	845.4144	9	-1.1	423.714	25.95	250670	35	F35:9240	1	1	Q8CHB8|TTLL5_MOUSE			PEAKS DB	AGPGHHASL	LSAHHGPGA	G	H	L	1	AGPGHHASL	603	0.005	TRUE	1.057	TRUE	2.818	FALSE	1.461	TRUE	5.056	FALSE	H-2-Dd	0.005
AGPGHHASL	HFX147_IPP253_AAT_CT26_R48C_EVEN.raw	16947	768	39.38	845.4144	9	-0.4	423.7143	26.1	1152100	37	F37:9214	2	2	Q8CHB8|TTLL5_MOUSE			PEAKS DB	AGPGHHASL	LSAHHGPGA	G	H	L	1	AGPGHHASL	604	0.005	TRUE	1.057	TRUE	2.818	FALSE	1.461	TRUE	5.056	FALSE	H-2-Dd	0.005
AGPGRGVEL	HFX147_IPP253_AAT_CT26_C24A_ODD.raw	941	941	29.69	854.461	9	-0.3	428.2376	39.07	20078000	2	F2:12843	2	2	Q01341|ADCY6_MOUSE			PEAKS DB	AGPGRGVEL	LEVGRGPGA	G	R	L	1	AGPGRGVEL	605	0.008	TRUE	1.991	TRUE	3.729	FALSE	2.539	FALSE	6.666	FALSE	H-2-Dd	0.008
AGPGRGVEL	HFX147_IPP253_AAT_CT26_C24B_ODD.raw	2275	926	32.94	854.461	9	0	428.2378	39.1	40940000	6	F6:12918	1	1	Q01341|ADCY6_MOUSE			PEAKS DB	AGPGRGVEL	LEVGRGPGA	G	R	L	1	AGPGRGVEL	606	0.008	TRUE	1.991	TRUE	3.729	FALSE	2.539	FALSE	6.666	FALSE	H-2-Dd	0.008
AGPGRGVEL	HFX147_IPP253_AAT_CT26_C24C_EVEN.raw	3577	612	34.62	854.461	9	-1	428.2374	39.07	1125600	7	F7:14167	1	1	Q01341|ADCY6_MOUSE			PEAKS DB	AGPGRGVEL	LEVGRGPGA	G	R	L	1	AGPGRGVEL	607	0.008	TRUE	1.991	TRUE	3.729	FALSE	2.539	FALSE	6.666	FALSE	H-2-Dd	0.008
AGPGRGVEL	HFX147_IPP253_AAT_CT26_C48A_ODD.raw	9667	326	26.73	854.461	9	-0.4	428.2376	39.59	17864000	28	F28:13049	1	1	Q01341|ADCY6_MOUSE			PEAKS DB	AGPGRGVEL	LEVGRGPGA	G	R	L	1	AGPGRGVEL	608	0.008	TRUE	1.991	TRUE	3.729	FALSE	2.539	FALSE	6.666	FALSE	H-2-Dd	0.008
AGPGRGVEL	HFX147_IPP253_AAT_CT26_C48B_EVEN.raw	10376	668	30.69	854.461	9	-0.2	428.2377	39.08	1689200	29	F29:14250	1	1	Q01341|ADCY6_MOUSE			PEAKS DB	AGPGRGVEL	LEVGRGPGA	G	R	L	1	AGPGRGVEL	609	0.008	TRUE	1.991	TRUE	3.729	FALSE	2.539	FALSE	6.666	FALSE	H-2-Dd	0.008
AGPGRGVEL	HFX147_IPP253_AAT_CT26_C48C_EVEN.raw	11416	808	33.8	854.461	9	-1	428.2373	39.07	3185700	31	F31:14211	1	1	Q01341|ADCY6_MOUSE			PEAKS DB	AGPGRGVEL	LEVGRGPGA	G	R	L	1	AGPGRGVEL	610	0.008	TRUE	1.991	TRUE	3.729	FALSE	2.539	FALSE	6.666	FALSE	H-2-Dd	0.008
AGPGRGVEL	HFX147_IPP253_AAT_CT26_R24A_EVEN.raw	5131	952	30.51	854.461	9	-0.1	428.2377	39.01	1364400	9	F9:14110	1	1	Q01341|ADCY6_MOUSE			PEAKS DB	AGPGRGVEL	LEVGRGPGA	G	R	L	1	AGPGRGVEL	611	0.008	TRUE	1.991	TRUE	3.729	FALSE	2.539	FALSE	6.666	FALSE	H-2-Dd	0.008
AGPGRGVEL	HFX147_IPP253_AAT_CT26_R24B_ODD.raw	6406	947	35.77	854.461	9	-2.5	428.2367	39.14	72638000	12	F12:12828	2	2	Q01341|ADCY6_MOUSE			PEAKS DB	AGPGRGVEL	LEVGRGPGA	G	R	L	1	AGPGRGVEL	612	0.008	TRUE	1.991	TRUE	3.729	FALSE	2.539	FALSE	6.666	FALSE	H-2-Dd	0.008
AGPGRGVEL	HFX147_IPP253_AAT_CT26_R24C_ODD.raw	8590	1233	32.13	854.461	9	-0.8	428.2374	39.11	46426000	14	F14:12944	2	2	Q01341|ADCY6_MOUSE			PEAKS DB	AGPGRGVEL	LEVGRGPGA	G	R	L	1	AGPGRGVEL	613	0.008	TRUE	1.991	TRUE	3.729	FALSE	2.539	FALSE	6.666	FALSE	H-2-Dd	0.008
AGPGRGVEL	HFX147_IPP253_AAT_CT26_R48A_EVEN.raw	13246	1170	34.05	854.461	9	-0.2	428.2377	39.05	6544700	33	F33:14515	1	1	Q01341|ADCY6_MOUSE			PEAKS DB	AGPGRGVEL	LEVGRGPGA	G	R	L	1	AGPGRGVEL	614	0.008	TRUE	1.991	TRUE	3.729	FALSE	2.539	FALSE	6.666	FALSE	H-2-Dd	0.008
AGPGRGVEL	HFX147_IPP253_AAT_CT26_R48B_EVEN.raw	15304	1083	34.17	854.461	9	-0.3	428.2376	39.07	63040000	35	F35:14405	2	2	Q01341|ADCY6_MOUSE			PEAKS DB	AGPGRGVEL	LEVGRGPGA	G	R	L	1	AGPGRGVEL	615	0.008	TRUE	1.991	TRUE	3.729	FALSE	2.539	FALSE	6.666	FALSE	H-2-Dd	0.008
AGPGRGVEL	HFX147_IPP253_AAT_CT26_R48C_EVEN.raw	17064	885	37.84	854.461	9	0.3	428.2379	39.03	6383700	37	F37:14338	1	1	Q01341|ADCY6_MOUSE			PEAKS DB	AGPGRGVEL	LEVGRGPGA	G	R	L	1	AGPGRGVEL	616	0.008	TRUE	1.991	TRUE	3.729	FALSE	2.539	FALSE	6.666	FALSE	H-2-Dd	0.008
AGPGTTYNF	HFX147_IPP253_AAT_CT26_C24A_EVEN.raw	330	330	39.41	926.4134	9	0.3	927.4209	55.41	226290	1	F1:20499	1	1	Q9QYH6|MAGD1_MOUSE			PEAKS DB	AGPGTTYNF	FNYTTGPGA	G	T	F	1	AGPGTTYNF	617	0.009	TRUE	3.374	FALSE	2.102	FALSE	1.442	TRUE	5.578	FALSE	H-2-Dd	0.009
AGPGTTYNF	HFX147_IPP253_AAT_CT26_C24B_EVEN.raw	1438	89	49.21	926.4134	9	0.1	927.4208	55.43	7035300	5	F5:20761	1	1	Q9QYH6|MAGD1_MOUSE			PEAKS DB	AGPGTTYNF	FNYTTGPGA	G	T	F	1	AGPGTTYNF	618	0.009	TRUE	3.374	FALSE	2.102	FALSE	1.442	TRUE	5.578	FALSE	H-2-Dd	0.009
AGPGTTYNF	HFX147_IPP253_AAT_CT26_R48C_ODD.raw	17515	1336	32.35	926.4134	9	1.6	927.4222	55.41	343040	38	F38:19403	1	1	Q9QYH6|MAGD1_MOUSE			PEAKS DB	AGPGTTYNF	FNYTTGPGA	G	T	F	1	AGPGTTYNF	619	0.009	TRUE	3.374	FALSE	2.102	FALSE	1.442	TRUE	5.578	FALSE	H-2-Dd	0.009
AGPHRDKKL	HFX147_IPP253_AAT_CT26_C24A_ODD.raw	517	517	36.03	1020.5828	9	-1.3	341.2011	21.37	4449300	2	F2:5930	1	1	Q9Z222|B3GN2_MOUSE			PEAKS DB	AGPHRDKKL	LKKDRHPGA	G	R	L	1	AGPHRDKKL	620	0.035	TRUE	9.99	FALSE	19.003	FALSE	10.486	FALSE	13.327	FALSE	H-2-Dd	0.035
AGPHRDKKL	HFX147_IPP253_AAT_CT26_C24C_ODD.raw	3314	349	39.41	1020.5828	9	2	341.2022	21.33	4986600	8	F8:6023	1	1	Q9Z222|B3GN2_MOUSE			PEAKS DB	AGPHRDKKL	LKKDRHPGA	G	R	L	1	AGPHRDKKL	621	0.035	TRUE	9.99	FALSE	19.003	FALSE	10.486	FALSE	13.327	FALSE	H-2-Dd	0.035
AGPHRDKKL	HFX147_IPP253_AAT_CT26_R24A_EVEN.raw	5108	929	30.91	1020.5828	9	-0.1	341.2015	21.43	882790	9	F9:7179	1	1	Q9Z222|B3GN2_MOUSE			PEAKS DB	AGPHRDKKL	LKKDRHPGA	G	R	L	1	AGPHRDKKL	622	0.035	TRUE	9.99	FALSE	19.003	FALSE	10.486	FALSE	13.327	FALSE	H-2-Dd	0.035
AGPHRDKKL	HFX147_IPP253_AAT_CT26_R24B_ODD.raw	6686	1227	32.35	1020.5828	9	0.9	341.2018	21.37	6034400	12	F12:5885	3	3	Q9Z222|B3GN2_MOUSE			PEAKS DB	AGPHRDKKL	LKKDRHPGA	G	R	L	1	AGPHRDKKL	623	0.035	TRUE	9.99	FALSE	19.003	FALSE	10.486	FALSE	13.327	FALSE	H-2-Dd	0.035
AGPHRDKKL	HFX147_IPP253_AAT_CT26_R48A_ODD.raw	14178	2102	24.06	1020.5828	9	0.1	341.2016	21.34	1646400	34	F34:6029	2	2	Q9Z222|B3GN2_MOUSE			PEAKS DB	AGPHRDKKL	LKKDRHPGA	G	R	L	1	AGPHRDKKL	624	0.035	TRUE	9.99	FALSE	19.003	FALSE	10.486	FALSE	13.327	FALSE	H-2-Dd	0.035
AGPHRDKKL	HFX147_IPP253_AAT_CT26_R48B_ODD.raw	15342	1121	33.67	1020.5828	9	0.2	341.2016	21.37	9582200	36	F36:6013	3	3	Q9Z222|B3GN2_MOUSE			PEAKS DB	AGPHRDKKL	LKKDRHPGA	G	R	L	1	AGPHRDKKL	625	0.035	TRUE	9.99	FALSE	19.003	FALSE	10.486	FALSE	13.327	FALSE	H-2-Dd	0.035
AGPHRGNATSF	HFX147_IPP253_AAT_CT26_C24A_EVEN.raw	140	140	45.5	1113.5315	11	0.1	557.7731	28.56	721660	1	F1:9869	2	2	O88622|PARG_MOUSE			PEAKS DB	AGPHRGNATSF	FSTANGRHPGA	G	R	F	1	AGPHRGNATSF	626	0.047	TRUE	2.617	FALSE	3.656	FALSE	5.372	FALSE	15.919	FALSE	H-2-Dd	0.047
AGPHRGNATSF	HFX147_IPP253_AAT_CT26_C24B_EVEN.raw	1512	163	45.7	1113.5315	11	-0.4	557.7728	28.63	3009500	5	F5:10071	2	2	O88622|PARG_MOUSE			PEAKS DB	AGPHRGNATSF	FSTANGRHPGA	G	R	F	1	AGPHRGNATSF	627	0.047	TRUE	2.617	FALSE	3.656	FALSE	5.372	FALSE	15.919	FALSE	H-2-Dd	0.047
AGPHRGNATSF	HFX147_IPP253_AAT_CT26_C24C_EVEN.raw	3106	141	45.16	1113.5315	11	1.3	557.7737	28.58	2098900	7	F7:10013	2	2	O88622|PARG_MOUSE			PEAKS DB	AGPHRGNATSF	FSTANGRHPGA	G	R	F	1	AGPHRGNATSF	628	0.047	TRUE	2.617	FALSE	3.656	FALSE	5.372	FALSE	15.919	FALSE	H-2-Dd	0.047
AGPHRGNATSF	HFX147_IPP253_AAT_CT26_C48A_ODD.raw	9440	99	35.29	1113.5315	11	-0.1	557.7729	28.37	222970	28	F28:8455	1	1	O88622|PARG_MOUSE			PEAKS DB	AGPHRGNATSF	FSTANGRHPGA	G	R	F	1	AGPHRGNATSF	629	0.047	TRUE	2.617	FALSE	3.656	FALSE	5.372	FALSE	15.919	FALSE	H-2-Dd	0.047
AGPHRGNATSF	HFX147_IPP253_AAT_CT26_C48B_EVEN.raw	9958	250	40.33	1113.5315	11	0.5	557.7733	28.54	1322400	29	F29:10103	3	3	O88622|PARG_MOUSE			PEAKS DB	AGPHRGNATSF	FSTANGRHPGA	G	R	F	1	AGPHRGNATSF	630	0.047	TRUE	2.617	FALSE	3.656	FALSE	5.372	FALSE	15.919	FALSE	H-2-Dd	0.047
AGPHRGNATSF	HFX147_IPP253_AAT_CT26_C48C_EVEN.raw	10716	108	49.61	1113.5315	11	1.4	557.7738	28.55	2233800	31	F31:10058	2	2	O88622|PARG_MOUSE			PEAKS DB	AGPHRGNATSF	FSTANGRHPGA	G	R	F	1	AGPHRGNATSF	631	0.047	TRUE	2.617	FALSE	3.656	FALSE	5.372	FALSE	15.919	FALSE	H-2-Dd	0.047
AGPHRGNATSF	HFX147_IPP253_AAT_CT26_R24A_EVEN.raw	4375	196	46.01	1113.5315	11	-1.7	557.7721	28.59	1843400	9	F9:9981	2	2	O88622|PARG_MOUSE			PEAKS DB	AGPHRGNATSF	FSTANGRHPGA	G	R	F	1	AGPHRGNATSF	632	0.047	TRUE	2.617	FALSE	3.656	FALSE	5.372	FALSE	15.919	FALSE	H-2-Dd	0.047
AGPHRGNATSF	HFX147_IPP253_AAT_CT26_R24B_EVEN.raw	5690	231	49.74	1113.5315	11	0.6	557.7734	28.6	4388500	11	F11:10272	2	2	O88622|PARG_MOUSE			PEAKS DB	AGPHRGNATSF	FSTANGRHPGA	G	R	F	1	AGPHRGNATSF	633	0.047	TRUE	2.617	FALSE	3.656	FALSE	5.372	FALSE	15.919	FALSE	H-2-Dd	0.047
AGPHRGNATSF	HFX147_IPP253_AAT_CT26_R24C_EVEN.raw	7631	274	46.78	1113.5315	11	-0.4	557.7728	28.55	2991400	13	F13:10081	3	3	O88622|PARG_MOUSE			PEAKS DB	AGPHRGNATSF	FSTANGRHPGA	G	R	F	1	AGPHRGNATSF	634	0.047	TRUE	2.617	FALSE	3.656	FALSE	5.372	FALSE	15.919	FALSE	H-2-Dd	0.047
AGPHRGNATSF	HFX147_IPP253_AAT_CT26_R48A_EVEN.raw	12367	291	48.11	1113.5315	11	0.2	557.7731	28.56	4516600	33	F33:10380	4	4	O88622|PARG_MOUSE			PEAKS DB	AGPHRGNATSF	FSTANGRHPGA	G	R	F	1	AGPHRGNATSF	635	0.047	TRUE	2.617	FALSE	3.656	FALSE	5.372	FALSE	15.919	FALSE	H-2-Dd	0.047
AGPHRGNATSF	HFX147_IPP253_AAT_CT26_R48B_EVEN.raw	14470	249	48.84	1113.5315	11	1.3	557.7737	28.55	3673000	35	F35:10272	4	4	O88622|PARG_MOUSE			PEAKS DB	AGPHRGNATSF	FSTANGRHPGA	G	R	F	1	AGPHRGNATSF	636	0.047	TRUE	2.617	FALSE	3.656	FALSE	5.372	FALSE	15.919	FALSE	H-2-Dd	0.047
AGPHRGNATSF	HFX147_IPP253_AAT_CT26_R48C_EVEN.raw	16303	124	53.33	1113.5315	11	-1	557.7725	28.55	5467900	37	F37:10184	4	4	O88622|PARG_MOUSE			PEAKS DB	AGPHRGNATSF	FSTANGRHPGA	G	R	F	1	AGPHRGNATSF	637	0.047	TRUE	2.617	FALSE	3.656	FALSE	5.372	FALSE	15.919	FALSE	H-2-Dd	0.047
AGPHVSQI	HFX147_IPP253_AAT_CT26_R48C_EVEN.raw	18108	1929	25.93	807.4239	8	0.3	404.7193	35.5	10291000	37	F37:12931	1	1	P81269|ATF1_MOUSE			PEAKS DB	AGPHVSQI	IQSVHPGA	G	V	I	1	AGPHVSQI	638	0.02	TRUE	7.577	FALSE	13.645	FALSE	12.359	FALSE	18.25	FALSE	H-2-Dd	0.02
AGPIHHLV	HFX147_IPP253_AAT_CT26_C24A_ODD.raw	120	120	46.37	842.4763	8	-0.8	422.2451	33.44	1157100	2	F2:10657	2	2	Q9DBT5|AMPD2_MOUSE			PEAKS DB	AGPIHHLV	VLHHIPGA	G	H	V	1	AGPIHHLV	639	0.024	TRUE	8.527	FALSE	8.566	FALSE	13.832	FALSE	17.217	FALSE	H-2-Dd	0.024
AGPIHHLV	HFX147_IPP253_AAT_CT26_C24B_EVEN.raw	2964	1615	25.11	842.4763	8	-0.5	422.2452	33.39	59481	5	F5:11998	1	1	Q9DBT5|AMPD2_MOUSE			PEAKS DB	AGPIHHLV	VLHHIPGA	G	H	V	1	AGPIHHLV	640	0.024	TRUE	8.527	FALSE	8.566	FALSE	13.832	FALSE	17.217	FALSE	H-2-Dd	0.024
AGPIHHLV	HFX147_IPP253_AAT_CT26_C24C_EVEN.raw	3487	522	36.06	842.4763	8	-0.2	422.2453	33.45	74528	7	F7:11950	1	1	Q9DBT5|AMPD2_MOUSE			PEAKS DB	AGPIHHLV	VLHHIPGA	G	H	V	1	AGPIHHLV	641	0.024	TRUE	8.527	FALSE	8.566	FALSE	13.832	FALSE	17.217	FALSE	H-2-Dd	0.024
AGPIHHLV	HFX147_IPP253_AAT_CT26_C48B_EVEN.raw	10507	799	28.29	842.4763	8	0.4	422.2456	33.3	0	29	F29:11997	0	0	Q9DBT5|AMPD2_MOUSE			PEAKS DB	AGPIHHLV	VLHHIPGA	G	H	V	1	AGPIHHLV	642	0.024	TRUE	8.527	FALSE	8.566	FALSE	13.832	FALSE	17.217	FALSE	H-2-Dd	0.024
AGPIHHLV	HFX147_IPP253_AAT_CT26_C48C_EVEN.raw	10818	210	45.37	842.4763	8	-0.2	422.2453	33.35	228560	31	F31:11965	1	1	Q9DBT5|AMPD2_MOUSE			PEAKS DB	AGPIHHLV	VLHHIPGA	G	H	V	1	AGPIHHLV	643	0.024	TRUE	8.527	FALSE	8.566	FALSE	13.832	FALSE	17.217	FALSE	H-2-Dd	0.024
AGPIHHLV	HFX147_IPP253_AAT_CT26_R24A_EVEN.raw	4535	356	41.22	842.4763	8	-0.2	422.2453	33.35	129710	9	F9:11893	1	1	Q9DBT5|AMPD2_MOUSE			PEAKS DB	AGPIHHLV	VLHHIPGA	G	H	V	1	AGPIHHLV	644	0.024	TRUE	8.527	FALSE	8.566	FALSE	13.832	FALSE	17.217	FALSE	H-2-Dd	0.024
AGPIHHLV	HFX147_IPP253_AAT_CT26_R24B_ODD.raw	5696	237	49.52	842.4763	8	-0.3	422.2453	33.58	579200	12	F12:10678	1	1	Q9DBT5|AMPD2_MOUSE			PEAKS DB	AGPIHHLV	VLHHIPGA	G	H	V	1	AGPIHHLV	645	0.024	TRUE	8.527	FALSE	8.566	FALSE	13.832	FALSE	17.217	FALSE	H-2-Dd	0.024
AGPIHHLV	HFX147_IPP253_AAT_CT26_R24C_ODD.raw	7560	203	49.28	842.4763	8	-0.9	422.245	33.38	2828700	14	F14:10726	2	2	Q9DBT5|AMPD2_MOUSE			PEAKS DB	AGPIHHLV	VLHHIPGA	G	H	V	1	AGPIHHLV	646	0.024	TRUE	8.527	FALSE	8.566	FALSE	13.832	FALSE	17.217	FALSE	H-2-Dd	0.024
AGPIHHLV	HFX147_IPP253_AAT_CT26_R48A_EVEN.raw	12448	372	45.91	842.4763	8	-0.1	422.2454	33.33	290270	33	F33:12292	1	1	Q9DBT5|AMPD2_MOUSE			PEAKS DB	AGPIHHLV	VLHHIPGA	G	H	V	1	AGPIHHLV	647	0.024	TRUE	8.527	FALSE	8.566	FALSE	13.832	FALSE	17.217	FALSE	H-2-Dd	0.024
AGPIHHLV	HFX147_IPP253_AAT_CT26_R48B_ODD.raw	14473	252	48.74	842.4763	8	-1.7	422.2447	33.61	483450	36	F36:10849	2	2	Q9DBT5|AMPD2_MOUSE			PEAKS DB	AGPIHHLV	VLHHIPGA	G	H	V	1	AGPIHHLV	648	0.024	TRUE	8.527	FALSE	8.566	FALSE	13.832	FALSE	17.217	FALSE	H-2-Dd	0.024
AGPIHHLV	HFX147_IPP253_AAT_CT26_R48C_EVEN.raw	16388	209	50.01	842.4763	8	0	422.2454	33.37	649250	37	F37:12092	1	1	Q9DBT5|AMPD2_MOUSE			PEAKS DB	AGPIHHLV	VLHHIPGA	G	H	V	1	AGPIHHLV	649	0.024	TRUE	8.527	FALSE	8.566	FALSE	13.832	FALSE	17.217	FALSE	H-2-Dd	0.024
AGPIKAQKL	HFX147_IPP253_AAT_CT26_C24A_EVEN.raw	638	638	34.13	924.5756	9	-1	463.2946	31.35	108470	1	F1:10987	1	1	Q3TLH4|PRC2C_MOUSE			PEAKS DB	AGPIKAQKL	LKQAKIPGA	G	K	L	1	AGPIKAQKL	650	0.006	TRUE	2.372	FALSE	4.358	FALSE	3.263	FALSE	5.869	FALSE	H-2-Dd	0.006
AGPIKAQKL	HFX147_IPP253_AAT_CT26_C24B_EVEN.raw	2184	835	34.03	924.5756	9	0.2	463.2952	31.33	525930	5	F5:11139	1	1	Q3TLH4|PRC2C_MOUSE			PEAKS DB	AGPIKAQKL	LKQAKIPGA	G	K	L	1	AGPIKAQKL	651	0.006	TRUE	2.372	FALSE	4.358	FALSE	3.263	FALSE	5.869	FALSE	H-2-Dd	0.006
AGPIKAQKL	HFX147_IPP253_AAT_CT26_C24C_EVEN.raw	3619	654	34.03	924.5756	9	-0.6	463.2948	31.28	317490	7	F7:11104	1	1	Q3TLH4|PRC2C_MOUSE			PEAKS DB	AGPIKAQKL	LKQAKIPGA	G	K	L	1	AGPIKAQKL	652	0.006	TRUE	2.372	FALSE	4.358	FALSE	3.263	FALSE	5.869	FALSE	H-2-Dd	0.006
AGPIKAQKL	HFX147_IPP253_AAT_CT26_C48B_EVEN.raw	10202	494	34.02	924.5756	9	-1.1	463.2946	31.18	127240	29	F29:11166	1	1	Q3TLH4|PRC2C_MOUSE			PEAKS DB	AGPIKAQKL	LKQAKIPGA	G	K	L	1	AGPIKAQKL	653	0.006	TRUE	2.372	FALSE	4.358	FALSE	3.263	FALSE	5.869	FALSE	H-2-Dd	0.006
AGPIKAQKL	HFX147_IPP253_AAT_CT26_C48C_EVEN.raw	11369	761	34.47	924.5756	9	0.6	463.2953	31.25	349150	31	F31:11128	1	1	Q3TLH4|PRC2C_MOUSE			PEAKS DB	AGPIKAQKL	LKQAKIPGA	G	K	L	1	AGPIKAQKL	654	0.006	TRUE	2.372	FALSE	4.358	FALSE	3.263	FALSE	5.869	FALSE	H-2-Dd	0.006
AGPIKAQKL	HFX147_IPP253_AAT_CT26_R24A_EVEN.raw	4784	605	36.31	924.5756	9	-0.4	463.2949	31.24	432050	9	F9:11044	1	1	Q3TLH4|PRC2C_MOUSE			PEAKS DB	AGPIKAQKL	LKQAKIPGA	G	K	L	1	AGPIKAQKL	655	0.006	TRUE	2.372	FALSE	4.358	FALSE	3.263	FALSE	5.869	FALSE	H-2-Dd	0.006
AGPIKAQKL	HFX147_IPP253_AAT_CT26_R24B_EVEN.raw	6253	794	37.7	924.5756	9	-0.7	463.2948	31.25	930180	11	F11:11303	1	1	Q3TLH4|PRC2C_MOUSE			PEAKS DB	AGPIKAQKL	LKQAKIPGA	G	K	L	1	AGPIKAQKL	656	0.006	TRUE	2.372	FALSE	4.358	FALSE	3.263	FALSE	5.869	FALSE	H-2-Dd	0.006
AGPIKAQKL	HFX147_IPP253_AAT_CT26_R24C_EVEN.raw	8033	676	38.81	924.5756	9	0.2	463.2952	31.24	411450	13	F13:11167	1	1	Q3TLH4|PRC2C_MOUSE			PEAKS DB	AGPIKAQKL	LKQAKIPGA	G	K	L	1	AGPIKAQKL	657	0.006	TRUE	2.372	FALSE	4.358	FALSE	3.263	FALSE	5.869	FALSE	H-2-Dd	0.006
AGPIKAQKL	HFX147_IPP253_AAT_CT26_R48A_EVEN.raw	13111	1035	35.75	924.5756	9	0.5	463.2953	31.26	408270	33	F33:11473	1	1	Q3TLH4|PRC2C_MOUSE			PEAKS DB	AGPIKAQKL	LKQAKIPGA	G	K	L	1	AGPIKAQKL	658	0.006	TRUE	2.372	FALSE	4.358	FALSE	3.263	FALSE	5.869	FALSE	H-2-Dd	0.006
AGPIKAQKL	HFX147_IPP253_AAT_CT26_R48B_EVEN.raw	15199	978	35.5	924.5756	9	-0.9	463.2947	31.22	360090	35	F35:11343	1	1	Q3TLH4|PRC2C_MOUSE			PEAKS DB	AGPIKAQKL	LKQAKIPGA	G	K	L	1	AGPIKAQKL	659	0.006	TRUE	2.372	FALSE	4.358	FALSE	3.263	FALSE	5.869	FALSE	H-2-Dd	0.006
AGPIKAQKL	HFX147_IPP253_AAT_CT26_R48C_EVEN.raw	17130	951	37.19	924.5756	9	-0.6	463.2948	31.31	599170	37	F37:11294	1	1	Q3TLH4|PRC2C_MOUSE			PEAKS DB	AGPIKAQKL	LKQAKIPGA	G	K	L	1	AGPIKAQKL	660	0.006	TRUE	2.372	FALSE	4.358	FALSE	3.263	FALSE	5.869	FALSE	H-2-Dd	0.006
AGPIRAFVV	HFX147_IPP253_AAT_CT26_C24A_ODD.raw	428	428	37.43	928.5494	9	0.1	465.282	55.76	3338100	2	F2:19479	1	1	O54782|MA2B2_MOUSE			PEAKS DB	AGPIRAFVV	VVFARIPGA	G	R	V	1	AGPIRAFVV	668	0.037	TRUE	7.721	FALSE	12.061	FALSE	12.085	FALSE	14.08	FALSE	H-2-Dd	0.037
AGPIRAFVV	HFX147_IPP253_AAT_CT26_C24B_ODD.raw	1821	472	39.03	928.5494	9	0.6	465.2822	55.83	6120200	6	F6:19533	1	1	O54782|MA2B2_MOUSE			PEAKS DB	AGPIRAFVV	VVFARIPGA	G	R	V	1	AGPIRAFVV	669	0.037	TRUE	7.721	FALSE	12.061	FALSE	12.085	FALSE	14.08	FALSE	H-2-Dd	0.037
AGPIRAFVV	HFX147_IPP253_AAT_CT26_C24C_ODD.raw	3334	369	39.11	928.5494	9	1.1	465.2825	55.86	6152200	8	F8:19658	1	1	O54782|MA2B2_MOUSE			PEAKS DB	AGPIRAFVV	VVFARIPGA	G	R	V	1	AGPIRAFVV	670	0.037	TRUE	7.721	FALSE	12.061	FALSE	12.085	FALSE	14.08	FALSE	H-2-Dd	0.037
AGPIRAFVV	HFX147_IPP253_AAT_CT26_C48C_ODD.raw	11189	581	37.24	928.5494	9	1.1	465.2825	55.83	7886700	32	F32:19481	1	1	O54782|MA2B2_MOUSE			PEAKS DB	AGPIRAFVV	VVFARIPGA	G	R	V	1	AGPIRAFVV	671	0.037	TRUE	7.721	FALSE	12.061	FALSE	12.085	FALSE	14.08	FALSE	H-2-Dd	0.037
AGPIRAFVV	HFX147_IPP253_AAT_CT26_R24B_ODD.raw	5982	523	42.18	928.5494	9	0.5	465.2822	55.77	9057900	12	F12:19519	1	1	O54782|MA2B2_MOUSE			PEAKS DB	AGPIRAFVV	VVFARIPGA	G	R	V	1	AGPIRAFVV	672	0.037	TRUE	7.721	FALSE	12.061	FALSE	12.085	FALSE	14.08	FALSE	H-2-Dd	0.037
AGPIRAFVV	HFX147_IPP253_AAT_CT26_R24C_ODD.raw	8035	678	38.79	928.5494	9	0.6	465.2823	55.84	9427800	14	F14:19581	1	1	O54782|MA2B2_MOUSE			PEAKS DB	AGPIRAFVV	VVFARIPGA	G	R	V	1	AGPIRAFVV	673	0.037	TRUE	7.721	FALSE	12.061	FALSE	12.085	FALSE	14.08	FALSE	H-2-Dd	0.037
AGPIRAFVV	HFX147_IPP253_AAT_CT26_R48A_ODD.raw	12739	663	40.48	928.5494	9	1.2	465.2825	55.8	12693000	34	F34:19585	1	1	O54782|MA2B2_MOUSE			PEAKS DB	AGPIRAFVV	VVFARIPGA	G	R	V	1	AGPIRAFVV	674	0.037	TRUE	7.721	FALSE	12.061	FALSE	12.085	FALSE	14.08	FALSE	H-2-Dd	0.037
AGPIRAFVV	HFX147_IPP253_AAT_CT26_R48B_ODD.raw	15265	1044	34.71	928.5494	9	1.2	465.2825	55.88	6311600	36	F36:19598	1	1	O54782|MA2B2_MOUSE			PEAKS DB	AGPIRAFVV	VVFARIPGA	G	R	V	1	AGPIRAFVV	675	0.037	TRUE	7.721	FALSE	12.061	FALSE	12.085	FALSE	14.08	FALSE	H-2-Dd	0.037
AGPIRAFVV	HFX147_IPP253_AAT_CT26_R48C_ODD.raw	17050	871	38.02	928.5494	9	0.7	465.2823	55.88	15322000	38	F38:19518	1	1	O54782|MA2B2_MOUSE			PEAKS DB	AGPIRAFVV	VVFARIPGA	G	R	V	1	AGPIRAFVV	676	0.037	TRUE	7.721	FALSE	12.061	FALSE	12.085	FALSE	14.08	FALSE	H-2-Dd	0.037
AGPIRVVTI	HFX147_IPP253_AAT_CT26_C24A_EVEN.raw	760	760	32.18	924.5756	9	0.2	463.2952	52.9	828950	1	F1:19509	2	2	Q3THG9|AASD1_MOUSE			PEAKS DB	AGPIRVVTI	ITVVRIPGA	G	R	I	1	AGPIRVVTI	677	0.005	TRUE	1.765	TRUE	3.758	FALSE	4.627	FALSE	4.649	FALSE	H-2-Dd	0.005
AGPIRVVTI	HFX147_IPP253_AAT_CT26_C24B_ODD.raw	1978	629	36.85	924.5756	9	-0.9	463.2947	52.93	2258200	6	F6:18399	2	2	Q3THG9|AASD1_MOUSE			PEAKS DB	AGPIRVVTI	ITVVRIPGA	G	R	I	1	AGPIRVVTI	678	0.005	TRUE	1.765	TRUE	3.758	FALSE	4.627	FALSE	4.649	FALSE	H-2-Dd	0.005
AGPIRVVTI	HFX147_IPP253_AAT_CT26_C24C_ODD.raw	3343	378	38.87	924.5756	9	-0.2	463.295	52.9	1286800	8	F8:18500	2	2	Q3THG9|AASD1_MOUSE			PEAKS DB	AGPIRVVTI	ITVVRIPGA	G	R	I	1	AGPIRVVTI	679	0.005	TRUE	1.765	TRUE	3.758	FALSE	4.627	FALSE	4.649	FALSE	H-2-Dd	0.005
AGPIRVVTI	HFX147_IPP253_AAT_CT26_C48B_EVEN.raw	10252	544	33.08	924.5756	9	0	463.2951	52.96	814680	29	F29:19734	1	1	Q3THG9|AASD1_MOUSE			PEAKS DB	AGPIRVVTI	ITVVRIPGA	G	R	I	1	AGPIRVVTI	680	0.005	TRUE	1.765	TRUE	3.758	FALSE	4.627	FALSE	4.649	FALSE	H-2-Dd	0.005
AGPIRVVTI	HFX147_IPP253_AAT_CT26_C48C_ODD.raw	11405	797	33.96	924.5756	9	1.6	463.2958	52.97	1431800	32	F32:18349	2	2	Q3THG9|AASD1_MOUSE			PEAKS DB	AGPIRVVTI	ITVVRIPGA	G	R	I	1	AGPIRVVTI	681	0.005	TRUE	1.765	TRUE	3.758	FALSE	4.627	FALSE	4.649	FALSE	H-2-Dd	0.005
AGPIRVVTI	HFX147_IPP253_AAT_CT26_R24A_EVEN.raw	4695	516	38.14	924.5756	9	0.4	463.2953	52.88	1401800	9	F9:19585	1	1	Q3THG9|AASD1_MOUSE			PEAKS DB	AGPIRVVTI	ITVVRIPGA	G	R	I	1	AGPIRVVTI	682	0.005	TRUE	1.765	TRUE	3.758	FALSE	4.627	FALSE	4.649	FALSE	H-2-Dd	0.005
AGPIRVVTI	HFX147_IPP253_AAT_CT26_R24B_ODD.raw	6026	567	41.52	924.5756	9	-1.1	463.2946	52.86	3181500	12	F12:18307	2	2	Q3THG9|AASD1_MOUSE			PEAKS DB	AGPIRVVTI	ITVVRIPGA	G	R	I	1	AGPIRVVTI	683	0.005	TRUE	1.765	TRUE	3.758	FALSE	4.627	FALSE	4.649	FALSE	H-2-Dd	0.005
AGPIRVVTI	HFX147_IPP253_AAT_CT26_R24C_ODD.raw	7793	436	43.05	924.5756	9	0.4	463.2953	52.93	1922000	14	F14:18468	2	2	Q3THG9|AASD1_MOUSE			PEAKS DB	AGPIRVVTI	ITVVRIPGA	G	R	I	1	AGPIRVVTI	684	0.005	TRUE	1.765	TRUE	3.758	FALSE	4.627	FALSE	4.649	FALSE	H-2-Dd	0.005
AGPIRVVTI	HFX147_IPP253_AAT_CT26_R48A_ODD.raw	12655	579	41.93	924.5756	9	-1.4	463.2944	52.9	4302000	34	F34:18405	2	2	Q3THG9|AASD1_MOUSE			PEAKS DB	AGPIRVVTI	ITVVRIPGA	G	R	I	1	AGPIRVVTI	685	0.005	TRUE	1.765	TRUE	3.758	FALSE	4.627	FALSE	4.649	FALSE	H-2-Dd	0.005
AGPIRVVTI	HFX147_IPP253_AAT_CT26_R48B_ODD.raw	15248	1027	34.9	924.5756	9	-1.3	463.2945	52.97	2522900	36	F36:18464	2	2	Q3THG9|AASD1_MOUSE			PEAKS DB	AGPIRVVTI	ITVVRIPGA	G	R	I	1	AGPIRVVTI	686	0.005	TRUE	1.765	TRUE	3.758	FALSE	4.627	FALSE	4.649	FALSE	H-2-Dd	0.005
AGPIRVVTI	HFX147_IPP253_AAT_CT26_R48C_ODD.raw	17154	975	36.89	924.5756	9	0.3	463.2952	52.97	5155600	38	F38:18347	2	2	Q3THG9|AASD1_MOUSE			PEAKS DB	AGPIRVVTI	ITVVRIPGA	G	R	I	1	AGPIRVVTI	687	0.005	TRUE	1.765	TRUE	3.758	FALSE	4.627	FALSE	4.649	FALSE	H-2-Dd	0.005
AGPKGDNI	HFX147_IPP253_AAT_CT26_C48C_ODD.raw	11735	1127	29.38	770.3922	8	-3	386.2022	28.88	42318000	32	F32:8834	2	2	P52482|UB2E1_MOUSE:P52483|UB2E3_MOUSE:Q91W82|UB2E2_MOUSE			PEAKS DB	AGPKGDNI	INDGKPGA	G	G	I	1	AGPKGDNI	688	0.079	TRUE	15.378	FALSE	24.441	FALSE	24.802	FALSE	29.232	FALSE	H-2-Dd	0.079
AGPKGDNI	HFX147_IPP253_AAT_CT26_R24C_ODD.raw	9284	1927	24.8	770.3922	8	0.6	386.2036	28.82	42376000	14	F14:8908	2	2	P52482|UB2E1_MOUSE:Q91W82|UB2E2_MOUSE:P52483|UB2E3_MOUSE			PEAKS DB	AGPKGDNI	INDGKPGA	G	G	I	1	AGPKGDNI	689	0.079	TRUE	15.378	FALSE	24.441	FALSE	24.802	FALSE	29.232	FALSE	H-2-Dd	0.079
AGPKGDNI	HFX147_IPP253_AAT_CT26_R48A_EVEN.raw	13915	1839	26.7	770.3922	8	0.7	386.2036	28.72	53048000	33	F33:10416	2	2	P52482|UB2E1_MOUSE:Q91W82|UB2E2_MOUSE:P52483|UB2E3_MOUSE			PEAKS DB	AGPKGDNI	INDGKPGA	G	G	I	1	AGPKGDNI	690	0.079	TRUE	15.378	FALSE	24.441	FALSE	24.802	FALSE	29.232	FALSE	H-2-Dd	0.079
AGPKGDNI	HFX147_IPP253_AAT_CT26_R48C_ODD.raw	18079	1900	26.32	770.3922	8	-0.1	386.2033	28.83	55913000	38	F38:8749	2	2	P52482|UB2E1_MOUSE:Q91W82|UB2E2_MOUSE:P52483|UB2E3_MOUSE			PEAKS DB	AGPKGDNI	INDGKPGA	G	G	I	1	AGPKGDNI	691	0.079	TRUE	15.378	FALSE	24.441	FALSE	24.802	FALSE	29.232	FALSE	H-2-Dd	0.079
AGPKLQEEL	HFX147_IPP253_AAT_CT26_C24B_ODD.raw	2432	1083	31.13	983.5287	9	0.2	492.7717	44.68	661240	6	F6:15145	2	2	Q2EMV9|PAR14_MOUSE			PEAKS DB	AGPKLQEEL	LEEQLKPGA	G	L	L	1	AGPKLQEEL	692	0.006	TRUE	1.464	TRUE	1.367	TRUE	5.347	FALSE	4.186	FALSE	H-2-Dd	0.006
AGPKLQEEL	HFX147_IPP253_AAT_CT26_C24C_ODD.raw	4008	1043	27.71	983.5287	9	0.5	492.7719	44.63	290310	8	F8:15212	1	1	Q2EMV9|PAR14_MOUSE			PEAKS DB	AGPKLQEEL	LEEQLKPGA	G	L	L	1	AGPKLQEEL	693	0.006	TRUE	1.464	TRUE	1.367	TRUE	5.347	FALSE	4.186	FALSE	H-2-Dd	0.006
AGPKLQEEL	HFX147_IPP253_AAT_CT26_C48C_EVEN.raw	12040	1432	25.34	983.5287	9	-0.8	492.7712	44.69	963910	31	F31:16454	1	1	Q2EMV9|PAR14_MOUSE			PEAKS DB	AGPKLQEEL	LEEQLKPGA	G	L	L	1	AGPKLQEEL	694	0.006	TRUE	1.464	TRUE	1.367	TRUE	5.347	FALSE	4.186	FALSE	H-2-Dd	0.006
AGPKLQEEL	HFX147_IPP253_AAT_CT26_R24C_ODD.raw	9278	1921	24.86	983.5287	9	-2.1	492.7706	44.56	952520	14	F14:15156	2	2	Q2EMV9|PAR14_MOUSE			PEAKS DB	AGPKLQEEL	LEEQLKPGA	G	L	L	1	AGPKLQEEL	695	0.006	TRUE	1.464	TRUE	1.367	TRUE	5.347	FALSE	4.186	FALSE	H-2-Dd	0.006
AGPKLQEEL	HFX147_IPP253_AAT_CT26_R48C_EVEN.raw	16973	794	39.08	983.5287	9	1.1	492.7722	44.62	13412000	37	F37:16585	2	2	Q2EMV9|PAR14_MOUSE			PEAKS DB	AGPKLQEEL	LEEQLKPGA	G	L	L	1	AGPKLQEEL	696	0.006	TRUE	1.464	TRUE	1.367	TRUE	5.347	FALSE	4.186	FALSE	H-2-Dd	0.006
AGPLHSNGV	HFX147_IPP253_AAT_CT26_C24A_EVEN.raw	693	693	33.26	850.4297	9	-0.7	426.2218	33.14	1375900	1	F1:11691	1	1	Q8R1S9|S38A4_MOUSE			PEAKS DB	AGPLHSNGV	VGNSHLPGA	G	H	V	1	AGPLHSNGV	697	0.104	TRUE	5.767	FALSE	22.565	FALSE	12.353	FALSE	15.257	FALSE	H-2-Dd	0.104
AGPLHSNGV	HFX147_IPP253_AAT_CT26_C24B_EVEN.raw	1867	518	38.4	850.4297	9	-0.5	426.2219	33.13	3742300	5	F5:11852	1	1	Q8R1S9|S38A4_MOUSE			PEAKS DB	AGPLHSNGV	VGNSHLPGA	G	H	V	1	AGPLHSNGV	698	0.104	TRUE	5.767	FALSE	22.565	FALSE	12.353	FALSE	15.257	FALSE	H-2-Dd	0.104
AGPLHSNGV	HFX147_IPP253_AAT_CT26_C24C_EVEN.raw	3163	198	43.05	850.4297	9	-0.2	426.222	33.13	3210000	7	F7:11815	1	1	Q8R1S9|S38A4_MOUSE			PEAKS DB	AGPLHSNGV	VGNSHLPGA	G	H	V	1	AGPLHSNGV	699	0.104	TRUE	5.767	FALSE	22.565	FALSE	12.353	FALSE	15.257	FALSE	H-2-Dd	0.104
AGPLHSNGV	HFX147_IPP253_AAT_CT26_C48C_EVEN.raw	10850	242	44.16	850.4297	9	-0.5	426.2219	33.08	4447000	31	F31:11839	1	1	Q8R1S9|S38A4_MOUSE			PEAKS DB	AGPLHSNGV	VGNSHLPGA	G	H	V	1	AGPLHSNGV	700	0.104	TRUE	5.767	FALSE	22.565	FALSE	12.353	FALSE	15.257	FALSE	H-2-Dd	0.104
AGPLHSNGV	HFX147_IPP253_AAT_CT26_R24A_EVEN.raw	4564	385	40.73	850.4297	9	0.3	426.2222	33.09	4743500	9	F9:11748	1	1	Q8R1S9|S38A4_MOUSE			PEAKS DB	AGPLHSNGV	VGNSHLPGA	G	H	V	1	AGPLHSNGV	701	0.104	TRUE	5.767	FALSE	22.565	FALSE	12.353	FALSE	15.257	FALSE	H-2-Dd	0.104
AGPLHSNGV	HFX147_IPP253_AAT_CT26_R24B_EVEN.raw	5953	494	42.77	850.4297	9	-0.9	426.2217	33.05	5658400	11	F11:11997	1	1	Q8R1S9|S38A4_MOUSE			PEAKS DB	AGPLHSNGV	VGNSHLPGA	G	H	V	1	AGPLHSNGV	702	0.104	TRUE	5.767	FALSE	22.565	FALSE	12.353	FALSE	15.257	FALSE	H-2-Dd	0.104
AGPLHSNGV	HFX147_IPP253_AAT_CT26_R24C_EVEN.raw	7914	557	40.84	850.4297	9	-1.2	426.2216	33.1	4009200	13	F13:11872	1	1	Q8R1S9|S38A4_MOUSE			PEAKS DB	AGPLHSNGV	VGNSHLPGA	G	H	V	1	AGPLHSNGV	703	0.104	TRUE	5.767	FALSE	22.565	FALSE	12.353	FALSE	15.257	FALSE	H-2-Dd	0.104
AGPLHSNGV	HFX147_IPP253_AAT_CT26_R48A_EVEN.raw	13289	1213	33.48	850.4297	9	0	426.2221	33.07	3788300	33	F33:12163	1	1	Q8R1S9|S38A4_MOUSE			PEAKS DB	AGPLHSNGV	VGNSHLPGA	G	H	V	1	AGPLHSNGV	704	0.104	TRUE	5.767	FALSE	22.565	FALSE	12.353	FALSE	15.257	FALSE	H-2-Dd	0.104
AGPLHSNGV	HFX147_IPP253_AAT_CT26_R48B_EVEN.raw	14910	689	39.34	850.4297	9	-0.2	426.222	33.08	4366400	35	F35:12033	1	1	Q8R1S9|S38A4_MOUSE			PEAKS DB	AGPLHSNGV	VGNSHLPGA	G	H	V	1	AGPLHSNGV	705	0.104	TRUE	5.767	FALSE	22.565	FALSE	12.353	FALSE	15.257	FALSE	H-2-Dd	0.104
AGPLHSNGV	HFX147_IPP253_AAT_CT26_R48C_EVEN.raw	16630	451	44.13	850.4297	9	-0.5	426.2219	33.11	11372000	37	F37:11966	1	1	Q8R1S9|S38A4_MOUSE			PEAKS DB	AGPLHSNGV	VGNSHLPGA	G	H	V	1	AGPLHSNGV	706	0.104	TRUE	5.767	FALSE	22.565	FALSE	12.353	FALSE	15.257	FALSE	H-2-Dd	0.104
AGPLIATAF	HFX147_IPP253_AAT_CT26_C24B_ODD.raw	2362	1013	31.91	859.4803	9	0.5	860.488	72.4	312430	6	F6:26120	1	1	Q920Q6|MSI2H_MOUSE			PEAKS DB	AGPLIATAF	FATAILPGA	G	I	F	1	AGPLIATAF	707	0.01	TRUE	2.307	FALSE	0.992	TRUE	2.451	FALSE	5.998	FALSE	H-2-Dd	0.01
AGPLIATAF	HFX147_IPP253_AAT_CT26_R48A_ODD.raw	13814	1738	27.71	859.4803	9	-0.7	860.487	72.41	270400	34	F34:26141	1	1	Q920Q6|MSI2H_MOUSE			PEAKS DB	AGPLIATAF	FATAILPGA	G	I	F	1	AGPLIATAF	708	0.01	TRUE	2.307	FALSE	0.992	TRUE	2.451	FALSE	5.998	FALSE	H-2-Dd	0.01
AGPLIATAF	HFX147_IPP253_AAT_CT26_R48C_ODD.raw	16660	481	43.54	859.4803	9	-0.8	860.4869	72.42	640450	38	F38:26101	1	1	Q920Q6|MSI2H_MOUSE			PEAKS DB	AGPLIATAF	FATAILPGA	G	I	F	1	AGPLIATAF	709	0.01	TRUE	2.307	FALSE	0.992	TRUE	2.451	FALSE	5.998	FALSE	H-2-Dd	0.01
AGPLKGVQL	HFX147_IPP253_AAT_CT26_R48C_EVEN.raw	17890	1711	28.2	881.5334	9	-0.2	441.7739	49.15	1295200	37	F37:18351	1	1	P08923|LTK_MOUSE			PEAKS DB	AGPLKGVQL	LQVGKLPGA	G	K	L	1	AGPLKGVQL	710	0.005	TRUE	1.569	TRUE	2.529	FALSE	2.889	FALSE	6.389	FALSE	H-2-Dd	0.005
AGPLRIVAL	HFX147_IPP253_AAT_CT26_C24A_ODD.raw	1004	1004	28.7	908.5807	9	-0.1	455.2976	59.71	2572900	2	F2:21032	1	1	Q9D8T0|FAM3A_MOUSE			PEAKS DB	AGPLRIVAL	LAVIRLPGA	G	R	L	1	AGPLRIVAL	711	0.006	TRUE	1.528	TRUE	1.857	TRUE	3.094	FALSE	4.778	FALSE	H-2-Dd	0.006
AGPLRIVAL	HFX147_IPP253_AAT_CT26_C24B_ODD.raw	2063	714	35.58	908.5807	9	0.1	455.2977	59.78	6466500	6	F6:21087	1	1	Q9D8T0|FAM3A_MOUSE			PEAKS DB	AGPLRIVAL	LAVIRLPGA	G	R	L	1	AGPLRIVAL	712	0.006	TRUE	1.528	TRUE	1.857	TRUE	3.094	FALSE	4.778	FALSE	H-2-Dd	0.006
AGPLRIVAL	HFX147_IPP253_AAT_CT26_C24C_ODD.raw	3405	440	37.49	908.5807	9	0.1	455.2977	59.84	4829600	8	F8:21195	1	1	Q9D8T0|FAM3A_MOUSE			PEAKS DB	AGPLRIVAL	LAVIRLPGA	G	R	L	1	AGPLRIVAL	713	0.006	TRUE	1.528	TRUE	1.857	TRUE	3.094	FALSE	4.778	FALSE	H-2-Dd	0.006
AGPLRIVAL	HFX147_IPP253_AAT_CT26_C48C_ODD.raw	11727	1119	29.51	908.5807	9	-0.8	455.2973	59.81	6332900	32	F32:21049	1	1	Q9D8T0|FAM3A_MOUSE			PEAKS DB	AGPLRIVAL	LAVIRLPGA	G	R	L	1	AGPLRIVAL	714	0.006	TRUE	1.528	TRUE	1.857	TRUE	3.094	FALSE	4.778	FALSE	H-2-Dd	0.006
AGPLRIVAL	HFX147_IPP253_AAT_CT26_R24B_ODD.raw	6186	727	38.66	908.5807	9	-0.2	455.2975	59.75	9794200	12	F12:21012	1	1	Q9D8T0|FAM3A_MOUSE			PEAKS DB	AGPLRIVAL	LAVIRLPGA	G	R	L	1	AGPLRIVAL	715	0.006	TRUE	1.528	TRUE	1.857	TRUE	3.094	FALSE	4.778	FALSE	H-2-Dd	0.006
AGPLRIVAL	HFX147_IPP253_AAT_CT26_R24C_ODD.raw	8580	1223	32.21	908.5807	9	0.9	455.298	59.75	6866200	14	F14:21138	1	1	Q9D8T0|FAM3A_MOUSE			PEAKS DB	AGPLRIVAL	LAVIRLPGA	G	R	L	1	AGPLRIVAL	716	0.006	TRUE	1.528	TRUE	1.857	TRUE	3.094	FALSE	4.778	FALSE	H-2-Dd	0.006
AGPLRIVAL	HFX147_IPP253_AAT_CT26_R48A_ODD.raw	13038	962	36.5	908.5807	9	1.2	455.2982	59.82	14743000	34	F34:21122	1	1	Q9D8T0|FAM3A_MOUSE			PEAKS DB	AGPLRIVAL	LAVIRLPGA	G	R	L	1	AGPLRIVAL	717	0.006	TRUE	1.528	TRUE	1.857	TRUE	3.094	FALSE	4.778	FALSE	H-2-Dd	0.006
AGPLRIVAL	HFX147_IPP253_AAT_CT26_R48B_ODD.raw	15139	918	36.09	908.5807	9	-0.2	455.2975	59.8	4918500	36	F36:21173	1	1	Q9D8T0|FAM3A_MOUSE			PEAKS DB	AGPLRIVAL	LAVIRLPGA	G	R	L	1	AGPLRIVAL	718	0.006	TRUE	1.528	TRUE	1.857	TRUE	3.094	FALSE	4.778	FALSE	H-2-Dd	0.006
AGPLRIVAL	HFX147_IPP253_AAT_CT26_R48C_ODD.raw	17099	920	37.48	908.5807	9	0.4	455.2978	59.79	11374000	38	F38:21054	1	1	Q9D8T0|FAM3A_MOUSE			PEAKS DB	AGPLRIVAL	LAVIRLPGA	G	R	L	1	AGPLRIVAL	719	0.006	TRUE	1.528	TRUE	1.857	TRUE	3.094	FALSE	4.778	FALSE	H-2-Dd	0.006
AGPNTNGSQF	HFX147_IPP253_AAT_CT26_C24C_EVEN.raw	4086	1121	26.64	991.4359	10	-0.1	496.7252	41.25	7555000	7	F7:15014	3	3	P17742|PPIA_MOUSE:Q99KR7|PPIF_MOUSE:Q9CR16|PPID_MOUSE			PEAKS DB	AGPNTNGSQF	FQSGNTNPGA	G	T	F	1	AGPNTNGSQF	720	0.052	TRUE	6.976	FALSE	0.492	TRUE	3.742	FALSE	9.016	FALSE	H-2-Dd	0.052
AGPNTNGSQF	HFX147_IPP253_AAT_CT26_C48B_EVEN.raw	9735	27	56.06	991.4359	10	-0.3	992.4429	41.26	36523000	29	F29:15152	3	3	P17742|PPIA_MOUSE:Q9CR16|PPID_MOUSE:Q99KR7|PPIF_MOUSE			PEAKS DB	AGPNTNGSQF	FQSGNTNPGA	G	T	F	1	AGPNTNGSQF	721	0.052	TRUE	6.976	FALSE	0.492	TRUE	3.742	FALSE	9.016	FALSE	H-2-Dd	0.052
AGPNTNGSQF	HFX147_IPP253_AAT_CT26_C48C_EVEN.raw	10649	41	55.8	991.4359	10	0	992.4432	41.2	102880000	31	F31:15114	2	2	P17742|PPIA_MOUSE:Q9CR16|PPID_MOUSE:Q99KR7|PPIF_MOUSE			PEAKS DB	AGPNTNGSQF	FQSGNTNPGA	G	T	F	1	AGPNTNGSQF	722	0.052	TRUE	6.976	FALSE	0.492	TRUE	3.742	FALSE	9.016	FALSE	H-2-Dd	0.052
AGPNTNGSQF	HFX147_IPP253_AAT_CT26_R24B_EVEN.raw	7233	1774	25.95	991.4359	10	-0.4	496.725	41.19	3921600	11	F11:15226	2	2	P17742|PPIA_MOUSE:Q9CR16|PPID_MOUSE:Q99KR7|PPIF_MOUSE			PEAKS DB	AGPNTNGSQF	FQSGNTNPGA	G	T	F	1	AGPNTNGSQF	723	0.052	TRUE	6.976	FALSE	0.492	TRUE	3.742	FALSE	9.016	FALSE	H-2-Dd	0.052
AGPNTNGSQF	HFX147_IPP253_AAT_CT26_R48A_EVEN.raw	12174	98	58.37	991.4359	10	-0.4	992.4427	41.28	104220000	33	F33:15418	4	4	P17742|PPIA_MOUSE:Q9CR16|PPID_MOUSE:Q99KR7|PPIF_MOUSE			PEAKS DB	AGPNTNGSQF	FQSGNTNPGA	G	T	F	1	AGPNTNGSQF	724	0.052	TRUE	6.976	FALSE	0.492	TRUE	3.742	FALSE	9.016	FALSE	H-2-Dd	0.052
AGPNTNGSQF	HFX147_IPP253_AAT_CT26_R48C_EVEN.raw	16242	63	58.24	991.4359	10	-0.3	992.4429	41.25	87481000	37	F37:15241	2	2	Q9CR16|PPID_MOUSE:P17742|PPIA_MOUSE:Q99KR7|PPIF_MOUSE			PEAKS DB	AGPNTNGSQF	FQSGNTNPGA	G	T	F	1	AGPNTNGSQF	725	0.052	TRUE	6.976	FALSE	0.492	TRUE	3.742	FALSE	9.016	FALSE	H-2-Dd	0.052
AGPPAGPEL	HFX147_IPP253_AAT_CT26_C24A_ODD.raw	816	816	31.45	807.4126	9	-4.4	808.4163	51.56	98052	2	F2:17903	1	1	Q9ERG2|STRN3_MOUSE			PEAKS DB	AGPPAGPEL	LEPGAPPGA	G	A	L	1	AGPPAGPEL	726	0.008	TRUE	1.212	TRUE	1.086	TRUE	1.187	TRUE	3.772	FALSE	H-2-Dd	0.008
AGPPAGPEL	HFX147_IPP253_AAT_CT26_R24B_ODD.raw	6861	1402	30.28	807.4126	9	1	808.4207	51.59	869170	12	F12:17897	1	1	Q9ERG2|STRN3_MOUSE			PEAKS DB	AGPPAGPEL	LEPGAPPGA	G	A	L	1	AGPPAGPEL	727	0.008	TRUE	1.212	TRUE	1.086	TRUE	1.187	TRUE	3.772	FALSE	H-2-Dd	0.008
AGPPAGPEL	HFX147_IPP253_AAT_CT26_R48B_ODD.raw	14771	550	41.78	807.4126	9	1.4	808.421	51.64	696980	36	F36:17951	1	1	Q9ERG2|STRN3_MOUSE			PEAKS DB	AGPPAGPEL	LEPGAPPGA	G	A	L	1	AGPPAGPEL	728	0.008	TRUE	1.212	TRUE	1.086	TRUE	1.187	TRUE	3.772	FALSE	H-2-Dd	0.008
AGPPGGAATVAF	HFX147_IPP253_AAT_CT26_C24B_EVEN.raw	2547	1198	29.67	1014.5134	12	1.3	508.2646	53.93	40504	5	F5:20130	1	1	P15066|JUND_MOUSE			PEAKS DB	AGPPGGAATVAF	FAVTAAGGPPGA	G	G	F	1	AGPPGGAATVAF	729	0.282	TRUE	12.382	FALSE	7.224	FALSE	7.953	FALSE	25.964	FALSE	H-2-Dd	0.282
AGPPNDFG	HFX147_IPP253_AAT_CT26_R48B_ODD.raw	16112	1891	25.03	773.3344	8	-0.1	774.3416	45.17	254760	36	F36:15476	1	1	P26039|TLN1_MOUSE			PEAKS DB	AGPPNDFG	GFDNPPGA	G	N	G	1	AGPPNDFG	730	14.221	FALSE	72.692	FALSE	65	FALSE	77.614	FALSE	71.613	FALSE
AGPPNDFGL	HFX147_IPP253_AAT_CT26_C24A_ODD.raw	814	814	31.48	886.4185	9	1.2	887.4268	65.09	5848700	2	F2:23130	1	1	P26039|TLN1_MOUSE			PEAKS DB	AGPPNDFGL	LGFDNPPGA	G	N	L	1	AGPPNDFGL	731	0.02	TRUE	4.611	FALSE	6.635	FALSE	7.065	FALSE	12.503	FALSE	H-2-Dd	0.02
AGPQKSVSQL	HFX147_IPP253_AAT_CT26_C24B_EVEN.raw	2759	1410	27.57	1013.5505	10	0.9	507.783	34.91	207870	5	F5:12570	1	1	Q921B4|NRIF2_MOUSE			PEAKS DB	AGPQKSVSQL	LQSVSKQPGA	G	K	L	1	AGPQKSVSQL	732	0.017	TRUE	3.681	FALSE	0.338	TRUE	6.014	FALSE	10.218	FALSE	H-2-Dd	0.017
AGPQKSVSQL	HFX147_IPP253_AAT_CT26_C24C_EVEN.raw	3147	182	43.54	1013.5505	10	0.8	507.7829	34.88	616620	7	F7:12492	1	1	Q921B4|NRIF2_MOUSE			PEAKS DB	AGPQKSVSQL	LQSVSKQPGA	G	K	L	1	AGPQKSVSQL	733	0.017	TRUE	3.681	FALSE	0.338	TRUE	6.014	FALSE	10.218	FALSE	H-2-Dd	0.017
AGPQKSVSQL	HFX147_IPP253_AAT_CT26_C48C_EVEN.raw	11182	574	37.31	1013.5505	10	0.1	507.7826	34.78	507490	31	F31:12530	1	1	Q921B4|NRIF2_MOUSE			PEAKS DB	AGPQKSVSQL	LQSVSKQPGA	G	K	L	1	AGPQKSVSQL	734	0.017	TRUE	3.681	FALSE	0.338	TRUE	6.014	FALSE	10.218	FALSE	H-2-Dd	0.017
AGPQKSVSQL	HFX147_IPP253_AAT_CT26_R24A_EVEN.raw	4652	473	38.96	1013.5505	10	0.4	507.7827	34.78	304100	9	F9:12438	1	1	Q921B4|NRIF2_MOUSE			PEAKS DB	AGPQKSVSQL	LQSVSKQPGA	G	K	L	1	AGPQKSVSQL	735	0.017	TRUE	3.681	FALSE	0.338	TRUE	6.014	FALSE	10.218	FALSE	H-2-Dd	0.017
AGPQKSVSQL	HFX147_IPP253_AAT_CT26_R24B_EVEN.raw	6907	1448	29.69	1013.5505	10	0.9	507.783	34.84	357400	11	F11:12711	1	1	Q921B4|NRIF2_MOUSE			PEAKS DB	AGPQKSVSQL	LQSVSKQPGA	G	K	L	1	AGPQKSVSQL	736	0.017	TRUE	3.681	FALSE	0.338	TRUE	6.014	FALSE	10.218	FALSE	H-2-Dd	0.017
AGPQKSVSQL	HFX147_IPP253_AAT_CT26_R24C_EVEN.raw	8024	667	38.95	1013.5505	10	0.3	507.7827	34.84	505780	13	F13:12578	1	1	Q921B4|NRIF2_MOUSE			PEAKS DB	AGPQKSVSQL	LQSVSKQPGA	G	K	L	1	AGPQKSVSQL	737	0.017	TRUE	3.681	FALSE	0.338	TRUE	6.014	FALSE	10.218	FALSE	H-2-Dd	0.017
AGPQKSVSQL	HFX147_IPP253_AAT_CT26_R48A_EVEN.raw	13632	1556	29.66	1013.5505	10	0.6	507.7829	34.81	369730	33	F33:12867	1	1	Q921B4|NRIF2_MOUSE			PEAKS DB	AGPQKSVSQL	LQSVSKQPGA	G	K	L	1	AGPQKSVSQL	738	0.017	TRUE	3.681	FALSE	0.338	TRUE	6.014	FALSE	10.218	FALSE	H-2-Dd	0.017
AGPQKSVSQL	HFX147_IPP253_AAT_CT26_R48B_EVEN.raw	15165	944	35.79	1013.5505	10	0.9	507.783	34.82	160190	35	F35:12753	1	1	Q921B4|NRIF2_MOUSE			PEAKS DB	AGPQKSVSQL	LQSVSKQPGA	G	K	L	1	AGPQKSVSQL	739	0.017	TRUE	3.681	FALSE	0.338	TRUE	6.014	FALSE	10.218	FALSE	H-2-Dd	0.017
AGPQKSVSQL	HFX147_IPP253_AAT_CT26_R48C_EVEN.raw	17542	1363	31.94	1013.5505	10	1.7	507.7834	34.86	333290	37	F37:12692	1	1	Q921B4|NRIF2_MOUSE			PEAKS DB	AGPQKSVSQL	LQSVSKQPGA	G	K	L	1	AGPQKSVSQL	740	0.017	TRUE	3.681	FALSE	0.338	TRUE	6.014	FALSE	10.218	FALSE	H-2-Dd	0.017
AGPRLEIHHRF	HFX147_IPP253_AAT_CT26_C24A_EVEN.raw	71	71	50.9	1331.7211	11	0.5	444.9145	34.25	18410000	1	F1:12115	4	4	P97310|MCM2_MOUSE			PEAKS DB	AGPRLEIHHRF	FRHHIELRPGA	G	L	F	1	AGPRLEIHHRF	741	0.044	TRUE	5.493	FALSE	1.905	TRUE	5.145	FALSE	4.447	FALSE	H-2-Dd	0.044
AGPRLEIHHRF	HFX147_IPP253_AAT_CT26_C24B_EVEN.raw	1372	23	56.13	1331.7211	11	2.6	444.9154	34.33	58790000	5	F5:12314	3	3	P97310|MCM2_MOUSE			PEAKS DB	AGPRLEIHHRF	FRHHIELRPGA	G	L	F	1	AGPRLEIHHRF	742	0.044	TRUE	5.493	FALSE	1.905	TRUE	5.145	FALSE	4.447	FALSE	H-2-Dd	0.044
AGPRLEIHHRF	HFX147_IPP253_AAT_CT26_C24C_EVEN.raw	3003	38	51.53	1331.7211	11	0.2	444.9144	34.35	12323000	7	F7:12277	3	3	P97310|MCM2_MOUSE			PEAKS DB	AGPRLEIHHRF	FRHHIELRPGA	G	L	F	1	AGPRLEIHHRF	743	0.044	TRUE	5.493	FALSE	1.905	TRUE	5.145	FALSE	4.447	FALSE	H-2-Dd	0.044
AGPRLEIHHRF	HFX147_IPP253_AAT_CT26_C48A_EVEN.raw	9357	16	43.66	1331.7211	11	-0.3	444.9142	45.62	21028000	27	F27:16870	1	1	P97310|MCM2_MOUSE			PEAKS DB	AGPRLEIHHRF	FRHHIELRPGA	G	L	F	1	AGPRLEIHHRF	744	0.044	TRUE	5.493	FALSE	1.905	TRUE	5.145	FALSE	4.447	FALSE	H-2-Dd	0.044
AGPRLEIHHRF	HFX147_IPP253_AAT_CT26_C48B_EVEN.raw	9741	33	54.02	1331.7211	11	1.1	444.9148	34.25	31291000	29	F29:12329	3	3	P97310|MCM2_MOUSE			PEAKS DB	AGPRLEIHHRF	FRHHIELRPGA	G	L	F	1	AGPRLEIHHRF	745	0.044	TRUE	5.493	FALSE	1.905	TRUE	5.145	FALSE	4.447	FALSE	H-2-Dd	0.044
AGPRLEIHHRF	HFX147_IPP253_AAT_CT26_C48C_EVEN.raw	10651	43	55.58	1331.7211	11	0.4	444.9145	34.25	10011000	31	F31:12306	3	3	P97310|MCM2_MOUSE			PEAKS DB	AGPRLEIHHRF	FRHHIELRPGA	G	L	F	1	AGPRLEIHHRF	746	0.044	TRUE	5.493	FALSE	1.905	TRUE	5.145	FALSE	4.447	FALSE	H-2-Dd	0.044
AGPRLEIHHRF	HFX147_IPP253_AAT_CT26_R24A_EVEN.raw	4256	77	53.18	1331.7211	11	2.6	444.9155	34.25	8495700	9	F9:12202	3	3	P97310|MCM2_MOUSE			PEAKS DB	AGPRLEIHHRF	FRHHIELRPGA	G	L	F	1	AGPRLEIHHRF	747	0.044	TRUE	5.493	FALSE	1.905	TRUE	5.145	FALSE	4.447	FALSE	H-2-Dd	0.044
AGPRLEIHHRF	HFX147_IPP253_AAT_CT26_R24B_ODD.raw	5499	40	67.02	1331.7211	11	-1.1	444.9138	34.38	78428000	12	F12:10978	5	5	P97310|MCM2_MOUSE			PEAKS DB	AGPRLEIHHRF	FRHHIELRPGA	G	L	F	1	AGPRLEIHHRF	748	0.044	TRUE	5.493	FALSE	1.905	TRUE	5.145	FALSE	4.447	FALSE	H-2-Dd	0.044
AGPRLEIHHRF	HFX147_IPP253_AAT_CT26_R24C_ODD.raw	7391	34	63.02	1331.7211	11	-2.6	444.9131	34.3	56900000	14	F14:11070	4	4	P97310|MCM2_MOUSE			PEAKS DB	AGPRLEIHHRF	FRHHIELRPGA	G	L	F	1	AGPRLEIHHRF	749	0.044	TRUE	5.493	FALSE	1.905	TRUE	5.145	FALSE	4.447	FALSE	H-2-Dd	0.044
AGPRLEIHHRF	HFX147_IPP253_AAT_CT26_R48A_EVEN.raw	12112	36	65.5	1331.7211	11	0	444.9143	34.29	73056000	33	F33:12625	3	3	P97310|MCM2_MOUSE			PEAKS DB	AGPRLEIHHRF	FRHHIELRPGA	G	L	F	1	AGPRLEIHHRF	750	0.044	TRUE	5.493	FALSE	1.905	TRUE	5.145	FALSE	4.447	FALSE	H-2-Dd	0.044
AGPRLEIHHRF	HFX147_IPP253_AAT_CT26_R48B_ODD.raw	14295	74	60.48	1331.7211	11	-2.3	444.9133	34.46	20076000	36	F36:11180	4	4	P97310|MCM2_MOUSE			PEAKS DB	AGPRLEIHHRF	FRHHIELRPGA	G	L	F	1	AGPRLEIHHRF	751	0.044	TRUE	5.493	FALSE	1.905	TRUE	5.145	FALSE	4.447	FALSE	H-2-Dd	0.044
AGPRLEIHHRF	HFX147_IPP253_AAT_CT26_R48C_EVEN.raw	16200	21	65.61	1331.7211	11	-0.3	444.9142	34.33	100540000	37	F37:12449	3	3	P97310|MCM2_MOUSE			PEAKS DB	AGPRLEIHHRF	FRHHIELRPGA	G	L	F	1	AGPRLEIHHRF	752	0.044	TRUE	5.493	FALSE	1.905	TRUE	5.145	FALSE	4.447	FALSE	H-2-Dd	0.044
AGPRRPVNL	HFX147_IPP253_AAT_CT26_C24A_ODD.raw	798	798	31.7	978.5723	9	-3.6	490.2916	32.64	3110900	2	F2:10342	4	4	Q9QUI1|LRA25_MOUSE			PEAKS DB	AGPRRPVNL	LNVPRRPGA	G	R	L	1	AGPRRPVNL	753	0.004	TRUE	1.76	TRUE	2.555	FALSE	3.088	FALSE	4.804	FALSE	H-2-Dd	0.004
AGPRRPVNL	HFX147_IPP253_AAT_CT26_R24C_ODD.raw	9043	1686	27.28	978.5723	9	-1	490.2929	32.69	1850100	14	F14:10445	3	3	Q9QUI1|LRA25_MOUSE			PEAKS DB	AGPRRPVNL	LNVPRRPGA	G	R	L	1	AGPRRPVNL	754	0.004	TRUE	1.76	TRUE	2.555	FALSE	3.088	FALSE	4.804	FALSE	H-2-Dd	0.004
AGPRRPVNL	HFX147_IPP253_AAT_CT26_R48C_EVEN.raw	17962	1783	27.44	978.5723	9	0.8	490.2938	32.63	3259900	37	F37:11789	2	2	Q9QUI1|LRA25_MOUSE			PEAKS DB	AGPRRPVNL	LNVPRRPGA	G	R	L	1	AGPRRPVNL	755	0.004	TRUE	1.76	TRUE	2.555	FALSE	3.088	FALSE	4.804	FALSE	H-2-Dd	0.004
AGPSAFNI	HFX147_IPP253_AAT_CT26_R24B_EVEN.raw	6939	1480	29.36	775.3864	8	0.1	776.3937	62.11	1524300	11	F11:23607	1	1	Q924H7|WAC_MOUSE			PEAKS DB	AGPSAFNI	INFASPGA	G	A	I	1	AGPSAFNI	756	0.037	TRUE	10.678	FALSE	15.304	FALSE	19.777	FALSE	18.485	FALSE	H-2-Dd	0.037
AGPSAFNI	HFX147_IPP253_AAT_CT26_R48C_ODD.raw	17560	1381	31.81	775.3864	8	-0.6	776.3932	62.13	2115400	38	F38:21989	2	2	Q924H7|WAC_MOUSE			PEAKS DB	AGPSAFNI	INFASPGA	G	A	I	1	AGPSAFNI	757	0.037	TRUE	10.678	FALSE	15.304	FALSE	19.777	FALSE	18.485	FALSE	H-2-Dd	0.037
AGPSHLATTGL	HFX147_IPP253_AAT_CT26_C24A_ODD.raw	1252	1252	25.62	1023.5349	11	-0.1	512.7747	42.56	142670	2	F2:14275	1	1	Q9DCV6|DELE1_MOUSE			PEAKS DB	AGPSHLATTGL	LGTTALHSPGA	G	H	L	1	AGPSHLATTGL	758	0.042	TRUE	6.28	FALSE	5.786	FALSE	7.355	FALSE	19.232	FALSE	H-2-Dd	0.042
AGPSHLATTGL	HFX147_IPP253_AAT_CT26_C24B_ODD.raw	2281	932	32.86	1023.5349	11	1.9	512.7757	42.61	221770	6	F6:14347	1	1	Q9DCV6|DELE1_MOUSE			PEAKS DB	AGPSHLATTGL	LGTTALHSPGA	G	H	L	1	AGPSHLATTGL	759	0.042	TRUE	6.28	FALSE	5.786	FALSE	7.355	FALSE	19.232	FALSE	H-2-Dd	0.042
AGPSHLATTGL	HFX147_IPP253_AAT_CT26_C24C_ODD.raw	4060	1095	26.89	1023.5349	11	2.1	512.7758	42.61	461950	8	F8:14404	1	1	Q9DCV6|DELE1_MOUSE			PEAKS DB	AGPSHLATTGL	LGTTALHSPGA	G	H	L	1	AGPSHLATTGL	760	0.042	TRUE	6.28	FALSE	5.786	FALSE	7.355	FALSE	19.232	FALSE	H-2-Dd	0.042
AGPSHLATTGL	HFX147_IPP253_AAT_CT26_R24B_ODD.raw	5809	350	45.84	1023.5349	11	0.8	512.7751	42.57	370260	12	F12:14232	1	1	Q9DCV6|DELE1_MOUSE			PEAKS DB	AGPSHLATTGL	LGTTALHSPGA	G	H	L	1	AGPSHLATTGL	761	0.042	TRUE	6.28	FALSE	5.786	FALSE	7.355	FALSE	19.232	FALSE	H-2-Dd	0.042
AGPSHLATTGL	HFX147_IPP253_AAT_CT26_R24C_ODD.raw	8974	1617	28.05	1023.5349	11	2.2	512.7759	42.61	405150	14	F14:14359	1	1	Q9DCV6|DELE1_MOUSE			PEAKS DB	AGPSHLATTGL	LGTTALHSPGA	G	H	L	1	AGPSHLATTGL	762	0.042	TRUE	6.28	FALSE	5.786	FALSE	7.355	FALSE	19.232	FALSE	H-2-Dd	0.042
AGPSHLATTGL	HFX147_IPP253_AAT_CT26_R48A_EVEN.raw	13238	1162	34.26	1023.5349	11	0.9	512.7752	42.61	188480	33	F33:15960	1	1	Q9DCV6|DELE1_MOUSE			PEAKS DB	AGPSHLATTGL	LGTTALHSPGA	G	H	L	1	AGPSHLATTGL	763	0.042	TRUE	6.28	FALSE	5.786	FALSE	7.355	FALSE	19.232	FALSE	H-2-Dd	0.042
AGPSHLATTGL	HFX147_IPP253_AAT_CT26_R48B_EVEN.raw	15763	1542	29.05	1023.5349	11	1	512.7753	42.62	340610	35	F35:15870	2	2	Q9DCV6|DELE1_MOUSE			PEAKS DB	AGPSHLATTGL	LGTTALHSPGA	G	H	L	1	AGPSHLATTGL	764	0.042	TRUE	6.28	FALSE	5.786	FALSE	7.355	FALSE	19.232	FALSE	H-2-Dd	0.042
AGPSHLATTGL	HFX147_IPP253_AAT_CT26_R48C_ODD.raw	17715	1536	30.09	1023.5349	11	3.9	512.7767	42.67	444930	38	F38:14279	1	1	Q9DCV6|DELE1_MOUSE			PEAKS DB	AGPSHLATTGL	LGTTALHSPGA	G	H	L	1	AGPSHLATTGL	765	0.042	TRUE	6.28	FALSE	5.786	FALSE	7.355	FALSE	19.232	FALSE	H-2-Dd	0.042
AGPSHVAI	HFX147_IPP253_AAT_CT26_C24A_EVEN.raw	1058	1058	27.99	750.4024	8	-1	376.2081	35.99	486630	1	F1:12809	1	1	O88845|AKA10_MOUSE			PEAKS DB	AGPSHVAI	IAVHSPGA	G	H	I	1	AGPSHVAI	766	0.022	TRUE	6.577	FALSE	10.702	FALSE	16.393	FALSE	16.083	FALSE	H-2-Dd	0.022
AGPSHVAI	HFX147_IPP253_AAT_CT26_C24B_EVEN.raw	2780	1431	27.23	750.4024	8	0.5	376.2087	36.03	2460900	5	F5:12986	1	1	O88845|AKA10_MOUSE			PEAKS DB	AGPSHVAI	IAVHSPGA	G	H	I	1	AGPSHVAI	767	0.022	TRUE	6.577	FALSE	10.702	FALSE	16.393	FALSE	16.083	FALSE	H-2-Dd	0.022
AGPSHVAI	HFX147_IPP253_AAT_CT26_C24C_EVEN.raw	3890	925	29.52	750.4024	8	-0.7	376.2082	35.99	1760000	7	F7:12928	1	1	O88845|AKA10_MOUSE			PEAKS DB	AGPSHVAI	IAVHSPGA	G	H	I	1	AGPSHVAI	768	0.022	TRUE	6.577	FALSE	10.702	FALSE	16.393	FALSE	16.083	FALSE	H-2-Dd	0.022
AGPSHVAI	HFX147_IPP253_AAT_CT26_C48B_EVEN.raw	10416	708	29.87	750.4024	8	-0.2	376.2084	35.89	1019000	29	F29:13013	1	1	O88845|AKA10_MOUSE			PEAKS DB	AGPSHVAI	IAVHSPGA	G	H	I	1	AGPSHVAI	769	0.022	TRUE	6.577	FALSE	10.702	FALSE	16.393	FALSE	16.083	FALSE	H-2-Dd	0.022
AGPSHVAI	HFX147_IPP253_AAT_CT26_C48C_EVEN.raw	11522	914	32.22	750.4024	8	0.6	376.2087	35.89	1867800	31	F31:12974	1	1	O88845|AKA10_MOUSE			PEAKS DB	AGPSHVAI	IAVHSPGA	G	H	I	1	AGPSHVAI	770	0.022	TRUE	6.577	FALSE	10.702	FALSE	16.393	FALSE	16.083	FALSE	H-2-Dd	0.022
AGPSHVAI	HFX147_IPP253_AAT_CT26_R24A_EVEN.raw	4884	705	34.64	750.4024	8	1.3	376.209	35.94	1641000	9	F9:12874	1	1	O88845|AKA10_MOUSE			PEAKS DB	AGPSHVAI	IAVHSPGA	G	H	I	1	AGPSHVAI	771	0.022	TRUE	6.577	FALSE	10.702	FALSE	16.393	FALSE	16.083	FALSE	H-2-Dd	0.022
AGPSHVAI	HFX147_IPP253_AAT_CT26_R24B_EVEN.raw	7335	1876	25.04	750.4024	8	-0.4	376.2083	35.94	3707500	11	F11:13160	1	1	O88845|AKA10_MOUSE			PEAKS DB	AGPSHVAI	IAVHSPGA	G	H	I	1	AGPSHVAI	772	0.022	TRUE	6.577	FALSE	10.702	FALSE	16.393	FALSE	16.083	FALSE	H-2-Dd	0.022
AGPSHVAI	HFX147_IPP253_AAT_CT26_R24C_EVEN.raw	8867	1510	29.29	750.4024	8	-0.8	376.2082	35.95	2322400	13	F13:13002	2	2	O88845|AKA10_MOUSE			PEAKS DB	AGPSHVAI	IAVHSPGA	G	H	I	1	AGPSHVAI	773	0.022	TRUE	6.577	FALSE	10.702	FALSE	16.393	FALSE	16.083	FALSE	H-2-Dd	0.022
AGPSHVAI	HFX147_IPP253_AAT_CT26_R48A_EVEN.raw	13963	1887	26.2	750.4024	8	-0.8	376.2082	35.88	1760000	33	F33:13279	1	1	O88845|AKA10_MOUSE			PEAKS DB	AGPSHVAI	IAVHSPGA	G	H	I	1	AGPSHVAI	774	0.022	TRUE	6.577	FALSE	10.702	FALSE	16.393	FALSE	16.083	FALSE	H-2-Dd	0.022
AGPSHVAI	HFX147_IPP253_AAT_CT26_R48B_EVEN.raw	15652	1431	30.24	750.4024	8	-0.5	376.2083	35.95	2754200	35	F35:13175	2	2	O88845|AKA10_MOUSE			PEAKS DB	AGPSHVAI	IAVHSPGA	G	H	I	1	AGPSHVAI	775	0.022	TRUE	6.577	FALSE	10.702	FALSE	16.393	FALSE	16.083	FALSE	H-2-Dd	0.022
AGPSHVAI	HFX147_IPP253_AAT_CT26_R48C_EVEN.raw	17820	1641	28.97	750.4024	8	0.1	376.2085	35.97	1898700	37	F37:13107	1	1	O88845|AKA10_MOUSE			PEAKS DB	AGPSHVAI	IAVHSPGA	G	H	I	1	AGPSHVAI	776	0.022	TRUE	6.577	FALSE	10.702	FALSE	16.393	FALSE	16.083	FALSE	H-2-Dd	0.022
AGPSLKTTL	HFX147_IPP253_AAT_CT26_C24A_ODD.raw	479	479	36.58	886.5123	9	-0.2	444.2634	44.2	631690	2	F2:14913	1	1	Q8C8M1|SHCAF_MOUSE			PEAKS DB	AGPSLKTTL	LTTKLSPGA	G	L	L	1	AGPSLKTTL	777	0.005	TRUE	0.739	TRUE	1.166	TRUE	3.928	FALSE	4.819	FALSE	H-2-Dd	0.005
AGPSLKTTL	HFX147_IPP253_AAT_CT26_C24B_EVEN.raw	2722	1373	27.88	886.5123	9	0	444.2634	44.28	218570	5	F5:16274	1	1	Q8C8M1|SHCAF_MOUSE			PEAKS DB	AGPSLKTTL	LTTKLSPGA	G	L	L	1	AGPSLKTTL	778	0.005	TRUE	0.739	TRUE	1.166	TRUE	3.928	FALSE	4.819	FALSE	H-2-Dd	0.005
AGPSLKTTL	HFX147_IPP253_AAT_CT26_C24C_EVEN.raw	3379	414	38.01	886.5123	9	0.3	444.2636	44.29	1467400	7	F7:16215	2	2	Q8C8M1|SHCAF_MOUSE			PEAKS DB	AGPSLKTTL	LTTKLSPGA	G	L	L	1	AGPSLKTTL	779	0.005	TRUE	0.739	TRUE	1.166	TRUE	3.928	FALSE	4.819	FALSE	H-2-Dd	0.005
AGPSLKTTL	HFX147_IPP253_AAT_CT26_C48C_EVEN.raw	11159	551	37.71	886.5123	9	-0.5	444.2632	44.27	1105200	31	F31:16291	1	1	Q8C8M1|SHCAF_MOUSE			PEAKS DB	AGPSLKTTL	LTTKLSPGA	G	L	L	1	AGPSLKTTL	780	0.005	TRUE	0.739	TRUE	1.166	TRUE	3.928	FALSE	4.819	FALSE	H-2-Dd	0.005
AGPSLKTTL	HFX147_IPP253_AAT_CT26_R24A_EVEN.raw	5375	1196	26.67	886.5123	9	-0.3	444.2633	44.22	217610	9	F9:16174	1	1	Q8C8M1|SHCAF_MOUSE			PEAKS DB	AGPSLKTTL	LTTKLSPGA	G	L	L	1	AGPSLKTTL	781	0.005	TRUE	0.739	TRUE	1.166	TRUE	3.928	FALSE	4.819	FALSE	H-2-Dd	0.005
AGPSLKTTL	HFX147_IPP253_AAT_CT26_R24B_EVEN.raw	6001	542	41.85	886.5123	9	-0.1	444.2634	44.21	471210	11	F11:16436	1	1	Q8C8M1|SHCAF_MOUSE			PEAKS DB	AGPSLKTTL	LTTKLSPGA	G	L	L	1	AGPSLKTTL	782	0.005	TRUE	0.739	TRUE	1.166	TRUE	3.928	FALSE	4.819	FALSE	H-2-Dd	0.005
AGPSLKTTL	HFX147_IPP253_AAT_CT26_R24C_ODD.raw	7868	511	41.58	886.5123	9	1.3	444.264	44.2	1357900	14	F14:14983	1	1	Q8C8M1|SHCAF_MOUSE			PEAKS DB	AGPSLKTTL	LTTKLSPGA	G	L	L	1	AGPSLKTTL	783	0.005	TRUE	0.739	TRUE	1.166	TRUE	3.928	FALSE	4.819	FALSE	H-2-Dd	0.005
AGPSLKTTL	HFX147_IPP253_AAT_CT26_R48A_EVEN.raw	13519	1443	30.83	886.5123	9	-0.3	444.2633	44.25	1559400	33	F33:16576	1	1	Q8C8M1|SHCAF_MOUSE			PEAKS DB	AGPSLKTTL	LTTKLSPGA	G	L	L	1	AGPSLKTTL	784	0.005	TRUE	0.739	TRUE	1.166	TRUE	3.928	FALSE	4.819	FALSE	H-2-Dd	0.005
AGPSLKTTL	HFX147_IPP253_AAT_CT26_R48B_ODD.raw	15288	1067	34.36	886.5123	9	1	444.2639	44.28	1487000	36	F36:15041	2	2	Q8C8M1|SHCAF_MOUSE			PEAKS DB	AGPSLKTTL	LTTKLSPGA	G	L	L	1	AGPSLKTTL	785	0.005	TRUE	0.739	TRUE	1.166	TRUE	3.928	FALSE	4.819	FALSE	H-2-Dd	0.005
AGPSRLLAL	HFX147_IPP253_AAT_CT26_R24B_ODD.raw	6620	1161	33.07	896.5443	9	0.4	449.2796	54.82	505560	12	F12:19080	1	1	Q9CWT6|DDX28_MOUSE			PEAKS DB	AGPSRLLAL	LALLRSPGA	G	R	L	1	AGPSRLLAL	786	0.006	TRUE	1.633	TRUE	2.624	FALSE	2.098	FALSE	4.418	FALSE	H-2-Dd	0.006
AGPSRLLAL	HFX147_IPP253_AAT_CT26_R24C_ODD.raw	9205	1848	25.61	896.5443	9	1.5	449.2801	54.88	542570	14	F14:19232	1	1	Q9CWT6|DDX28_MOUSE			PEAKS DB	AGPSRLLAL	LALLRSPGA	G	R	L	1	AGPSRLLAL	787	0.006	TRUE	1.633	TRUE	2.624	FALSE	2.098	FALSE	4.418	FALSE	H-2-Dd	0.006
AGPSRLLAL	HFX147_IPP253_AAT_CT26_R48A_ODD.raw	13715	1639	28.77	896.5443	9	0.6	449.2797	54.86	735340	34	F34:19188	1	1	Q9CWT6|DDX28_MOUSE			PEAKS DB	AGPSRLLAL	LALLRSPGA	G	R	L	1	AGPSRLLAL	788	0.006	TRUE	1.633	TRUE	2.624	FALSE	2.098	FALSE	4.418	FALSE	H-2-Dd	0.006
AGPSRLLAL	HFX147_IPP253_AAT_CT26_R48B_ODD.raw	15828	1607	28.43	896.5443	9	2.4	449.2805	54.93	389750	36	F36:19251	1	1	Q9CWT6|DDX28_MOUSE			PEAKS DB	AGPSRLLAL	LALLRSPGA	G	R	L	1	AGPSRLLAL	789	0.006	TRUE	1.633	TRUE	2.624	FALSE	2.098	FALSE	4.418	FALSE	H-2-Dd	0.006
AGPSRLLAL	HFX147_IPP253_AAT_CT26_R48C_ODD.raw	17795	1616	29.26	896.5443	9	0.7	449.2798	54.93	923590	38	F38:19122	1	1	Q9CWT6|DDX28_MOUSE:#DECOY#Q8R2I0|FOXE1_MOUSE			PEAKS DB	AGPSRLLAL	LALLRSPGA	G	R	L	1	AGPSRLLAL	790	0.006	TRUE	1.633	TRUE	2.624	FALSE	2.098	FALSE	4.418	FALSE	H-2-Dd	0.006
AGPSRTNSF	HFX147_IPP253_AAT_CT26_C24A_EVEN.raw	1124	1124	27.06	935.446	9	0.9	468.7307	25.85	17374000	1	F1:8789	3	3	Q7TSJ6|LATS2_MOUSE			PEAKS DB	AGPSRTNSF	FSNTRSPGA	G	R	F	1	AGPSRTNSF	791	0.006	TRUE	2.125	FALSE	1.855	TRUE	0.985	TRUE	4.061	FALSE	H-2-Dd	0.006
AGPSRTNSF	HFX147_IPP253_AAT_CT26_C24B_EVEN.raw	1878	529	38.23	935.446	9	-0.3	468.7302	31.86	62728000	5	F5:11472	3	3	Q7TSJ6|LATS2_MOUSE			PEAKS DB	AGPSRTNSF	FSNTRSPGA	G	R	F	1	AGPSRTNSF	792	0.006	TRUE	2.125	FALSE	1.855	TRUE	0.985	TRUE	4.061	FALSE	H-2-Dd	0.006
AGPSRTNSF	HFX147_IPP253_AAT_CT26_C24C_EVEN.raw	3178	213	42.54	935.446	9	0.4	468.7305	31.86	38747000	7	F7:11435	3	3	Q7TSJ6|LATS2_MOUSE			PEAKS DB	AGPSRTNSF	FSNTRSPGA	G	R	F	1	AGPSRTNSF	793	0.006	TRUE	2.125	FALSE	1.855	TRUE	0.985	TRUE	4.061	FALSE	H-2-Dd	0.006
AGPSRTNSF	HFX147_IPP253_AAT_CT26_C48A_ODD.raw	9623	282	28.2	935.446	9	-0.2	468.7302	31.54	16508000	28	F28:9693	2	2	Q7TSJ6|LATS2_MOUSE			PEAKS DB	AGPSRTNSF	FSNTRSPGA	G	R	F	1	AGPSRTNSF	794	0.006	TRUE	2.125	FALSE	1.855	TRUE	0.985	TRUE	4.061	FALSE	H-2-Dd	0.006
AGPSRTNSF	HFX147_IPP253_AAT_CT26_C48B_EVEN.raw	10023	315	38.43	935.446	9	0.1	468.7303	31.77	37256000	29	F29:11496	2	2	Q7TSJ6|LATS2_MOUSE			PEAKS DB	AGPSRTNSF	FSNTRSPGA	G	R	F	1	AGPSRTNSF	795	0.006	TRUE	2.125	FALSE	1.855	TRUE	0.985	TRUE	4.061	FALSE	H-2-Dd	0.006
AGPSRTNSF	HFX147_IPP253_AAT_CT26_C48C_EVEN.raw	10997	389	40.74	935.446	9	1.1	468.7308	31.78	46969000	31	F31:11479	3	3	Q7TSJ6|LATS2_MOUSE			PEAKS DB	AGPSRTNSF	FSNTRSPGA	G	R	F	1	AGPSRTNSF	796	0.006	TRUE	2.125	FALSE	1.855	TRUE	0.985	TRUE	4.061	FALSE	H-2-Dd	0.006
AGPSRTNSF	HFX147_IPP253_AAT_CT26_R24A_EVEN.raw	4696	517	38.06	935.446	9	0.1	468.7303	31.77	39656000	9	F9:11378	3	3	Q7TSJ6|LATS2_MOUSE			PEAKS DB	AGPSRTNSF	FSNTRSPGA	G	R	F	1	AGPSRTNSF	797	0.006	TRUE	2.125	FALSE	1.855	TRUE	0.985	TRUE	4.061	FALSE	H-2-Dd	0.006
AGPSRTNSF	HFX147_IPP253_AAT_CT26_R24B_EVEN.raw	6017	558	41.61	935.446	9	0.8	468.7307	31.78	84066000	11	F11:11624	3	3	Q7TSJ6|LATS2_MOUSE			PEAKS DB	AGPSRTNSF	FSNTRSPGA	G	R	F	1	AGPSRTNSF	798	0.006	TRUE	2.125	FALSE	1.855	TRUE	0.985	TRUE	4.061	FALSE	H-2-Dd	0.006
AGPSRTNSF	HFX147_IPP253_AAT_CT26_R24C_EVEN.raw	7929	572	40.64	935.446	9	0	468.7303	31.82	50539000	13	F13:11500	3	3	Q7TSJ6|LATS2_MOUSE			PEAKS DB	AGPSRTNSF	FSNTRSPGA	G	R	F	1	AGPSRTNSF	799	0.006	TRUE	2.125	FALSE	1.855	TRUE	0.985	TRUE	4.061	FALSE	H-2-Dd	0.006
AGPSRTNSF	HFX147_IPP253_AAT_CT26_R48A_EVEN.raw	12370	294	48.04	935.446	9	0.4	468.7305	31.79	78708000	33	F33:11804	3	3	Q7TSJ6|LATS2_MOUSE			PEAKS DB	AGPSRTNSF	FSNTRSPGA	G	R	F	1	AGPSRTNSF	800	0.006	TRUE	2.125	FALSE	1.855	TRUE	0.985	TRUE	4.061	FALSE	H-2-Dd	0.006
AGPSRTNSF	HFX147_IPP253_AAT_CT26_R48B_EVEN.raw	14579	358	45.88	935.446	9	0.5	468.7305	31.75	69545000	35	F35:11674	4	4	Q7TSJ6|LATS2_MOUSE			PEAKS DB	AGPSRTNSF	FSNTRSPGA	G	R	F	1	AGPSRTNSF	801	0.006	TRUE	2.125	FALSE	1.855	TRUE	0.985	TRUE	4.061	FALSE	H-2-Dd	0.006
AGPSRTNSF	HFX147_IPP253_AAT_CT26_R48C_EVEN.raw	16536	357	46.42	935.446	9	0.5	468.7305	31.84	77684000	37	F37:11606	4	4	Q7TSJ6|LATS2_MOUSE			PEAKS DB	AGPSRTNSF	FSNTRSPGA	G	R	F	1	AGPSRTNSF	802	0.006	TRUE	2.125	FALSE	1.855	TRUE	0.985	TRUE	4.061	FALSE	H-2-Dd	0.006
AGPSRTVG	HFX147_IPP253_AAT_CT26_C24B_ODD.raw	2356	1007	31.93	743.3926	8	-0.5	372.7034	21.48	717450	6	F6:5996	2	2	Q64521|GPDM_MOUSE			PEAKS DB	AGPSRTVG	GVTRSPGA	G	R	G	1	AGPSRTVG	803	8.315	FALSE	65.938	FALSE	52.812	FALSE	62.286	FALSE	54.917	FALSE
AGPSRTVG	HFX147_IPP253_AAT_CT26_C24C_ODD.raw	3934	969	28.92	743.3926	8	0.8	372.7039	21.43	163760	8	F8:6073	1	1	Q64521|GPDM_MOUSE			PEAKS DB	AGPSRTVG	GVTRSPGA	G	R	G	1	AGPSRTVG	804	8.315	FALSE	65.938	FALSE	52.812	FALSE	62.286	FALSE	54.917	FALSE
AGPSRTVG	HFX147_IPP253_AAT_CT26_C48C_ODD.raw	11916	1308	27.03	743.3926	8	-0.9	372.7032	25.39	275190	32	F32:7474	1	1	Q64521|GPDM_MOUSE			PEAKS DB	AGPSRTVG	GVTRSPGA	G	R	G	1	AGPSRTVG	805	8.315	FALSE	65.938	FALSE	52.812	FALSE	62.286	FALSE	54.917	FALSE
AGPSRTVG	HFX147_IPP253_AAT_CT26_R24B_EVEN.raw	6341	882	36.66	743.3926	8	0.1	372.7036	21.5	7592600	11	F11:7440	4	4	Q64521|GPDM_MOUSE			PEAKS DB	AGPSRTVG	GVTRSPGA	G	R	G	1	AGPSRTVG	806	8.315	FALSE	65.938	FALSE	52.812	FALSE	62.286	FALSE	54.917	FALSE
AGPSRTVG	HFX147_IPP253_AAT_CT26_R24C_ODD.raw	8011	654	39.15	743.3926	8	-0.3	372.7035	21.41	842930	14	F14:6015	2	2	Q64521|GPDM_MOUSE			PEAKS DB	AGPSRTVG	GVTRSPGA	G	R	G	1	AGPSRTVG	807	8.315	FALSE	65.938	FALSE	52.812	FALSE	62.286	FALSE	54.917	FALSE
AGPSRTVG	HFX147_IPP253_AAT_CT26_R48A_EVEN.raw	12960	884	37.5	743.3926	8	0.7	372.7038	21.47	9138300	33	F33:7598	3	3	Q64521|GPDM_MOUSE			PEAKS DB	AGPSRTVG	GVTRSPGA	G	R	G	1	AGPSRTVG	808	8.315	FALSE	65.938	FALSE	52.812	FALSE	62.286	FALSE	54.917	FALSE
AGPSRTVG	HFX147_IPP253_AAT_CT26_R48B_ODD.raw	15215	994	35.33	743.3926	8	-0.8	372.7033	21.58	4366700	36	F36:6071	3	3	Q64521|GPDM_MOUSE			PEAKS DB	AGPSRTVG	GVTRSPGA	G	R	G	1	AGPSRTVG	809	8.315	FALSE	65.938	FALSE	52.812	FALSE	62.286	FALSE	54.917	FALSE
AGPSRTVG	HFX147_IPP253_AAT_CT26_R48C_ODD.raw	18161	1982	25.42	743.3926	8	-1.2	372.7031	21.58	745230	38	F38:5915	1	1	Q64521|GPDM_MOUSE			PEAKS DB	AGPSRTVG	GVTRSPGA	G	R	G	1	AGPSRTVG	810	8.315	FALSE	65.938	FALSE	52.812	FALSE	62.286	FALSE	54.917	FALSE
AGPSRTVGL	HFX147_IPP253_AAT_CT26_C24A_ODD.raw	313	313	39.94	856.4766	9	-0.4	429.2454	37.37	42761000	2	F2:12190	4	4	Q64521|GPDM_MOUSE			PEAKS DB	AGPSRTVGL	LGVTRSPGA	G	R	L	1	AGPSRTVGL	811	0.007	TRUE	2.473	FALSE	5.642	FALSE	3.221	FALSE	8.44	FALSE	H-2-Dd	0.007
AGPSRTVGL	HFX147_IPP253_AAT_CT26_C24B_ODD.raw	1614	265	42.83	856.4766	9	1	429.246	37.4	218050000	6	F6:12225	3	3	Q64521|GPDM_MOUSE			PEAKS DB	AGPSRTVGL	LGVTRSPGA	G	R	L	1	AGPSRTVGL	812	0.007	TRUE	2.473	FALSE	5.642	FALSE	3.221	FALSE	8.44	FALSE	H-2-Dd	0.007
AGPSRTVGL	HFX147_IPP253_AAT_CT26_C24C_EVEN.raw	3329	364	39.19	856.4766	9	1.6	429.2463	37.37	72897000	7	F7:13455	3	3	Q64521|GPDM_MOUSE			PEAKS DB	AGPSRTVGL	LGVTRSPGA	G	R	L	1	AGPSRTVGL	813	0.007	TRUE	2.473	FALSE	5.642	FALSE	3.221	FALSE	8.44	FALSE	H-2-Dd	0.007
AGPSRTVGL	HFX147_IPP253_AAT_CT26_C48A_EVEN.raw	9395	54	38.56	856.4766	9	0.1	429.2456	38.68	187860000	27	F27:13825	3	3	Q64521|GPDM_MOUSE			PEAKS DB	AGPSRTVGL	LGVTRSPGA	G	R	L	1	AGPSRTVGL	814	0.007	TRUE	2.473	FALSE	5.642	FALSE	3.221	FALSE	8.44	FALSE	H-2-Dd	0.007
AGPSRTVGL	HFX147_IPP253_AAT_CT26_C48B_EVEN.raw	10160	452	34.68	856.4766	9	-2.2	429.2446	37.28	35935000	29	F29:13522	1	1	Q64521|GPDM_MOUSE			PEAKS DB	AGPSRTVGL	LGVTRSPGA	G	R	L	1	AGPSRTVGL	815	0.007	TRUE	2.473	FALSE	5.642	FALSE	3.221	FALSE	8.44	FALSE	H-2-Dd	0.007
AGPSRTVGL	HFX147_IPP253_AAT_CT26_C48C_EVEN.raw	10954	346	41.65	856.4766	9	-0.2	429.2455	37.32	53447000	31	F31:13497	1	1	Q64521|GPDM_MOUSE			PEAKS DB	AGPSRTVGL	LGVTRSPGA	G	R	L	1	AGPSRTVGL	816	0.007	TRUE	2.473	FALSE	5.642	FALSE	3.221	FALSE	8.44	FALSE	H-2-Dd	0.007
AGPSRTVGL	HFX147_IPP253_AAT_CT26_R24A_EVEN.raw	4579	400	40.32	856.4766	9	1.1	429.2461	37.32	43492000	9	F9:13403	2	2	Q64521|GPDM_MOUSE			PEAKS DB	AGPSRTVGL	LGVTRSPGA	G	R	L	1	AGPSRTVGL	817	0.007	TRUE	2.473	FALSE	5.642	FALSE	3.221	FALSE	8.44	FALSE	H-2-Dd	0.007
AGPSRTVGL	HFX147_IPP253_AAT_CT26_R24B_ODD.raw	5817	358	45.67	856.4766	9	0.5	429.2458	37.44	387490000	12	F12:12150	4	4	Q64521|GPDM_MOUSE			PEAKS DB	AGPSRTVGL	LGVTRSPGA	G	R	L	1	AGPSRTVGL	818	0.007	TRUE	2.473	FALSE	5.642	FALSE	3.221	FALSE	8.44	FALSE	H-2-Dd	0.007
AGPSRTVGL	HFX147_IPP253_AAT_CT26_R24C_ODD.raw	7860	503	41.78	856.4766	9	-0.4	429.2454	37.2	73733000	14	F14:12245	3	3	Q64521|GPDM_MOUSE			PEAKS DB	AGPSRTVGL	LGVTRSPGA	G	R	L	1	AGPSRTVGL	819	0.007	TRUE	2.473	FALSE	5.642	FALSE	3.221	FALSE	8.44	FALSE	H-2-Dd	0.007
AGPSRTVGL	HFX147_IPP253_AAT_CT26_R48A_EVEN.raw	12577	501	43.48	856.4766	9	1.3	429.2462	37.31	159940000	33	F33:13793	2	2	Q64521|GPDM_MOUSE			PEAKS DB	AGPSRTVGL	LGVTRSPGA	G	R	L	1	AGPSRTVGL	820	0.007	TRUE	2.473	FALSE	5.642	FALSE	3.221	FALSE	8.44	FALSE	H-2-Dd	0.007
AGPSRTVGL	HFX147_IPP253_AAT_CT26_R48B_ODD.raw	14710	489	43.01	856.4766	9	-0.4	429.2454	37.81	349350000	36	F36:12498	4	4	Q64521|GPDM_MOUSE			PEAKS DB	AGPSRTVGL	LGVTRSPGA	G	R	L	1	AGPSRTVGL	821	0.007	TRUE	2.473	FALSE	5.642	FALSE	3.221	FALSE	8.44	FALSE	H-2-Dd	0.007
AGPSRTVGL	HFX147_IPP253_AAT_CT26_R48C_EVEN.raw	16514	335	46.79	856.4766	9	0.8	429.2459	37.34	23884000	37	F37:13645	3	3	Q64521|GPDM_MOUSE			PEAKS DB	AGPSRTVGL	LGVTRSPGA	G	R	L	1	AGPSRTVGL	822	0.007	TRUE	2.473	FALSE	5.642	FALSE	3.221	FALSE	8.44	FALSE	H-2-Dd	0.007
AGPSRTVGLF	HFX147_IPP253_AAT_CT26_C24A_ODD.raw	572	572	35.11	1003.545	10	-1	502.7793	51.67	6501400	2	F2:17860	2	2	Q64521|GPDM_MOUSE			PEAKS DB	AGPSRTVGLF	FLGVTRSPGA	G	R	F	1	AGPSRTVGLF	823	0.042	TRUE	10.415	FALSE	1.386	TRUE	3.759	FALSE	14.626	FALSE	H-2-Dd	0.042
AGPSRTVGLF	HFX147_IPP253_AAT_CT26_C24B_ODD.raw	1771	422	39.83	1003.545	10	-0.6	502.7795	51.7	56215000	6	F6:18019	3	3	Q64521|GPDM_MOUSE			PEAKS DB	AGPSRTVGLF	FLGVTRSPGA	G	R	F	1	AGPSRTVGLF	824	0.042	TRUE	10.415	FALSE	1.386	TRUE	3.759	FALSE	14.626	FALSE	H-2-Dd	0.042
AGPSRTVGLF	HFX147_IPP253_AAT_CT26_C24C_ODD.raw	3568	603	34.74	1003.545	10	0.5	502.7801	51.72	22641000	8	F8:17980	2	2	Q64521|GPDM_MOUSE			PEAKS DB	AGPSRTVGLF	FLGVTRSPGA	G	R	F	1	AGPSRTVGLF	825	0.042	TRUE	10.415	FALSE	1.386	TRUE	3.759	FALSE	14.626	FALSE	H-2-Dd	0.042
AGPSRTVGLF	HFX147_IPP253_AAT_CT26_C48A_ODD.raw	9497	156	32.51	1003.545	10	0.8	502.7802	54.47	25755000	28	F28:18961	1	1	Q64521|GPDM_MOUSE			PEAKS DB	AGPSRTVGLF	FLGVTRSPGA	G	R	F	1	AGPSRTVGLF	826	0.042	TRUE	10.415	FALSE	1.386	TRUE	3.759	FALSE	14.626	FALSE	H-2-Dd	0.042
AGPSRTVGLF	HFX147_IPP253_AAT_CT26_R24A_EVEN.raw	4925	746	33.86	1003.545	10	0.1	502.7798	51.72	556530	9	F9:19144	1	1	Q64521|GPDM_MOUSE			PEAKS DB	AGPSRTVGLF	FLGVTRSPGA	G	R	F	1	AGPSRTVGLF	827	0.042	TRUE	10.415	FALSE	1.386	TRUE	3.759	FALSE	14.626	FALSE	H-2-Dd	0.042
AGPSRTVGLF	HFX147_IPP253_AAT_CT26_R24B_ODD.raw	6272	813	37.47	1003.545	10	0.6	502.7801	51.7	68469000	12	F12:17799	3	3	Q64521|GPDM_MOUSE			PEAKS DB	AGPSRTVGLF	FLGVTRSPGA	G	R	F	1	AGPSRTVGLF	828	0.042	TRUE	10.415	FALSE	1.386	TRUE	3.759	FALSE	14.626	FALSE	H-2-Dd	0.042
AGPSRTVGLF	HFX147_IPP253_AAT_CT26_R24C_ODD.raw	8156	799	37.15	1003.545	10	-1.2	502.7792	51.76	33471000	14	F14:18108	2	2	Q64521|GPDM_MOUSE			PEAKS DB	AGPSRTVGLF	FLGVTRSPGA	G	R	F	1	AGPSRTVGLF	829	0.042	TRUE	10.415	FALSE	1.386	TRUE	3.759	FALSE	14.626	FALSE	H-2-Dd	0.042
AGPSRTVGLF	HFX147_IPP253_AAT_CT26_R48A_ODD.raw	12456	380	45.78	1003.545	10	1.9	502.7807	51.72	126820000	34	F34:17991	2	2	Q64521|GPDM_MOUSE			PEAKS DB	AGPSRTVGLF	FLGVTRSPGA	G	R	F	1	AGPSRTVGLF	830	0.042	TRUE	10.415	FALSE	1.386	TRUE	3.759	FALSE	14.626	FALSE	H-2-Dd	0.042
AGPSRTVGLF	HFX147_IPP253_AAT_CT26_R48B_ODD.raw	15617	1396	30.62	1003.545	10	1.1	502.7803	51.74	69015000	36	F36:18148	2	2	Q64521|GPDM_MOUSE			PEAKS DB	AGPSRTVGLF	FLGVTRSPGA	G	R	F	1	AGPSRTVGLF	831	0.042	TRUE	10.415	FALSE	1.386	TRUE	3.759	FALSE	14.626	FALSE	H-2-Dd	0.042
AGPSRTVGLF	HFX147_IPP253_AAT_CT26_R48C_ODD.raw	16833	654	40.77	1003.545	10	0.2	502.7799	51.8	37192000	38	F38:17964	2	2	Q64521|GPDM_MOUSE			PEAKS DB	AGPSRTVGLF	FLGVTRSPGA	G	R	F	1	AGPSRTVGLF	832	0.042	TRUE	10.415	FALSE	1.386	TRUE	3.759	FALSE	14.626	FALSE	H-2-Dd	0.042
AGPTGRDLF	HFX147_IPP253_AAT_CT26_C24C_EVEN.raw	3986	1021	28.11	932.4716	9	-0.6	467.2428	48.33	3787400	7	F7:17903	2	2	Q9Z266|SNAPN_MOUSE			PEAKS DB	AGPTGRDLF	FLDRGTPGA	G	G	F	1	AGPTGRDLF	833	0.015	TRUE	4.355	FALSE	3.146	FALSE	4.349	FALSE	7.884	FALSE	H-2-Dd	0.015
AGPTGRDLF	HFX147_IPP253_AAT_CT26_R24B_EVEN.raw	6260	801	37.66	932.4716	9	-0.8	467.2427	48.29	10059000	11	F11:18134	2	2	Q9Z266|SNAPN_MOUSE			PEAKS DB	AGPTGRDLF	FLDRGTPGA	G	G	F	1	AGPTGRDLF	834	0.015	TRUE	4.355	FALSE	3.146	FALSE	4.349	FALSE	7.884	FALSE	H-2-Dd	0.015
AGPTGRDLF	HFX147_IPP253_AAT_CT26_R48A_EVEN.raw	14091	2015	24.88	932.4716	9	-0.6	467.2428	48.32	10960000	33	F33:18293	2	2	Q9Z266|SNAPN_MOUSE			PEAKS DB	AGPTGRDLF	FLDRGTPGA	G	G	F	1	AGPTGRDLF	835	0.015	TRUE	4.355	FALSE	3.146	FALSE	4.349	FALSE	7.884	FALSE	H-2-Dd	0.015
AGPTGRDLF	HFX147_IPP253_AAT_CT26_R48B_EVEN.raw	15563	1342	31.17	932.4716	9	-1.9	467.2422	48.29	8787700	35	F35:18162	2	2	Q9Z266|SNAPN_MOUSE			PEAKS DB	AGPTGRDLF	FLDRGTPGA	G	G	F	1	AGPTGRDLF	836	0.015	TRUE	4.355	FALSE	3.146	FALSE	4.349	FALSE	7.884	FALSE	H-2-Dd	0.015
AGPTGRDLF	HFX147_IPP253_AAT_CT26_R48C_EVEN.raw	16599	420	44.68	932.4716	9	-1.1	467.2425	48.27	9742800	37	F37:18095	2	2	Q9Z266|SNAPN_MOUSE			PEAKS DB	AGPTGRDLF	FLDRGTPGA	G	G	F	1	AGPTGRDLF	837	0.015	TRUE	4.355	FALSE	3.146	FALSE	4.349	FALSE	7.884	FALSE	H-2-Dd	0.015
AGPTNVHLI	HFX147_IPP253_AAT_CT26_C24A_EVEN.raw	456	456	37.06	920.5079	9	-1.4	461.2606	47.71	3168800	1	F1:17430	1	1	P70178|SIX5_MOUSE			PEAKS DB	AGPTNVHLI	ILHVNTPGA	G	N	I	1	AGPTNVHLI	838	0.005	TRUE	1.361	TRUE	4.314	FALSE	2.973	FALSE	3.229	FALSE	H-2-Dd	0.005
AGPTNVHLI	HFX147_IPP253_AAT_CT26_C24B_EVEN.raw	1664	315	41.79	920.5079	9	-2.3	461.2602	47.78	9987800	5	F5:17608	2	2	P70178|SIX5_MOUSE			PEAKS DB	AGPTNVHLI	ILHVNTPGA	G	N	I	1	AGPTNVHLI	839	0.005	TRUE	1.361	TRUE	4.314	FALSE	2.973	FALSE	3.229	FALSE	H-2-Dd	0.005
AGPTNVHLI	HFX147_IPP253_AAT_CT26_C24C_EVEN.raw	3302	337	39.58	920.5079	9	-1	461.2608	47.75	5728700	7	F7:17550	2	2	P70178|SIX5_MOUSE			PEAKS DB	AGPTNVHLI	ILHVNTPGA	G	N	I	1	AGPTNVHLI	840	0.005	TRUE	1.361	TRUE	4.314	FALSE	2.973	FALSE	3.229	FALSE	H-2-Dd	0.005
AGPTNVHLI	HFX147_IPP253_AAT_CT26_C48A_EVEN.raw	9675	334	26.53	920.5079	9	0.6	461.2615	50.51	1253000	27	F27:18616	1	1	P70178|SIX5_MOUSE			PEAKS DB	AGPTNVHLI	ILHVNTPGA	G	N	I	1	AGPTNVHLI	841	0.005	TRUE	1.361	TRUE	4.314	FALSE	2.973	FALSE	3.229	FALSE	H-2-Dd	0.005
AGPTNVHLI	HFX147_IPP253_AAT_CT26_C48B_EVEN.raw	10119	411	35.5	920.5079	9	-3.1	461.2598	47.7	4723700	29	F29:17650	1	1	P70178|SIX5_MOUSE			PEAKS DB	AGPTNVHLI	ILHVNTPGA	G	N	I	1	AGPTNVHLI	842	0.005	TRUE	1.361	TRUE	4.314	FALSE	2.973	FALSE	3.229	FALSE	H-2-Dd	0.005
AGPTNVHLI	HFX147_IPP253_AAT_CT26_C48C_EVEN.raw	11038	430	39.99	920.5079	9	-0.3	461.2611	47.67	9487600	31	F31:17615	1	1	P70178|SIX5_MOUSE			PEAKS DB	AGPTNVHLI	ILHVNTPGA	G	N	I	1	AGPTNVHLI	843	0.005	TRUE	1.361	TRUE	4.314	FALSE	2.973	FALSE	3.229	FALSE	H-2-Dd	0.005
AGPTNVHLI	HFX147_IPP253_AAT_CT26_R24A_EVEN.raw	4565	386	40.71	920.5079	9	-1	461.2608	47.68	8588100	9	F9:17502	1	1	P70178|SIX5_MOUSE			PEAKS DB	AGPTNVHLI	ILHVNTPGA	G	N	I	1	AGPTNVHLI	844	0.005	TRUE	1.361	TRUE	4.314	FALSE	2.973	FALSE	3.229	FALSE	H-2-Dd	0.005
AGPTNVHLI	HFX147_IPP253_AAT_CT26_R24B_EVEN.raw	5879	420	44.1	920.5079	9	-1	461.2608	47.71	14462000	11	F11:17782	2	2	P70178|SIX5_MOUSE			PEAKS DB	AGPTNVHLI	ILHVNTPGA	G	N	I	1	AGPTNVHLI	845	0.005	TRUE	1.361	TRUE	4.314	FALSE	2.973	FALSE	3.229	FALSE	H-2-Dd	0.005
AGPTNVHLI	HFX147_IPP253_AAT_CT26_R24C_EVEN.raw	8407	1050	34	920.5079	9	-0.7	461.2609	47.74	9263500	13	F13:17638	1	1	P70178|SIX5_MOUSE			PEAKS DB	AGPTNVHLI	ILHVNTPGA	G	N	I	1	AGPTNVHLI	846	0.005	TRUE	1.361	TRUE	4.314	FALSE	2.973	FALSE	3.229	FALSE	H-2-Dd	0.005
AGPTNVHLI	HFX147_IPP253_AAT_CT26_R48A_EVEN.raw	12845	769	39.09	920.5079	9	-0.7	461.2609	47.69	16612000	33	F33:17938	2	2	P70178|SIX5_MOUSE			PEAKS DB	AGPTNVHLI	ILHVNTPGA	G	N	I	1	AGPTNVHLI	847	0.005	TRUE	1.361	TRUE	4.314	FALSE	2.973	FALSE	3.229	FALSE	H-2-Dd	0.005
AGPTNVHLI	HFX147_IPP253_AAT_CT26_R48B_EVEN.raw	14758	537	42.1	920.5079	9	-0.2	461.2612	47.72	9798600	35	F35:17808	1	1	P70178|SIX5_MOUSE			PEAKS DB	AGPTNVHLI	ILHVNTPGA	G	N	I	1	AGPTNVHLI	848	0.005	TRUE	1.361	TRUE	4.314	FALSE	2.973	FALSE	3.229	FALSE	H-2-Dd	0.005
AGPTNVHLI	HFX147_IPP253_AAT_CT26_R48C_EVEN.raw	16792	613	41.32	920.5079	9	-0.8	461.2609	47.69	19046000	37	F37:17741	2	2	P70178|SIX5_MOUSE			PEAKS DB	AGPTNVHLI	ILHVNTPGA	G	N	I	1	AGPTNVHLI	849	0.005	TRUE	1.361	TRUE	4.314	FALSE	2.973	FALSE	3.229	FALSE	H-2-Dd	0.005
AGPVGDDLF	HFX147_IPP253_AAT_CT26_C24A_ODD.raw	685	685	33.35	889.4181	9	1.6	890.4268	69.1	195240	2	F2:24776	1	1	P61080|UB2D1_MOUSE			PEAKS DB	AGPVGDDLF	FLDDGVPGA	G	G	F	1	AGPVGDDLF	850	0.064	TRUE	10.971	FALSE	8.293	FALSE	7.256	FALSE	13.556	FALSE	H-2-Dd	0.064
AGPVHALAI	HFX147_IPP253_AAT_CT26_C24C_EVEN.raw	4093	1128	26.57	847.4916	9	0	424.7531	48.92	955350	7	F7:18033	1	1	Q9D8S9|BOLA1_MOUSE			PEAKS DB	AGPVHALAI	IALAHVPGA	G	H	I	1	AGPVHALAI	851	0.009	TRUE	2.701	FALSE	5.017	FALSE	5.592	FALSE	7.555	FALSE	H-2-Dd	0.009
AGPVHALAI	HFX147_IPP253_AAT_CT26_C48C_EVEN.raw	11585	977	31.38	847.4916	9	-0.5	424.7528	48.89	1302800	31	F31:18097	1	1	Q9D8S9|BOLA1_MOUSE			PEAKS DB	AGPVHALAI	IALAHVPGA	G	H	I	1	AGPVHALAI	852	0.009	TRUE	2.701	FALSE	5.017	FALSE	5.592	FALSE	7.555	FALSE	H-2-Dd	0.009
AGPVHALAI	HFX147_IPP253_AAT_CT26_R24A_EVEN.raw	5388	1209	26.45	847.4916	9	-0.3	424.7529	48.84	692140	9	F9:17995	1	1	Q9D8S9|BOLA1_MOUSE			PEAKS DB	AGPVHALAI	IALAHVPGA	G	H	I	1	AGPVHALAI	853	0.009	TRUE	2.701	FALSE	5.017	FALSE	5.592	FALSE	7.555	FALSE	H-2-Dd	0.009
AGPVHALAI	HFX147_IPP253_AAT_CT26_R24B_EVEN.raw	7038	1579	28.15	847.4916	9	-1	424.7526	48.88	3033900	11	F11:18262	1	1	Q9D8S9|BOLA1_MOUSE			PEAKS DB	AGPVHALAI	IALAHVPGA	G	H	I	1	AGPVHALAI	854	0.009	TRUE	2.701	FALSE	5.017	FALSE	5.592	FALSE	7.555	FALSE	H-2-Dd	0.009
AGPVHALAI	HFX147_IPP253_AAT_CT26_R48C_EVEN.raw	17779	1600	29.4	847.4916	9	0	424.7531	48.84	5849400	37	F37:18234	2	2	Q9D8S9|BOLA1_MOUSE			PEAKS DB	AGPVHALAI	IALAHVPGA	G	H	I	1	AGPVHALAI	855	0.009	TRUE	2.701	FALSE	5.017	FALSE	5.592	FALSE	7.555	FALSE	H-2-Dd	0.009
AGPVHNAV	HFX147_IPP253_AAT_CT26_C24C_ODD.raw	3877	912	29.74	763.3976	8	0.7	382.7064	29.53	44142	8	F8:9250	1	1	O88738|BIRC6_MOUSE			PEAKS DB	AGPVHNAV	VANHVPGA	G	H	V	1	AGPVHNAV	856	0.238	TRUE	11.965	FALSE	17.02	FALSE	17.91	FALSE	27.529	FALSE	H-2-Dd	0.238
AGPVHTNTF	HFX147_IPP253_AAT_CT26_R24A_EVEN.raw	5393	1214	26.4	942.4559	9	0	472.2353	27.96	101360	9	F9:9731	1	1	Q8VHY0|CSPG4_MOUSE			PEAKS DB	AGPVHTNTF	FTNTHVPGA	G	H	F	1	AGPVHTNTF	857	0.004	TRUE	2.3	FALSE	1.112	TRUE	0.821	TRUE	3.482	FALSE	H-2-Dd	0.004
AGPVHTNTF	HFX147_IPP253_AAT_CT26_R48A_EVEN.raw	14107	2031	24.73	942.4559	9	0.6	472.2355	27.92	168570	33	F33:10136	1	1	Q8VHY0|CSPG4_MOUSE			PEAKS DB	AGPVHTNTF	FTNTHVPGA	G	H	F	1	AGPVHTNTF	858	0.004	TRUE	2.3	FALSE	1.112	TRUE	0.821	TRUE	3.482	FALSE	H-2-Dd	0.004
AGPVHTNTF	HFX147_IPP253_AAT_CT26_R48B_EVEN.raw	15886	1665	27.79	942.4559	9	0.9	472.2357	27.91	223020	35	F35:10028	1	1	Q8VHY0|CSPG4_MOUSE			PEAKS DB	AGPVHTNTF	FTNTHVPGA	G	H	F	1	AGPVHTNTF	859	0.004	TRUE	2.3	FALSE	1.112	TRUE	0.821	TRUE	3.482	FALSE	H-2-Dd	0.004
AGPVIKVKI	HFX147_IPP253_AAT_CT26_C24A_EVEN.raw	1132	1132	27.01	923.6168	9	-0.2	462.8156	43.35	697460	1	F1:15731	1	1	Q9CQT2|RBM7_MOUSE			PEAKS DB	AGPVIKVKI	IKVKIVPGA	G	I	I	1	AGPVIKVKI	860	0.008	TRUE	2.889	FALSE	4.243	FALSE	8.85	FALSE	6.935	FALSE	H-2-Dd	0.008
AGPVIKVKI	HFX147_IPP253_AAT_CT26_C24B_EVEN.raw	2572	1223	29.44	923.6168	9	-0.4	462.8155	43.43	2044100	5	F5:15927	1	1	Q9CQT2|RBM7_MOUSE			PEAKS DB	AGPVIKVKI	IKVKIVPGA	G	I	I	1	AGPVIKVKI	861	0.008	TRUE	2.889	FALSE	4.243	FALSE	8.85	FALSE	6.935	FALSE	H-2-Dd	0.008
AGPVIKVKI	HFX147_IPP253_AAT_CT26_C24C_EVEN.raw	4009	1044	27.67	923.6168	9	0.4	462.8158	43.45	1069100	7	F7:15874	1	1	Q9CQT2|RBM7_MOUSE			PEAKS DB	AGPVIKVKI	IKVKIVPGA	G	I	I	1	AGPVIKVKI	862	0.008	TRUE	2.889	FALSE	4.243	FALSE	8.85	FALSE	6.935	FALSE	H-2-Dd	0.008
AGPVIKVKI	HFX147_IPP253_AAT_CT26_C48B_EVEN.raw	10398	690	30.21	923.6168	9	-1.5	462.8149	43.4	886590	29	F29:15971	1	1	Q9CQT2|RBM7_MOUSE			PEAKS DB	AGPVIKVKI	IKVKIVPGA	G	I	I	1	AGPVIKVKI	863	0.008	TRUE	2.889	FALSE	4.243	FALSE	8.85	FALSE	6.935	FALSE	H-2-Dd	0.008
AGPVIKVKI	HFX147_IPP253_AAT_CT26_C48C_EVEN.raw	12068	1460	24.96	923.6168	9	-0.1	462.8156	43.43	2174900	31	F31:15937	1	1	Q9CQT2|RBM7_MOUSE			PEAKS DB	AGPVIKVKI	IKVKIVPGA	G	I	I	1	AGPVIKVKI	864	0.008	TRUE	2.889	FALSE	4.243	FALSE	8.85	FALSE	6.935	FALSE	H-2-Dd	0.008
AGPVIKVKI	HFX147_IPP253_AAT_CT26_R24A_EVEN.raw	5091	912	31.17	923.6168	9	0.6	462.8159	43.38	1910500	9	F9:15833	1	1	Q9CQT2|RBM7_MOUSE			PEAKS DB	AGPVIKVKI	IKVKIVPGA	G	I	I	1	AGPVIKVKI	865	0.008	TRUE	2.889	FALSE	4.243	FALSE	8.85	FALSE	6.935	FALSE	H-2-Dd	0.008
AGPVIKVKI	HFX147_IPP253_AAT_CT26_R24B_EVEN.raw	6821	1362	30.75	923.6168	9	-1	462.8152	43.37	3797400	11	F11:16080	1	1	Q9CQT2|RBM7_MOUSE			PEAKS DB	AGPVIKVKI	IKVKIVPGA	G	I	I	1	AGPVIKVKI	866	0.008	TRUE	2.889	FALSE	4.243	FALSE	8.85	FALSE	6.935	FALSE	H-2-Dd	0.008
AGPVIKVKI	HFX147_IPP253_AAT_CT26_R24C_EVEN.raw	9075	1718	26.9	923.6168	9	-0.1	462.8156	43.44	2491500	13	F13:15954	2	2	Q9CQT2|RBM7_MOUSE			PEAKS DB	AGPVIKVKI	IKVKIVPGA	G	I	I	1	AGPVIKVKI	867	0.008	TRUE	2.889	FALSE	4.243	FALSE	8.85	FALSE	6.935	FALSE	H-2-Dd	0.008
AGPVIKVKI	HFX147_IPP253_AAT_CT26_R48A_EVEN.raw	13797	1721	27.86	923.6168	9	-0.5	462.8154	43.4	3104600	33	F33:16239	2	2	Q9CQT2|RBM7_MOUSE			PEAKS DB	AGPVIKVKI	IKVKIVPGA	G	I	I	1	AGPVIKVKI	868	0.008	TRUE	2.889	FALSE	4.243	FALSE	8.85	FALSE	6.935	FALSE	H-2-Dd	0.008
AGPVIKVKI	HFX147_IPP253_AAT_CT26_R48B_ODD.raw	16083	1862	25.35	923.6168	9	0.4	462.8159	43.42	1676500	36	F36:14736	2	2	Q9CQT2|RBM7_MOUSE			PEAKS DB	AGPVIKVKI	IKVKIVPGA	G	I	I	1	AGPVIKVKI	869	0.008	TRUE	2.889	FALSE	4.243	FALSE	8.85	FALSE	6.935	FALSE	H-2-Dd	0.008
AGPVIKVKI	HFX147_IPP253_AAT_CT26_R48C_EVEN.raw	17468	1289	32.85	923.6168	9	0.3	462.8158	43.42	9328100	37	F37:16060	2	2	Q9CQT2|RBM7_MOUSE			PEAKS DB	AGPVIKVKI	IKVKIVPGA	G	I	I	1	AGPVIKVKI	870	0.008	TRUE	2.889	FALSE	4.243	FALSE	8.85	FALSE	6.935	FALSE	H-2-Dd	0.008
AGPVKDREAF	HFX147_IPP253_AAT_CT26_C24A_ODD.raw	258	258	41.58	1088.5614	10	1.9	545.289	32.88	64536	2	F2:10460	1	1	Q8R040|RPP21_MOUSE			PEAKS DB	AGPVKDREAF	FAERDKVPGA	G	K	F	1	AGPVKDREAF	871	0.135	TRUE	13.389	FALSE	1.757	TRUE	9.272	FALSE	14.322	FALSE	H-2-Dd	0.135
AGPVKDREAF	HFX147_IPP253_AAT_CT26_R24B_ODD.raw	6766	1307	31.32	1088.5614	10	4.7	545.2905	33.03	0	12	F12:10460	0	0	Q8R040|RPP21_MOUSE			PEAKS DB	AGPVKDREAF	FAERDKVPGA	G	K	F	1	AGPVKDREAF	872	0.135	TRUE	13.389	FALSE	1.757	TRUE	9.272	FALSE	14.322	FALSE	H-2-Dd	0.135
AGPVKDREAF	HFX147_IPP253_AAT_CT26_R24C_ODD.raw	7503	146	52.05	1088.5614	10	1.1	545.2886	32.88	57748	14	F14:10529	1	1	Q8R040|RPP21_MOUSE			PEAKS DB	AGPVKDREAF	FAERDKVPGA	G	K	F	1	AGPVKDREAF	873	0.135	TRUE	13.389	FALSE	1.757	TRUE	9.272	FALSE	14.322	FALSE	H-2-Dd	0.135
AGPVQVTAI	HFX147_IPP253_AAT_CT26_C24A_ODD.raw	1030	1030	28.4	854.4861	9	1.2	855.4944	57.56	88368	2	F2:20222	1	1	Q9EQC1|3BHS7_MOUSE			PEAKS DB	AGPVQVTAI	IATVQVPGA	G	Q	I	1	AGPVQVTAI	874	0.015	TRUE	2.116	FALSE	8.595	FALSE	6.43	FALSE	7.985	FALSE	H-2-Dd	0.015
AGPVQVTAI	HFX147_IPP253_AAT_CT26_C24B_ODD.raw	2145	796	34.66	854.4861	9	0.4	855.4938	57.59	667290	6	F6:20231	1	1	Q9EQC1|3BHS7_MOUSE			PEAKS DB	AGPVQVTAI	IATVQVPGA	G	Q	I	1	AGPVQVTAI	875	0.015	TRUE	2.116	FALSE	8.595	FALSE	6.43	FALSE	7.985	FALSE	H-2-Dd	0.015
AGPVQVTAI	HFX147_IPP253_AAT_CT26_C24C_ODD.raw	3462	497	36.57	854.4861	9	1.3	855.4945	57.56	752240	8	F8:20366	1	1	Q9EQC1|3BHS7_MOUSE			PEAKS DB	AGPVQVTAI	IATVQVPGA	G	Q	I	1	AGPVQVTAI	876	0.015	TRUE	2.116	FALSE	8.595	FALSE	6.43	FALSE	7.985	FALSE	H-2-Dd	0.015
AGPVQVTAI	HFX147_IPP253_AAT_CT26_C48C_ODD.raw	11404	796	33.97	854.4861	9	1.3	855.4946	57.57	533240	32	F32:20183	1	1	Q9EQC1|3BHS7_MOUSE			PEAKS DB	AGPVQVTAI	IATVQVPGA	G	Q	I	1	AGPVQVTAI	877	0.015	TRUE	2.116	FALSE	8.595	FALSE	6.43	FALSE	7.985	FALSE	H-2-Dd	0.015
AGPVQVTAI	HFX147_IPP253_AAT_CT26_R24B_ODD.raw	5964	505	42.58	854.4861	9	1.4	855.4946	57.51	1459900	12	F12:20151	1	1	Q9EQC1|3BHS7_MOUSE			PEAKS DB	AGPVQVTAI	IATVQVPGA	G	Q	I	1	AGPVQVTAI	878	0.015	TRUE	2.116	FALSE	8.595	FALSE	6.43	FALSE	7.985	FALSE	H-2-Dd	0.015
AGPVQVTAI	HFX147_IPP253_AAT_CT26_R24C_ODD.raw	9066	1709	27.04	854.4861	9	0.3	855.4937	57.53	666260	14	F14:20269	1	1	Q9EQC1|3BHS7_MOUSE			PEAKS DB	AGPVQVTAI	IATVQVPGA	G	Q	I	1	AGPVQVTAI	879	0.015	TRUE	2.116	FALSE	8.595	FALSE	6.43	FALSE	7.985	FALSE	H-2-Dd	0.015
AGPVQVTAI	HFX147_IPP253_AAT_CT26_R48A_EVEN.raw	13506	1430	31.03	854.4861	9	0.3	855.4937	57.63	1649500	33	F33:21917	1	1	Q9EQC1|3BHS7_MOUSE			PEAKS DB	AGPVQVTAI	IATVQVPGA	G	Q	I	1	AGPVQVTAI	880	0.015	TRUE	2.116	FALSE	8.595	FALSE	6.43	FALSE	7.985	FALSE	H-2-Dd	0.015
AGPVQVTAI	HFX147_IPP253_AAT_CT26_R48C_ODD.raw	17220	1041	36.04	854.4861	9	0.6	855.4939	57.57	1176300	38	F38:20179	1	1	Q9EQC1|3BHS7_MOUSE			PEAKS DB	AGPVQVTAI	IATVQVPGA	G	Q	I	1	AGPVQVTAI	881	0.015	TRUE	2.116	FALSE	8.595	FALSE	6.43	FALSE	7.985	FALSE	H-2-Dd	0.015
AGPVYSHTL	HFX147_IPP253_AAT_CT26_C24A_ODD.raw	494	494	36.36	943.4763	9	-0.3	472.7453	40.97	642810	2	F2:13644	1	1	Q91V83|TTI1_MOUSE			PEAKS DB	AGPVYSHTL	LTHSYVPGA	G	Y	L	1	AGPVYSHTL	882	0.003	TRUE	1.304	TRUE	1.164	TRUE	2.459	FALSE	4.149	FALSE	H-2-Dd	0.003
AGPVYSHTL	HFX147_IPP253_AAT_CT26_C24B_ODD.raw	1638	289	42.31	943.4763	9	1.6	472.7462	41.07	5985200	6	F6:13696	1	1	Q91V83|TTI1_MOUSE			PEAKS DB	AGPVYSHTL	LTHSYVPGA	G	Y	L	1	AGPVYSHTL	883	0.003	TRUE	1.304	TRUE	1.164	TRUE	2.459	FALSE	4.149	FALSE	H-2-Dd	0.003
AGPVYSHTL	HFX147_IPP253_AAT_CT26_C48A_ODD.raw	9693	352	25.89	943.4763	9	1	472.7459	41.87	6468600	28	F28:13994	1	1	Q91V83|TTI1_MOUSE			PEAKS DB	AGPVYSHTL	LTHSYVPGA	G	Y	L	1	AGPVYSHTL	884	0.003	TRUE	1.304	TRUE	1.164	TRUE	2.459	FALSE	4.149	FALSE	H-2-Dd	0.003
AGPVYSHTL	HFX147_IPP253_AAT_CT26_C48C_EVEN.raw	11439	831	33.5	943.4763	9	1.5	472.7462	40.99	1210000	31	F31:14989	1	1	Q91V83|TTI1_MOUSE			PEAKS DB	AGPVYSHTL	LTHSYVPGA	G	Y	L	1	AGPVYSHTL	885	0.003	TRUE	1.304	TRUE	1.164	TRUE	2.459	FALSE	4.149	FALSE	H-2-Dd	0.003
AGPVYSHTL	HFX147_IPP253_AAT_CT26_R24B_ODD.raw	5661	202	50.94	943.4763	9	-1.7	472.7446	40.98	2665800	12	F12:13600	1	1	Q91V83|TTI1_MOUSE			PEAKS DB	AGPVYSHTL	LTHSYVPGA	G	Y	L	1	AGPVYSHTL	886	0.003	TRUE	1.304	TRUE	1.164	TRUE	2.459	FALSE	4.149	FALSE	H-2-Dd	0.003
AGPVYSHTL	HFX147_IPP253_AAT_CT26_R24C_ODD.raw	7900	543	41.1	943.4763	9	0.2	472.7455	41.04	621860	14	F14:13770	1	1	Q91V83|TTI1_MOUSE			PEAKS DB	AGPVYSHTL	LTHSYVPGA	G	Y	L	1	AGPVYSHTL	887	0.003	TRUE	1.304	TRUE	1.164	TRUE	2.459	FALSE	4.149	FALSE	H-2-Dd	0.003
AGPVYSHTL	HFX147_IPP253_AAT_CT26_R48A_ODD.raw	12722	646	40.82	943.4763	9	-0.3	472.7453	41.1	8033800	34	F34:13709	2	2	Q91V83|TTI1_MOUSE			PEAKS DB	AGPVYSHTL	LTHSYVPGA	G	Y	L	1	AGPVYSHTL	888	0.003	TRUE	1.304	TRUE	1.164	TRUE	2.459	FALSE	4.149	FALSE	H-2-Dd	0.003
AGPVYSHTL	HFX147_IPP253_AAT_CT26_R48B_ODD.raw	14744	523	42.31	943.4763	9	0.1	472.7455	41.09	7141700	36	F36:13770	3	3	Q91V83|TTI1_MOUSE			PEAKS DB	AGPVYSHTL	LTHSYVPGA	G	Y	L	1	AGPVYSHTL	889	0.003	TRUE	1.304	TRUE	1.164	TRUE	2.459	FALSE	4.149	FALSE	H-2-Dd	0.003
AGPVYSHTL	HFX147_IPP253_AAT_CT26_R48C_EVEN.raw	17338	1159	34.51	943.4763	9	1.9	472.7463	41.04	4844400	37	F37:15119	1	1	Q91V83|TTI1_MOUSE			PEAKS DB	AGPVYSHTL	LTHSYVPGA	G	Y	L	1	AGPVYSHTL	890	0.003	TRUE	1.304	TRUE	1.164	TRUE	2.459	FALSE	4.149	FALSE	H-2-Dd	0.003
AGPYSAEKL	HFX147_IPP253_AAT_CT26_C24B_ODD.raw	2161	812	34.34	934.476	9	0	468.2453	39.76	0	6	F6:13214	0	0	E9PV82|FA53A_MOUSE			PEAKS DB	AGPYSAEKL	LKEASYPGA	G	S	L	1	AGPYSAEKL	891	0.008	TRUE	3.491	FALSE	5.395	FALSE	5.404	FALSE	9.332	FALSE	H-2-Dd	0.008
AGPYSAEKL	HFX147_IPP253_AAT_CT26_R48B_ODD.raw	15256	1035	34.82	934.476	9	1.1	468.2458	39.79	0	36	F36:13285	0	0	E9PV82|FA53A_MOUSE			PEAKS DB	AGPYSAEKL	LKEASYPGA	G	S	L	1	AGPYSAEKL	892	0.008	TRUE	3.491	FALSE	5.395	FALSE	5.404	FALSE	9.332	FALSE	H-2-Dd	0.008
AGPYSAEKL	HFX147_IPP253_AAT_CT26_R48C_EVEN.raw	18153	1974	25.5	934.476	9	0	468.2453	39.79	0	37	F37:14663	0	0	E9PV82|FA53A_MOUSE			PEAKS DB	AGPYSAEKL	LKEASYPGA	G	S	L	1	AGPYSAEKL	893	0.008	TRUE	3.491	FALSE	5.395	FALSE	5.404	FALSE	9.332	FALSE	H-2-Dd	0.008
AGSARTSLL	HFX147_IPP253_AAT_CT26_R24B_ODD.raw	7132	1673	27.01	874.4872	9	-2.5	438.2498	39.24	204540	12	F12:12913	1	1	Q8K1A5|TM41B_MOUSE			PEAKS DB	AGSARTSLL	LLSTRASGA	G	R	L	1	AGSARTSLL	894	0.316	TRUE	3.823	FALSE	4.374	FALSE	2.802	FALSE	5.921	FALSE	H-2-Dd	0.316
AGSARTSLL	HFX147_IPP253_AAT_CT26_R24C_ODD.raw	8715	1358	30.88	874.4872	9	-1.1	438.2504	39.14	0	14	F14:13014	0	0	Q8K1A5|TM41B_MOUSE			PEAKS DB	AGSARTSLL	LLSTRASGA	G	R	L	1	AGSARTSLL	895	0.316	TRUE	3.823	FALSE	4.374	FALSE	2.802	FALSE	5.921	FALSE	H-2-Dd	0.316
AGSDNATGPRRLVSF	HFX147_IPP253_AAT_CT26_R48A_ODD.raw	13302	1226	33.28	1546.7852	15	1.2	516.603	46.07	14030000	34	F34:15681	2	2	Q5SYH2|TM199_MOUSE			PEAKS DB	AGSDNATGPRRLVSF	FSVLRRPGTANDSGA	G	N	F	1	AGSDNATGPRRLVSF	896	2.176	FALSE	42.667	FALSE	23.865	FALSE	17.125	FALSE	37.49	FALSE
AGSDNATGPRRLVSF	HFX147_IPP253_AAT_CT26_R48B_EVEN.raw	15673	1452	30.01	1546.7852	15	0.5	516.6026	46.17	7723800	35	F35:17194	3	3	Q5SYH2|TM199_MOUSE			PEAKS DB	AGSDNATGPRRLVSF	FSVLRRPGTANDSGA	G	N	F	1	AGSDNATGPRRLVSF	897	2.176	FALSE	42.667	FALSE	23.865	FALSE	17.125	FALSE	37.49	FALSE
AGSERLDPGL	HFX147_IPP253_AAT_CT26_C24A_ODD.raw	1066	1066	27.88	1013.5142	10	0.5	507.7646	44.25	177860	2	F2:14957	1	1	Q9QWT9|KIFC1_MOUSE			PEAKS DB	AGSERLDPGL	LGPDLRESGA	G	R	L	1	AGSERLDPGL	898	6.769	FALSE	18.766	FALSE	17.135	FALSE	19.932	FALSE	20.839	FALSE
AGSERLDPGL	HFX147_IPP253_AAT_CT26_C24B_ODD.raw	2471	1122	30.67	1013.5142	10	1.1	507.7649	44.31	288360	6	F6:15005	1	1	Q9QWT9|KIFC1_MOUSE			PEAKS DB	AGSERLDPGL	LGPDLRESGA	G	R	L	1	AGSERLDPGL	899	6.769	FALSE	18.766	FALSE	17.135	FALSE	19.932	FALSE	20.839	FALSE
AGSERLDPGL	HFX147_IPP253_AAT_CT26_C24C_ODD.raw	3149	184	43.48	1013.5142	10	1.9	507.7653	44.31	320440	8	F8:15086	1	1	Q9QWT9|KIFC1_MOUSE			PEAKS DB	AGSERLDPGL	LGPDLRESGA	G	R	L	1	AGSERLDPGL	900	6.769	FALSE	18.766	FALSE	17.135	FALSE	19.932	FALSE	20.839	FALSE
AGSERLDPGL	HFX147_IPP253_AAT_CT26_C48C_EVEN.raw	11212	604	36.87	1013.5142	10	-0.3	507.7642	44.37	256060	31	F31:16337	1	1	Q9QWT9|KIFC1_MOUSE			PEAKS DB	AGSERLDPGL	LGPDLRESGA	G	R	L	1	AGSERLDPGL	901	6.769	FALSE	18.766	FALSE	17.135	FALSE	19.932	FALSE	20.839	FALSE
AGSERLDPGL	HFX147_IPP253_AAT_CT26_R24B_ODD.raw	5837	378	45.15	1013.5142	10	-0.5	507.7641	44.27	380890	12	F12:14902	1	1	Q9QWT9|KIFC1_MOUSE			PEAKS DB	AGSERLDPGL	LGPDLRESGA	G	R	L	1	AGSERLDPGL	902	6.769	FALSE	18.766	FALSE	17.135	FALSE	19.932	FALSE	20.839	FALSE
AGSERLDPGL	HFX147_IPP253_AAT_CT26_R24C_ODD.raw	7712	355	44.86	1013.5142	10	2.7	507.7657	44.25	506890	14	F14:15024	2	2	Q9QWT9|KIFC1_MOUSE			PEAKS DB	AGSERLDPGL	LGPDLRESGA	G	R	L	1	AGSERLDPGL	903	6.769	FALSE	18.766	FALSE	17.135	FALSE	19.932	FALSE	20.839	FALSE
AGSERLDPGL	HFX147_IPP253_AAT_CT26_R48A_ODD.raw	12870	794	38.67	1013.5142	10	-0.3	507.7642	44.32	602430	34	F34:15013	2	2	Q9QWT9|KIFC1_MOUSE			PEAKS DB	AGSERLDPGL	LGPDLRESGA	G	R	L	1	AGSERLDPGL	904	6.769	FALSE	18.766	FALSE	17.135	FALSE	19.932	FALSE	20.839	FALSE
AGSERLDPGL	HFX147_IPP253_AAT_CT26_R48B_ODD.raw	14760	539	42.03	1013.5142	10	2.4	507.7656	44.38	296880	36	F36:15088	2	2	Q9QWT9|KIFC1_MOUSE			PEAKS DB	AGSERLDPGL	LGPDLRESGA	G	R	L	1	AGSERLDPGL	905	6.769	FALSE	18.766	FALSE	17.135	FALSE	19.932	FALSE	20.839	FALSE
AGSERLDPGL	HFX147_IPP253_AAT_CT26_R48C_ODD.raw	16443	264	48.69	1013.5142	10	1.1	507.7649	44.32	3272500	38	F38:14953	2	2	Q9QWT9|KIFC1_MOUSE			PEAKS DB	AGSERLDPGL	LGPDLRESGA	G	R	L	1	AGSERLDPGL	906	6.769	FALSE	18.766	FALSE	17.135	FALSE	19.932	FALSE	20.839	FALSE
AGSKKEDFL	HFX147_IPP253_AAT_CT26_R48C_EVEN.raw	18271	2092	24.12	993.5131	9	0.3	497.764	34.12	769080	37	F37:12388	1	1	Q8R080|GTSE1_MOUSE			PEAKS DB	AGSKKEDFL	LFDEKKSGA	G	K	L	1	AGSKKEDFL	907	0.734	TRUE	7.764	FALSE	6.076	FALSE	10.368	FALSE	12.84	FALSE	H-2-Dd	0.734
AGTEEEEEETEKESTEKDEL	HFX147_IPP253_AAT_CT26_R24B_ODD.raw	5772	313	46.91	2310.9709	20	-0.1	771.3309	40.61	101960	12	F12:13481	1	1	P08113|ENPL_MOUSE			PEAKS DB	AGTEEEEEETEKESTEKDEL	LEDKETSEKETEEEEEETGA	G	E	L	1	AGTEEEEEETEKESTEKDEL	908	97.5	FALSE	97.5	FALSE	96.667	FALSE	96	FALSE	55.561	FALSE
AGTEEEEEETEKESTEKDEL	HFX147_IPP253_AAT_CT26_R24C_ODD.raw	9040	1683	27.31	2310.9709	20	2.2	771.3326	40.75	124920	14	F14:13663	1	1	P08113|ENPL_MOUSE			PEAKS DB	AGTEEEEEETEKESTEKDEL	LEDKETSEKETEEEEEETGA	G	E	L	1	AGTEEEEEETEKESTEKDEL	909	97.5	FALSE	97.5	FALSE	96.667	FALSE	96	FALSE	55.561	FALSE
AGTEEEEEETEKESTEKDEL	HFX147_IPP253_AAT_CT26_R48A_EVEN.raw	12986	910	37.2	2310.9709	20	0.5	771.3313	40.8	839280	33	F33:15235	2	2	P08113|ENPL_MOUSE			PEAKS DB	AGTEEEEEETEKESTEKDEL	LEDKETSEKETEEEEEETGA	G	E	L	1	AGTEEEEEETEKESTEKDEL	910	97.5	FALSE	97.5	FALSE	96.667	FALSE	96	FALSE	55.561	FALSE
AGTEEEEEETEKESTEKDEL	HFX147_IPP253_AAT_CT26_R48B_ODD.raw	14815	594	40.95	2310.9709	20	0.5	771.3313	40.82	1105700	36	F36:13679	2	2	P08113|ENPL_MOUSE			PEAKS DB	AGTEEEEEETEKESTEKDEL	LEDKETSEKETEEEEEETGA	G	E	L	1	AGTEEEEEETEKESTEKDEL	911	97.5	FALSE	97.5	FALSE	96.667	FALSE	96	FALSE	55.561	FALSE
AGTFKGSS	HFX147_IPP253_AAT_CT26_R48A_EVEN.raw	14140	2064	24.42	753.3657	8	-0.1	377.6901	29.11	9729.5	33	F33:10613	1	1	#DECOY#P09411|PGK1_MOUSE			PEAKS DB	AGTFKGSS	SSGKFTGA	G	K	S	1	AGTFKGSS	912	42.5	FALSE	81.875	FALSE	87.5	FALSE	69.852	FALSE	85	FALSE
AGVSRSAAL	HFX147_IPP253_AAT_CT26_C24B_EVEN.raw	2196	847	33.84	830.461	9	0.1	416.2378	33.33	618670	5	F5:11936	1	1	Q8VE01|DUS18_MOUSE			PEAKS DB	AGVSRSAAL	LAASRSVGA	G	R	L	1	AGVSRSAAL	913	0.342	TRUE	2.865	FALSE	4.052	FALSE	4.494	FALSE	6.667	FALSE	H-2-Dd	0.342
AGVSRSAAL	HFX147_IPP253_AAT_CT26_C24C_EVEN.raw	3382	417	37.96	830.461	9	0.6	416.238	33.29	581170	7	F7:11899	1	1	Q8VE01|DUS18_MOUSE			PEAKS DB	AGVSRSAAL	LAASRSVGA	G	R	L	1	AGVSRSAAL	914	0.342	TRUE	2.865	FALSE	4.052	FALSE	4.494	FALSE	6.667	FALSE	H-2-Dd	0.342
AGVSRSAAL	HFX147_IPP253_AAT_CT26_C48B_EVEN.raw	10309	601	31.8	830.461	9	0.3	416.2379	33.2	438270	29	F29:11961	1	1	Q8VE01|DUS18_MOUSE			PEAKS DB	AGVSRSAAL	LAASRSVGA	G	R	L	1	AGVSRSAAL	915	0.342	TRUE	2.865	FALSE	4.052	FALSE	4.494	FALSE	6.667	FALSE	H-2-Dd	0.342
AGVSRSAAL	HFX147_IPP253_AAT_CT26_C48C_EVEN.raw	11037	429	40.01	830.461	9	-0.2	416.2377	33.25	558550	31	F31:11943	1	1	Q8VE01|DUS18_MOUSE			PEAKS DB	AGVSRSAAL	LAASRSVGA	G	R	L	1	AGVSRSAAL	916	0.342	TRUE	2.865	FALSE	4.052	FALSE	4.494	FALSE	6.667	FALSE	H-2-Dd	0.342
AGVSRSAAL	HFX147_IPP253_AAT_CT26_R24A_EVEN.raw	4969	790	33.08	830.461	9	-0.4	416.2376	33.26	0	9	F9:11843	0	0	Q8VE01|DUS18_MOUSE			PEAKS DB	AGVSRSAAL	LAASRSVGA	G	R	L	1	AGVSRSAAL	917	0.342	TRUE	2.865	FALSE	4.052	FALSE	4.494	FALSE	6.667	FALSE	H-2-Dd	0.342
AGVSRSAAL	HFX147_IPP253_AAT_CT26_R24B_EVEN.raw	6344	885	36.59	830.461	9	1.4	416.2383	33.21	859120	11	F11:12088	1	1	Q8VE01|DUS18_MOUSE			PEAKS DB	AGVSRSAAL	LAASRSVGA	G	R	L	1	AGVSRSAAL	918	0.342	TRUE	2.865	FALSE	4.052	FALSE	4.494	FALSE	6.667	FALSE	H-2-Dd	0.342
AGVSRSAAL	HFX147_IPP253_AAT_CT26_R24C_EVEN.raw	8178	821	36.9	830.461	9	0.2	416.2379	33.26	706790	13	F13:11964	1	1	Q8VE01|DUS18_MOUSE			PEAKS DB	AGVSRSAAL	LAASRSVGA	G	R	L	1	AGVSRSAAL	919	0.342	TRUE	2.865	FALSE	4.052	FALSE	4.494	FALSE	6.667	FALSE	H-2-Dd	0.342
AGVSRSAAL	HFX147_IPP253_AAT_CT26_R48A_EVEN.raw	12903	827	38.25	830.461	9	-0.5	416.2376	33.28	907520	33	F33:12248	1	1	Q8VE01|DUS18_MOUSE			PEAKS DB	AGVSRSAAL	LAASRSVGA	G	R	L	1	AGVSRSAAL	920	0.342	TRUE	2.865	FALSE	4.052	FALSE	4.494	FALSE	6.667	FALSE	H-2-Dd	0.342
AGVSRSAAL	HFX147_IPP253_AAT_CT26_R48B_EVEN.raw	15633	1412	30.45	830.461	9	1.5	416.2384	33.24	858590	35	F35:12137	1	1	Q8VE01|DUS18_MOUSE			PEAKS DB	AGVSRSAAL	LAASRSVGA	G	R	L	1	AGVSRSAAL	921	0.342	TRUE	2.865	FALSE	4.052	FALSE	4.494	FALSE	6.667	FALSE	H-2-Dd	0.342
AGVSRSAAL	HFX147_IPP253_AAT_CT26_R48C_EVEN.raw	16891	712	39.99	830.461	9	0.1	416.2378	33.27	1054800	37	F37:12070	1	1	Q8VE01|DUS18_MOUSE			PEAKS DB	AGVSRSAAL	LAASRSVGA	G	R	L	1	AGVSRSAAL	922	0.342	TRUE	2.865	FALSE	4.052	FALSE	4.494	FALSE	6.667	FALSE	H-2-Dd	0.342
AGVSRSATI	HFX147_IPP253_AAT_CT26_C24A_EVEN.raw	595	595	34.85	860.4716	9	-0.1	431.243	33.45	664680	1	F1:11821	1	1	Q9ESS0|DUS10_MOUSE			PEAKS DB	AGVSRSATI	ITASRSVGA	G	R	I	1	AGVSRSATI	923	0.242	TRUE	2.476	FALSE	8.6	FALSE	5.948	FALSE	5.306	FALSE	H-2-Dd	0.242
AGVSRSATI	HFX147_IPP253_AAT_CT26_C24B_EVEN.raw	2337	988	32.26	860.4716	9	0.5	431.2433	33.07	61676	5	F5:11862	1	1	Q9ESS0|DUS10_MOUSE			PEAKS DB	AGVSRSATI	ITASRSVGA	G	R	I	1	AGVSRSATI	924	0.242	TRUE	2.476	FALSE	8.6	FALSE	5.948	FALSE	5.306	FALSE	H-2-Dd	0.242
AGVSRSATI	HFX147_IPP253_AAT_CT26_C24C_EVEN.raw	4022	1057	27.52	860.4716	9	0.3	431.2432	33.08	42057	7	F7:11825	1	1	Q9ESS0|DUS10_MOUSE			PEAKS DB	AGVSRSATI	ITASRSVGA	G	R	I	1	AGVSRSATI	925	0.242	TRUE	2.476	FALSE	8.6	FALSE	5.948	FALSE	5.306	FALSE	H-2-Dd	0.242
AGVSRSATI	HFX147_IPP253_AAT_CT26_R24A_EVEN.raw	4659	480	38.84	860.4716	9	0.7	431.2433	33.4	3146900	9	F9:11885	1	1	Q9ESS0|DUS10_MOUSE			PEAKS DB	AGVSRSATI	ITASRSVGA	G	R	I	1	AGVSRSATI	926	0.242	TRUE	2.476	FALSE	8.6	FALSE	5.948	FALSE	5.306	FALSE	H-2-Dd	0.242
AGVSRSATI	HFX147_IPP253_AAT_CT26_R24B_EVEN.raw	7267	1808	25.66	860.4716	9	-0.2	431.243	33	75918	11	F11:12010	1	1	Q9ESS0|DUS10_MOUSE			PEAKS DB	AGVSRSATI	ITASRSVGA	G	R	I	1	AGVSRSATI	927	0.242	TRUE	2.476	FALSE	8.6	FALSE	5.948	FALSE	5.306	FALSE	H-2-Dd	0.242
AGVSRSATI	HFX147_IPP253_AAT_CT26_R48C_EVEN.raw	17839	1660	28.79	860.4716	9	0.8	431.2434	33.06	8284300	37	F37:11993	2	2	Q9ESS0|DUS10_MOUSE			PEAKS DB	AGVSRSATI	ITASRSVGA	G	R	I	1	AGVSRSATI	928	0.242	TRUE	2.476	FALSE	8.6	FALSE	5.948	FALSE	5.306	FALSE	H-2-Dd	0.242
AGVSRSATL	HFX147_IPP253_AAT_CT26_C24A_EVEN.raw	594	594	34.85	860.4716	9	-0.1	431.243	33.45	664680	1	F1:11821	1	1	Q9D9D8|DUS21_MOUSE:Q9JLY7|DUS14_MOUSE			PEAKS DB	AGVSRSATL	LTASRSVGA	G	R	L	1	AGVSRSATL	929	0.129	TRUE	1.83	TRUE	3.031	FALSE	2.977	FALSE	4.186	FALSE	H-2-Dd	0.129
AGVSRSATL	HFX147_IPP253_AAT_CT26_C24B_EVEN.raw	2336	987	32.26	860.4716	9	0.5	431.2433	33.07	61676	5	F5:11862	1	1	Q9D9D8|DUS21_MOUSE:Q9JLY7|DUS14_MOUSE			PEAKS DB	AGVSRSATL	LTASRSVGA	G	R	L	1	AGVSRSATL	930	0.129	TRUE	1.83	TRUE	3.031	FALSE	2.977	FALSE	4.186	FALSE	H-2-Dd	0.129
AGVSRSATL	HFX147_IPP253_AAT_CT26_C24C_EVEN.raw	4021	1056	27.52	860.4716	9	0.3	431.2432	33.08	42057	7	F7:11825	1	1	Q9D9D8|DUS21_MOUSE:Q9JLY7|DUS14_MOUSE			PEAKS DB	AGVSRSATL	LTASRSVGA	G	R	L	1	AGVSRSATL	931	0.129	TRUE	1.83	TRUE	3.031	FALSE	2.977	FALSE	4.186	FALSE	H-2-Dd	0.129
AGVSRSATL	HFX147_IPP253_AAT_CT26_R24A_EVEN.raw	4660	481	38.84	860.4716	9	0.7	431.2433	33.4	3146900	9	F9:11885	1	1	Q9D9D8|DUS21_MOUSE:Q9JLY7|DUS14_MOUSE			PEAKS DB	AGVSRSATL	LTASRSVGA	G	R	L	1	AGVSRSATL	932	0.129	TRUE	1.83	TRUE	3.031	FALSE	2.977	FALSE	4.186	FALSE	H-2-Dd	0.129
AGVSRSATL	HFX147_IPP253_AAT_CT26_R24B_EVEN.raw	7266	1807	25.66	860.4716	9	-0.2	431.243	33	75918	11	F11:12010	1	1	Q9D9D8|DUS21_MOUSE:Q9JLY7|DUS14_MOUSE			PEAKS DB	AGVSRSATL	LTASRSVGA	G	R	L	1	AGVSRSATL	933	0.129	TRUE	1.83	TRUE	3.031	FALSE	2.977	FALSE	4.186	FALSE	H-2-Dd	0.129
AGVSRSATL	HFX147_IPP253_AAT_CT26_R48C_EVEN.raw	17840	1661	28.79	860.4716	9	0.8	431.2434	33.06	8284300	37	F37:11993	2	2	Q9D9D8|DUS21_MOUSE:Q9JLY7|DUS14_MOUSE			PEAKS DB	AGVSRSATL	LTASRSVGA	G	R	L	1	AGVSRSATL	934	0.129	TRUE	1.83	TRUE	3.031	FALSE	2.977	FALSE	4.186	FALSE	H-2-Dd	0.129
AGVSRSVTL	HFX147_IPP253_AAT_CT26_C24A_ODD.raw	970	970	29.27	888.5029	9	-0.2	445.2586	39.78	429240	2	F2:13161	1	1	Q99N11|DUS22_MOUSE			PEAKS DB	AGVSRSVTL	LTVSRSVGA	G	R	L	1	AGVSRSVTL	935	0.082	TRUE	1.436	TRUE	2.201	FALSE	2.477	FALSE	2.855	FALSE	H-2-Dd	0.082
AGVSRSVTL	HFX147_IPP253_AAT_CT26_C24B_ODD.raw	2180	831	34.08	888.5029	9	-0.2	445.2586	39.85	566340	6	F6:13235	1	1	Q99N11|DUS22_MOUSE			PEAKS DB	AGVSRSVTL	LTVSRSVGA	G	R	L	1	AGVSRSVTL	936	0.082	TRUE	1.436	TRUE	2.201	FALSE	2.477	FALSE	2.855	FALSE	H-2-Dd	0.082
AGVSRSVTL	HFX147_IPP253_AAT_CT26_C48C_EVEN.raw	11579	971	31.43	888.5029	9	0.3	445.2589	39.76	118450	31	F31:14536	1	1	Q99N11|DUS22_MOUSE			PEAKS DB	AGVSRSVTL	LTVSRSVGA	G	R	L	1	AGVSRSVTL	937	0.082	TRUE	1.436	TRUE	2.201	FALSE	2.477	FALSE	2.855	FALSE	H-2-Dd	0.082
AGVSRSVTL	HFX147_IPP253_AAT_CT26_R24B_ODD.raw	6426	967	35.47	888.5029	9	-0.6	445.2584	39.87	1079000	12	F12:13143	1	1	Q99N11|DUS22_MOUSE			PEAKS DB	AGVSRSVTL	LTVSRSVGA	G	R	L	1	AGVSRSVTL	938	0.082	TRUE	1.436	TRUE	2.201	FALSE	2.477	FALSE	2.855	FALSE	H-2-Dd	0.082
AGVSRSVTL	HFX147_IPP253_AAT_CT26_R24C_ODD.raw	8251	894	35.96	888.5029	9	0.3	445.2589	39.79	1173100	14	F14:13260	1	1	Q99N11|DUS22_MOUSE			PEAKS DB	AGVSRSVTL	LTVSRSVGA	G	R	L	1	AGVSRSVTL	939	0.082	TRUE	1.436	TRUE	2.201	FALSE	2.477	FALSE	2.855	FALSE	H-2-Dd	0.082
AGVSRSVTL	HFX147_IPP253_AAT_CT26_R48B_ODD.raw	15183	962	35.66	888.5029	9	0.9	445.2591	39.87	742620	36	F36:13301	1	1	Q99N11|DUS22_MOUSE			PEAKS DB	AGVSRSVTL	LTVSRSVGA	G	R	L	1	AGVSRSVTL	940	0.082	TRUE	1.436	TRUE	2.201	FALSE	2.477	FALSE	2.855	FALSE	H-2-Dd	0.082
AGVSRSVTL	HFX147_IPP253_AAT_CT26_R48C_EVEN.raw	16894	715	39.98	888.5029	9	-0.1	445.2587	39.76	175080	37	F37:14662	1	1	Q99N11|DUS22_MOUSE			PEAKS DB	AGVSRSVTL	LTVSRSVGA	G	R	L	1	AGVSRSVTL	941	0.082	TRUE	1.436	TRUE	2.201	FALSE	2.477	FALSE	2.855	FALSE	H-2-Dd	0.082
AHEIGHNLG	HFX147_IPP253_AAT_CT26_C24A_ODD.raw	899	899	30.31	946.462	9	0.8	474.2387	28.04	84204	2	F2:8558	1	1	Q9R160|ADA24_MOUSE			PEAKS DB	AHEIGHNLG	GLNHGIEHA	H	G	G	1	AHEIGHNLG	942	54.118	FALSE	26.764	FALSE	73.125	FALSE	77.102	FALSE	26.905	FALSE
AHELGHNLG	HFX147_IPP253_AAT_CT26_C24A_ODD.raw	900	900	30.31	946.462	9	0.8	474.2387	28.04	84204	2	F2:8558	1	1	Q61072|ADAM9_MOUSE:Q60813|ADM1A_MOUSE:Q8R534|ADM1B_MOUSE:Q05910|ADAM8_MOUSE			PEAKS DB	AHELGHNLG	GLNHGLEHA	H	G	G	1	AHELGHNLG	943	52.353	FALSE	27.177	FALSE	75	FALSE	76.705	FALSE	25.617	FALSE
AHHSTWNAL	HFX147_IPP253_AAT_CT26_R24C_EVEN.raw	9318	1961	24.5	1035.4886	9	0.2	518.7517	28.87	1011400	13	F13:10233	2	2	#DECOY#O54929|WSB2_MOUSE			PEAKS DB	AHHSTWNAL	LANWTSHHA	H	T	L	1	AHHSTWNAL	944	3.12	FALSE	0.412	TRUE	2.61	FALSE	11.556	FALSE	3.006	FALSE	H-2-Kd	0.412
AHIIPFLK	HFX147_IPP253_AAT_CT26_R24B_ODD.raw	6991	1532	28.81	937.5749	8	0	469.7947	52.89	0	12	F12:18331	0	0	O88531|PPT1_MOUSE			PEAKS DB	AHIIPFLK	KLFPIIHA	H	P	K	1	AHIIPFLK	945	30.185	FALSE	18.821	FALSE	34.8	FALSE	53.489	FALSE	46.614	FALSE
AHIIPFLK	HFX147_IPP253_AAT_CT26_R24C_ODD.raw	9109	1752	26.66	937.5749	8	-0.2	469.7946	52.98	0	14	F14:18505	0	0	O88531|PPT1_MOUSE			PEAKS DB	AHIIPFLK	KLFPIIHA	H	P	K	1	AHIIPFLK	946	30.185	FALSE	18.821	FALSE	34.8	FALSE	53.489	FALSE	46.614	FALSE
AHPVRVSKV	HFX147_IPP253_AAT_CT26_C24C_EVEN.raw	3917	952	29.18	991.5927	9	-2.1	331.5375	25.88	6250900	7	F7:8938	3	3	P11928|OAS1A_MOUSE			PEAKS DB	AHPVRVSKV	VKSVRVPHA	H	R	V	1	AHPVRVSKV	947	0.583	TRUE	0.895	TRUE	15.224	FALSE	18.602	FALSE	7.15	FALSE	H-2-Dd	0.583
AHPVRVSKV	HFX147_IPP253_AAT_CT26_C48C_EVEN.raw	11816	1208	28.28	991.5927	9	-1.9	331.5375	21.85	9175500	31	F31:7350	4	4	P11928|OAS1A_MOUSE			PEAKS DB	AHPVRVSKV	VKSVRVPHA	H	R	V	1	AHPVRVSKV	948	0.583	TRUE	0.895	TRUE	15.224	FALSE	18.602	FALSE	7.15	FALSE	H-2-Dd	0.583
AHPVRVSKV	HFX147_IPP253_AAT_CT26_R24A_EVEN.raw	5277	1098	28.22	991.5927	9	-0.3	496.8035	25.84	8903000	9	F9:8877	4	4	P11928|OAS1A_MOUSE			PEAKS DB	AHPVRVSKV	VKSVRVPHA	H	R	V	1	AHPVRVSKV	949	0.583	TRUE	0.895	TRUE	15.224	FALSE	18.602	FALSE	7.15	FALSE	H-2-Dd	0.583
AHPVRVSKV	HFX147_IPP253_AAT_CT26_R48C_EVEN.raw	17276	1097	35.31	991.5927	9	-1.4	331.5377	22.68	23908000	37	F37:7868	5	5	P11928|OAS1A_MOUSE			PEAKS DB	AHPVRVSKV	VKSVRVPHA	H	R	V	1	AHPVRVSKV	950	0.583	TRUE	0.895	TRUE	15.224	FALSE	18.602	FALSE	7.15	FALSE	H-2-Dd	0.583
AHQVTDESLESTRRILG	HFX147_IPP253_AAT_CT26_C24A_EVEN.raw	1097	1097	27.43	1910.981	17	-0.2	638.0008	45.1	208830	1	F1:16448	1	1	O09044|SNP23_MOUSE			PEAKS DB	AHQVTDESLESTRRILG	GLIRRTSELSEDTVQHA	H	T	G	1	AHQVTDESLESTRRILG	951	85	FALSE	58.333	FALSE	95	FALSE	95.667	FALSE	67.935	FALSE
AHTDLRLFHH	HFX147_IPP253_AAT_CT26_C48B_EVEN.raw	10287	579	32.23	1245.6367	10	-0.4	416.2194	34.45	113130	29	F29:12444	1	1	Q9CWJ9|PUR9_MOUSE			PEAKS DB	AHTDLRLFHH	HHFLRLDTHA	H	L	H	1	AHTDLRLFHH	952	45.833	FALSE	34.091	FALSE	43.312	FALSE	21.234	FALSE	44.556	FALSE
AHTDLRLFHH	HFX147_IPP253_AAT_CT26_R24A_EVEN.raw	5012	833	32.36	1245.6367	10	1.2	416.22	34.46	165780	9	F9:12319	1	1	Q9CWJ9|PUR9_MOUSE			PEAKS DB	AHTDLRLFHH	HHFLRLDTHA	H	L	H	1	AHTDLRLFHH	953	45.833	FALSE	34.091	FALSE	43.312	FALSE	21.234	FALSE	44.556	FALSE
AHTDLRLFHH	HFX147_IPP253_AAT_CT26_R24B_EVEN.raw	6753	1294	31.49	1245.6367	10	-0.5	416.2193	34.52	406880	11	F11:12595	1	1	Q9CWJ9|PUR9_MOUSE			PEAKS DB	AHTDLRLFHH	HHFLRLDTHA	H	L	H	1	AHTDLRLFHH	954	45.833	FALSE	34.091	FALSE	43.312	FALSE	21.234	FALSE	44.556	FALSE
AHTDLRLFHH	HFX147_IPP253_AAT_CT26_R24C_EVEN.raw	8607	1250	32	1245.6367	10	-0.5	416.2193	34.52	544240	13	F13:12454	1	1	Q9CWJ9|PUR9_MOUSE			PEAKS DB	AHTDLRLFHH	HHFLRLDTHA	H	L	H	1	AHTDLRLFHH	955	45.833	FALSE	34.091	FALSE	43.312	FALSE	21.234	FALSE	44.556	FALSE
AHTDLRLFHH	HFX147_IPP253_AAT_CT26_R48A_EVEN.raw	12543	467	44.06	1245.6367	10	-0.2	416.2194	34.5	997250	33	F33:12732	1	1	Q9CWJ9|PUR9_MOUSE			PEAKS DB	AHTDLRLFHH	HHFLRLDTHA	H	L	H	1	AHTDLRLFHH	956	45.833	FALSE	34.091	FALSE	43.312	FALSE	21.234	FALSE	44.556	FALSE
AHTDLRLFHH	HFX147_IPP253_AAT_CT26_R48B_EVEN.raw	15728	1507	29.47	1245.6367	10	0.6	416.2198	34.5	210860	35	F35:12635	1	1	Q9CWJ9|PUR9_MOUSE			PEAKS DB	AHTDLRLFHH	HHFLRLDTHA	H	L	H	1	AHTDLRLFHH	957	45.833	FALSE	34.091	FALSE	43.312	FALSE	21.234	FALSE	44.556	FALSE
AIGPVHQNRF	HFX147_IPP253_AAT_CT26_R48A_EVEN.raw	14191	2115	23.97	1137.6042	10	0.4	380.2089	35.62	225240	33	F33:13187	1	1	Q8BQ30|PPR18_MOUSE			PEAKS DB	AIGPVHQNRF	FRNQHVPGIA	I	V	F	1	AIGPVHQNRF	960	0.084	TRUE	13.984	FALSE	3.452	FALSE	1.692	TRUE	8.815	FALSE	H-2-Dd	0.084
AIIDPGDSDIIRS	HFX147_IPP253_AAT_CT26_C24A_ODD.raw	447	447	37.17	1370.7041	13	1.7	686.3605	58.21	50960	2	F2:20478	1	1	P62889|RL30_MOUSE			PEAKS DB	AIIDPGDSDIIRS	SRIIDSDGPDIIA	I	P	S	1	AIIDPGDSDIIRS	961	90	FALSE	66.875	FALSE	82	FALSE	54.248	FALSE	77.159	FALSE
AIKKKDELERVAKSNR	HFX147_IPP253_AAT_CT26_C24A_EVEN.raw	190	190	43.59	1884.0905	16	-0.1	377.8253	27.29	403180	1	F1:9370	2	2	P97461|RS5_MOUSE			PEAKS DB	AIKKKDELERVAKSNR	RNSKAVRELEDKKKIA	I	K	R	1	AIKKKDELERVAKSNR	962	95	FALSE	95	FALSE	98.333	FALSE	85.263	FALSE	91.786	FALSE
AISKLYSTI	HFX147_IPP253_AAT_CT26_R24A_EVEN.raw	4664	485	38.77	994.5699	9	0	498.2922	50.76	471980	9	F9:18751	1	1	Q6P5B0|RRP12_MOUSE			PEAKS DB	AISKLYSTI	ITSYLKSIA	I	L	I	1	AISKLYSTI	963	2.855	FALSE	0.886	TRUE	1.799	TRUE	1.752	TRUE	5.347	FALSE	H-2-Kd	0.886
AISKLYSTI	HFX147_IPP253_AAT_CT26_R48C_EVEN.raw	16549	370	46.12	994.5699	9	0.5	498.2924	50.74	2151600	37	F37:19000	2	2	Q6P5B0|RRP12_MOUSE			PEAKS DB	AISKLYSTI	ITSYLKSIA	I	L	I	1	AISKLYSTI	964	2.855	FALSE	0.886	TRUE	1.799	TRUE	1.752	TRUE	5.347	FALSE	H-2-Kd	0.886
AIVAEKRDLQ	HFX147_IPP253_AAT_CT26_C48B_EVEN.raw	10543	835	27.62	1141.6455	10	-0.7	381.5555	32.2	37010	29	F29:11568	1	1	Q6PB66|LPPRC_MOUSE			PEAKS DB	AIVAEKRDLQ	QLDRKEAVIA	I	E	Q	1	AIVAEKRDLQ	965	85	FALSE	90	FALSE	81	FALSE	51.701	FALSE	56.195	FALSE
AIVAEKRDLQ	HFX147_IPP253_AAT_CT26_R48B_EVEN.raw	15065	844	36.92	1141.6455	10	0.9	571.8306	32.23	96973	35	F35:11749	1	1	Q6PB66|LPPRC_MOUSE			PEAKS DB	AIVAEKRDLQ	QLDRKEAVIA	I	E	Q	1	AIVAEKRDLQ	966	85	FALSE	90	FALSE	81	FALSE	51.701	FALSE	56.195	FALSE
AKADGIVSKNF	HFX147_IPP253_AAT_CT26_C24A_ODD.raw	48	48	53.13	1148.6189	11	-1.1	575.3161	37.54	40169	2	F2:12295	1	1	Q9CQR2|RS21_MOUSE			PEAKS DB	AKADGIVSKNF	FNKSVIGDAKA	K	G	F	1	AKADGIVSKNF	968	12.462	FALSE	17.977	FALSE	12.284	FALSE	5.952	FALSE	2.055	FALSE
AKALANVNIGSL	HFX147_IPP253_AAT_CT26_C24C_ODD.raw	3388	423	37.8	1169.6768	12	0.2	585.8458	56.5	323950	8	F8:19893	1	1	P47955|RLA1_MOUSE			PEAKS DB	AKALANVNIGSL	LSGINVNALAKA	K	A	L	1	AKALANVNIGSL	969	27.459	FALSE	32.25	FALSE	23.871	FALSE	29.212	FALSE	23.593	FALSE
AKALANVNIGSL	HFX147_IPP253_AAT_CT26_C48C_ODD.raw	11315	707	35.32	1169.6768	12	-0.8	585.8452	56.41	241270	32	F32:19740	1	1	P47955|RLA1_MOUSE			PEAKS DB	AKALANVNIGSL	LSGINVNALAKA	K	A	L	1	AKALANVNIGSL	970	27.459	FALSE	32.25	FALSE	23.871	FALSE	29.212	FALSE	23.593	FALSE
AKALANVNIGSL	HFX147_IPP253_AAT_CT26_R24B_ODD.raw	6119	660	39.87	1169.6768	12	0	585.8456	56.35	390520	12	F12:19699	2	2	P47955|RLA1_MOUSE			PEAKS DB	AKALANVNIGSL	LSGINVNALAKA	K	A	L	1	AKALANVNIGSL	971	27.459	FALSE	32.25	FALSE	23.871	FALSE	29.212	FALSE	23.593	FALSE
AKALANVNIGSL	HFX147_IPP253_AAT_CT26_R24C_ODD.raw	7792	435	43.09	1169.6768	12	0.3	585.8458	56.42	476280	14	F14:19854	1	1	P47955|RLA1_MOUSE			PEAKS DB	AKALANVNIGSL	LSGINVNALAKA	K	A	L	1	AKALANVNIGSL	972	27.459	FALSE	32.25	FALSE	23.871	FALSE	29.212	FALSE	23.593	FALSE
AKALANVNIGSL	HFX147_IPP253_AAT_CT26_R48A_ODD.raw	12285	209	50.83	1169.6768	12	0.6	585.846	56.44	1582600	34	F34:19819	2	2	P47955|RLA1_MOUSE			PEAKS DB	AKALANVNIGSL	LSGINVNALAKA	K	A	L	1	AKALANVNIGSL	973	27.459	FALSE	32.25	FALSE	23.871	FALSE	29.212	FALSE	23.593	FALSE
AKALANVNIGSL	HFX147_IPP253_AAT_CT26_R48B_ODD.raw	14483	262	48.41	1169.6768	12	0.5	585.8459	56.51	1568400	36	F36:19871	1	1	P47955|RLA1_MOUSE			PEAKS DB	AKALANVNIGSL	LSGINVNALAKA	K	A	L	1	AKALANVNIGSL	974	27.459	FALSE	32.25	FALSE	23.871	FALSE	29.212	FALSE	23.593	FALSE
AKALANVNIGSL	HFX147_IPP253_AAT_CT26_R48C_ODD.raw	16507	328	46.94	1169.6768	12	1	585.8463	56.46	564770	38	F38:19757	1	1	P47955|RLA1_MOUSE			PEAKS DB	AKALANVNIGSL	LSGINVNALAKA	K	A	L	1	AKALANVNIGSL	975	27.459	FALSE	32.25	FALSE	23.871	FALSE	29.212	FALSE	23.593	FALSE
AKDIGFIKLD	HFX147_IPP253_AAT_CT26_C24A_ODD.raw	199	199	43.34	1118.6335	10	0.1	560.3241	53.91	3500300	2	F2:18729	3	3	P62274|RS29_MOUSE			PEAKS DB	AKDIGFIKLD	DLKIFGIDKA	K	G	D	1	AKDIGFIKLD	976	44.143	FALSE	55.833	FALSE	53.594	FALSE	63.206	FALSE	37.869	FALSE
AKDIGFIKLD	HFX147_IPP253_AAT_CT26_C24B_ODD.raw	1449	100	48.56	1118.6335	10	0.4	560.3243	53.93	2243900	6	F6:18778	2	2	P62274|RS29_MOUSE			PEAKS DB	AKDIGFIKLD	DLKIFGIDKA	K	G	D	1	AKDIGFIKLD	977	44.143	FALSE	55.833	FALSE	53.594	FALSE	63.206	FALSE	37.869	FALSE
AKDIGFIKLD	HFX147_IPP253_AAT_CT26_C24C_ODD.raw	2998	33	52.42	1118.6335	10	1.4	560.3248	53.9	2362200	8	F8:18883	2	2	P62274|RS29_MOUSE			PEAKS DB	AKDIGFIKLD	DLKIFGIDKA	K	G	D	1	AKDIGFIKLD	978	44.143	FALSE	55.833	FALSE	53.594	FALSE	63.206	FALSE	37.869	FALSE
AKDIGFIKLD	HFX147_IPP253_AAT_CT26_C48C_ODD.raw	10710	102	49.79	1118.6335	10	0.9	560.3245	53.93	1356600	32	F32:18746	1	1	P62274|RS29_MOUSE			PEAKS DB	AKDIGFIKLD	DLKIFGIDKA	K	G	D	1	AKDIGFIKLD	979	44.143	FALSE	55.833	FALSE	53.594	FALSE	63.206	FALSE	37.869	FALSE
AKDIGFIKLD	HFX147_IPP253_AAT_CT26_R24B_ODD.raw	5587	128	55.32	1118.6335	10	0.6	560.3244	53.83	435460	12	F12:18702	1	1	P62274|RS29_MOUSE			PEAKS DB	AKDIGFIKLD	DLKIFGIDKA	K	G	D	1	AKDIGFIKLD	980	44.143	FALSE	55.833	FALSE	53.594	FALSE	63.206	FALSE	37.869	FALSE
AKDIGFIKLD	HFX147_IPP253_AAT_CT26_R24C_ODD.raw	7470	113	54.03	1118.6335	10	0.2	560.3242	53.94	4156100	14	F14:18845	2	2	P62274|RS29_MOUSE			PEAKS DB	AKDIGFIKLD	DLKIFGIDKA	K	G	D	1	AKDIGFIKLD	981	44.143	FALSE	55.833	FALSE	53.594	FALSE	63.206	FALSE	37.869	FALSE
AKDIGFIKLD	HFX147_IPP253_AAT_CT26_R48A_ODD.raw	12411	335	46.81	1118.6335	10	0.5	560.3243	53.9	1911200	34	F34:18792	2	2	P62274|RS29_MOUSE			PEAKS DB	AKDIGFIKLD	DLKIFGIDKA	K	G	D	1	AKDIGFIKLD	982	44.143	FALSE	55.833	FALSE	53.594	FALSE	63.206	FALSE	37.869	FALSE
AKDIGFIKLD	HFX147_IPP253_AAT_CT26_R48B_ODD.raw	14403	182	51.9	1118.6335	10	0.7	560.3245	53.93	2381700	36	F36:18845	2	2	P62274|RS29_MOUSE			PEAKS DB	AKDIGFIKLD	DLKIFGIDKA	K	G	D	1	AKDIGFIKLD	983	44.143	FALSE	55.833	FALSE	53.594	FALSE	63.206	FALSE	37.869	FALSE
AKDIGFIKLD	HFX147_IPP253_AAT_CT26_R48C_ODD.raw	16361	182	50.82	1118.6335	10	0.4	560.3243	53.89	267950	38	F38:18743	1	1	P62274|RS29_MOUSE			PEAKS DB	AKDIGFIKLD	DLKIFGIDKA	K	G	D	1	AKDIGFIKLD	984	44.143	FALSE	55.833	FALSE	53.594	FALSE	63.206	FALSE	37.869	FALSE
AKDVKFGA	HFX147_IPP253_AAT_CT26_C24B_EVEN.raw	2233	884	33.44	834.4599	8	0.8	418.2375	29.68	48382	5	F5:10506	1	1	P63038|CH60_MOUSE			PEAKS DB	AKDVKFGA	AGFKVDKA	K	K	A	1	AKDVKFGA	996	38.833	FALSE	60.455	FALSE	80	FALSE	78.239	FALSE	41.68	FALSE
AKDVKFGA	HFX147_IPP253_AAT_CT26_C24C_EVEN.raw	3604	639	34.27	834.4599	8	-0.2	418.2372	29.65	88216	7	F7:10456	1	1	P63038|CH60_MOUSE			PEAKS DB	AKDVKFGA	AGFKVDKA	K	K	A	1	AKDVKFGA	997	38.833	FALSE	60.455	FALSE	80	FALSE	78.239	FALSE	41.68	FALSE
AKDVKFGA	HFX147_IPP253_AAT_CT26_R24A_EVEN.raw	4954	775	33.41	834.4599	8	0.4	418.2374	29.65	165420	9	F9:10419	1	1	P63038|CH60_MOUSE			PEAKS DB	AKDVKFGA	AGFKVDKA	K	K	A	1	AKDVKFGA	998	38.833	FALSE	60.455	FALSE	80	FALSE	78.239	FALSE	41.68	FALSE
AKDVKFGA	HFX147_IPP253_AAT_CT26_R24B_EVEN.raw	6654	1195	32.72	834.4599	8	-0.6	418.237	29.61	127190	11	F11:10670	1	1	P63038|CH60_MOUSE			PEAKS DB	AKDVKFGA	AGFKVDKA	K	K	A	1	AKDVKFGA	999	38.833	FALSE	60.455	FALSE	80	FALSE	78.239	FALSE	41.68	FALSE
AKDVKFGA	HFX147_IPP253_AAT_CT26_R24C_EVEN.raw	8268	911	35.8	834.4599	8	-0.4	418.2371	29.6	297320	13	F13:10523	1	1	P63038|CH60_MOUSE			PEAKS DB	AKDVKFGA	AGFKVDKA	K	K	A	1	AKDVKFGA	1000	38.833	FALSE	60.455	FALSE	80	FALSE	78.239	FALSE	41.68	FALSE
AKDVKFGA	HFX147_IPP253_AAT_CT26_R48A_EVEN.raw	12717	641	40.87	834.4599	8	0	418.2372	29.62	332790	33	F33:10814	1	1	P63038|CH60_MOUSE			PEAKS DB	AKDVKFGA	AGFKVDKA	K	K	A	1	AKDVKFGA	1001	38.833	FALSE	60.455	FALSE	80	FALSE	78.239	FALSE	41.68	FALSE
AKDVKFGA	HFX147_IPP253_AAT_CT26_R48B_EVEN.raw	14850	629	40.37	834.4599	8	0	418.2372	29.62	231690	35	F35:10699	1	1	P63038|CH60_MOUSE			PEAKS DB	AKDVKFGA	AGFKVDKA	K	K	A	1	AKDVKFGA	1002	38.833	FALSE	60.455	FALSE	80	FALSE	78.239	FALSE	41.68	FALSE
AKDVKFGAD	HFX147_IPP253_AAT_CT26_C24A_EVEN.raw	268	268	41.36	949.4868	9	0.6	475.751	30.04	711020	1	F1:10455	1	1	P63038|CH60_MOUSE			PEAKS DB	AKDVKFGAD	DAGFKVDKA	K	K	D	1	AKDVKFGAD	1003	55.385	FALSE	91.667	FALSE	96.667	FALSE	96	FALSE	60.221	FALSE
AKDVKFGAD	HFX147_IPP253_AAT_CT26_C24B_EVEN.raw	1530	181	45.08	949.4868	9	0.9	475.7511	30.06	1661100	5	F5:10628	1	1	P63038|CH60_MOUSE			PEAKS DB	AKDVKFGAD	DAGFKVDKA	K	K	D	1	AKDVKFGAD	1004	55.385	FALSE	91.667	FALSE	96.667	FALSE	96	FALSE	60.221	FALSE
AKDVKFGAD	HFX147_IPP253_AAT_CT26_C24C_EVEN.raw	3027	62	48.8	949.4868	9	0.1	475.7507	30.02	1858800	7	F7:10577	1	1	P63038|CH60_MOUSE			PEAKS DB	AKDVKFGAD	DAGFKVDKA	K	K	D	1	AKDVKFGAD	1005	55.385	FALSE	91.667	FALSE	96.667	FALSE	96	FALSE	60.221	FALSE
AKDVKFGAD	HFX147_IPP253_AAT_CT26_C48A_EVEN.raw	9523	182	31.34	949.4868	9	0.2	475.7508	29.92	300990	27	F27:10406	1	1	P63038|CH60_MOUSE			PEAKS DB	AKDVKFGAD	DAGFKVDKA	K	K	D	1	AKDVKFGAD	1006	55.385	FALSE	91.667	FALSE	96.667	FALSE	96	FALSE	60.221	FALSE
AKDVKFGAD	HFX147_IPP253_AAT_CT26_C48B_EVEN.raw	9886	178	42.96	949.4868	9	0.1	475.7507	29.97	1061800	29	F29:10662	1	1	P63038|CH60_MOUSE			PEAKS DB	AKDVKFGAD	DAGFKVDKA	K	K	D	1	AKDVKFGAD	1007	55.385	FALSE	91.667	FALSE	96.667	FALSE	96	FALSE	60.221	FALSE
AKDVKFGAD	HFX147_IPP253_AAT_CT26_C48C_EVEN.raw	10730	122	48.82	949.4868	9	0.6	475.751	29.98	1926800	31	F31:10623	1	1	P63038|CH60_MOUSE			PEAKS DB	AKDVKFGAD	DAGFKVDKA	K	K	D	1	AKDVKFGAD	1008	55.385	FALSE	91.667	FALSE	96.667	FALSE	96	FALSE	60.221	FALSE
AKDVKFGAD	HFX147_IPP253_AAT_CT26_R24A_EVEN.raw	4355	176	46.96	949.4868	9	0.7	475.751	30.02	2031000	9	F9:10541	1	1	P63038|CH60_MOUSE			PEAKS DB	AKDVKFGAD	DAGFKVDKA	K	K	D	1	AKDVKFGAD	1009	55.385	FALSE	91.667	FALSE	96.667	FALSE	96	FALSE	60.221	FALSE
AKDVKFGAD	HFX147_IPP253_AAT_CT26_R24B_EVEN.raw	5639	180	51.74	949.4868	9	0.1	475.7507	29.98	2687100	11	F11:10789	1	1	P63038|CH60_MOUSE			PEAKS DB	AKDVKFGAD	DAGFKVDKA	K	K	D	1	AKDVKFGAD	1010	55.385	FALSE	91.667	FALSE	96.667	FALSE	96	FALSE	60.221	FALSE
AKDVKFGAD	HFX147_IPP253_AAT_CT26_R24C_EVEN.raw	7673	316	45.66	949.4868	9	-0.3	475.7505	29.97	2692200	13	F13:10643	2	2	P63038|CH60_MOUSE			PEAKS DB	AKDVKFGAD	DAGFKVDKA	K	K	D	1	AKDVKFGAD	1011	55.385	FALSE	91.667	FALSE	96.667	FALSE	96	FALSE	60.221	FALSE
AKDVKFGAD	HFX147_IPP253_AAT_CT26_R48A_EVEN.raw	12298	222	50.37	949.4868	9	1	475.7512	29.99	1954400	33	F33:10946	1	1	P63038|CH60_MOUSE			PEAKS DB	AKDVKFGAD	DAGFKVDKA	K	K	D	1	AKDVKFGAD	1012	55.385	FALSE	91.667	FALSE	96.667	FALSE	96	FALSE	60.221	FALSE
AKDVKFGAD	HFX147_IPP253_AAT_CT26_R48B_EVEN.raw	14571	350	46.15	949.4868	9	0.6	475.751	29.94	1233800	35	F35:10823	1	1	P63038|CH60_MOUSE			PEAKS DB	AKDVKFGAD	DAGFKVDKA	K	K	D	1	AKDVKFGAD	1013	55.385	FALSE	91.667	FALSE	96.667	FALSE	96	FALSE	60.221	FALSE
AKDVKFGAD	HFX147_IPP253_AAT_CT26_R48C_EVEN.raw	17132	953	37.17	949.4868	9	0.2	475.7508	30.04	2035900	37	F37:10756	1	1	P63038|CH60_MOUSE			PEAKS DB	AKDVKFGAD	DAGFKVDKA	K	K	D	1	AKDVKFGAD	1014	55.385	FALSE	91.667	FALSE	96.667	FALSE	96	FALSE	60.221	FALSE
AKDVKFGADA	HFX147_IPP253_AAT_CT26_C48B_EVEN.raw	10420	712	29.82	1020.5239	10	1.7	511.2701	31.24	57132	29	F29:11196	1	1	P63038|CH60_MOUSE			PEAKS DB	AKDVKFGADA	ADAGFKVDKA	K	K	A	1	AKDVKFGADA	1015	71.667	FALSE	60.455	FALSE	60.333	FALSE	88.158	FALSE	37.063	FALSE
AKDVKFGADA	HFX147_IPP253_AAT_CT26_R24A_EVEN.raw	4336	157	47.63	1020.5239	10	-0.3	511.2691	31.29	202420	9	F9:11067	1	1	P63038|CH60_MOUSE			PEAKS DB	AKDVKFGADA	ADAGFKVDKA	K	K	A	1	AKDVKFGADA	1016	71.667	FALSE	60.455	FALSE	60.333	FALSE	88.158	FALSE	37.063	FALSE
AKDVKFGADA	HFX147_IPP253_AAT_CT26_R24B_EVEN.raw	5646	187	51.54	1020.5239	10	0.8	511.2696	31.3	253570	11	F11:11323	1	1	P63038|CH60_MOUSE			PEAKS DB	AKDVKFGADA	ADAGFKVDKA	K	K	A	1	AKDVKFGADA	1017	71.667	FALSE	60.455	FALSE	60.333	FALSE	88.158	FALSE	37.063	FALSE
AKDVKFGADA	HFX147_IPP253_AAT_CT26_R24C_EVEN.raw	7588	231	48.26	1020.5239	10	0.4	511.2694	31.29	267100	13	F13:11188	1	1	P63038|CH60_MOUSE			PEAKS DB	AKDVKFGADA	ADAGFKVDKA	K	K	A	1	AKDVKFGADA	1018	71.667	FALSE	60.455	FALSE	60.333	FALSE	88.158	FALSE	37.063	FALSE
AKDVKFGADA	HFX147_IPP253_AAT_CT26_R48A_EVEN.raw	13902	1826	26.83	1020.5239	10	-0.3	511.2691	31.31	157990	33	F33:11494	1	1	P63038|CH60_MOUSE			PEAKS DB	AKDVKFGADA	ADAGFKVDKA	K	K	A	1	AKDVKFGADA	1019	71.667	FALSE	60.455	FALSE	60.333	FALSE	88.158	FALSE	37.063	FALSE
AKDVKFGADAR	HFX147_IPP253_AAT_CT26_C24A_EVEN.raw	185	185	43.68	1176.625	11	-0.6	393.2154	28.03	270420	1	F1:9656	1	1	P63038|CH60_MOUSE			PEAKS DB	AKDVKFGADAR	RADAGFKVDKA	K	K	R	1	AKDVKFGADAR	1020	58.077	FALSE	69.688	FALSE	86.25	FALSE	63.365	FALSE	72.903	FALSE
AKDVKFGADAR	HFX147_IPP253_AAT_CT26_C24B_EVEN.raw	1739	390	40.41	1176.625	11	-0.1	393.2156	28.1	133120	5	F5:9882	1	1	P63038|CH60_MOUSE			PEAKS DB	AKDVKFGADAR	RADAGFKVDKA	K	K	R	1	AKDVKFGADAR	1021	58.077	FALSE	69.688	FALSE	86.25	FALSE	63.365	FALSE	72.903	FALSE
AKDVKFGADAR	HFX147_IPP253_AAT_CT26_C24C_EVEN.raw	3174	209	42.58	1176.625	11	-0.1	393.2156	28.06	163860	7	F7:9824	1	1	P63038|CH60_MOUSE			PEAKS DB	AKDVKFGADAR	RADAGFKVDKA	K	K	R	1	AKDVKFGADAR	1022	58.077	FALSE	69.688	FALSE	86.25	FALSE	63.365	FALSE	72.903	FALSE
AKDVKFGADAR	HFX147_IPP253_AAT_CT26_C48B_EVEN.raw	9894	186	42.61	1176.625	11	0.1	393.2157	28.01	425570	29	F29:9881	2	2	P63038|CH60_MOUSE			PEAKS DB	AKDVKFGADAR	RADAGFKVDKA	K	K	R	1	AKDVKFGADAR	1023	58.077	FALSE	69.688	FALSE	86.25	FALSE	63.365	FALSE	72.903	FALSE
AKDVKFGADAR	HFX147_IPP253_AAT_CT26_C48C_EVEN.raw	10769	161	46.94	1176.625	11	-0.2	393.2155	27.97	434890	31	F31:9825	1	1	P63038|CH60_MOUSE			PEAKS DB	AKDVKFGADAR	RADAGFKVDKA	K	K	R	1	AKDVKFGADAR	1024	58.077	FALSE	69.688	FALSE	86.25	FALSE	63.365	FALSE	72.903	FALSE
AKDVKFGADAR	HFX147_IPP253_AAT_CT26_R24A_EVEN.raw	4292	113	49.98	1176.625	11	-1.3	393.2151	28.06	1850800	9	F9:9763	2	2	P63038|CH60_MOUSE			PEAKS DB	AKDVKFGADAR	RADAGFKVDKA	K	K	R	1	AKDVKFGADAR	1025	58.077	FALSE	69.688	FALSE	86.25	FALSE	63.365	FALSE	72.903	FALSE
AKDVKFGADAR	HFX147_IPP253_AAT_CT26_R24B_EVEN.raw	5659	200	50.96	1176.625	11	0.1	393.2156	28.02	1307800	11	F11:10019	2	2	P63038|CH60_MOUSE			PEAKS DB	AKDVKFGADAR	RADAGFKVDKA	K	K	R	1	AKDVKFGADAR	1026	58.077	FALSE	69.688	FALSE	86.25	FALSE	63.365	FALSE	72.903	FALSE
AKDVKFGADAR	HFX147_IPP253_AAT_CT26_R24C_EVEN.raw	7546	189	50.01	1176.625	11	0.6	393.2159	28.02	2063000	13	F13:9864	2	2	P63038|CH60_MOUSE			PEAKS DB	AKDVKFGADAR	RADAGFKVDKA	K	K	R	1	AKDVKFGADAR	1027	58.077	FALSE	69.688	FALSE	86.25	FALSE	63.365	FALSE	72.903	FALSE
AKDVKFGADAR	HFX147_IPP253_AAT_CT26_R48A_EVEN.raw	12390	314	47.54	1176.625	11	-0.4	393.2155	27.98	849010	33	F33:10157	2	2	P63038|CH60_MOUSE			PEAKS DB	AKDVKFGADAR	RADAGFKVDKA	K	K	R	1	AKDVKFGADAR	1028	58.077	FALSE	69.688	FALSE	86.25	FALSE	63.365	FALSE	72.903	FALSE
AKDVKFGADAR	HFX147_IPP253_AAT_CT26_R48B_EVEN.raw	14623	402	44.79	1176.625	11	-1	393.2152	28.02	269960	35	F35:10060	1	1	P63038|CH60_MOUSE			PEAKS DB	AKDVKFGADAR	RADAGFKVDKA	K	K	R	1	AKDVKFGADAR	1029	58.077	FALSE	69.688	FALSE	86.25	FALSE	63.365	FALSE	72.903	FALSE
AKDVKFGADARA	HFX147_IPP253_AAT_CT26_C24A_EVEN.raw	153	153	44.8	1247.6621	12	-2	416.8938	29.72	228430	1	F1:10327	1	1	P63038|CH60_MOUSE			PEAKS DB	AKDVKFGADARA	ARADAGFKVDKA	K	K	A	1	AKDVKFGADARA	1030	88.333	FALSE	87.143	FALSE	82	FALSE	92.2	FALSE	64.007	FALSE
AKDVKFGADARA	HFX147_IPP253_AAT_CT26_C24B_EVEN.raw	1985	636	36.73	1247.6621	12	-1	416.8942	29.68	213850	5	F5:10518	1	1	P63038|CH60_MOUSE			PEAKS DB	AKDVKFGADARA	ARADAGFKVDKA	K	K	A	1	AKDVKFGADARA	1031	88.333	FALSE	87.143	FALSE	82	FALSE	92.2	FALSE	64.007	FALSE
AKDVKFGADARA	HFX147_IPP253_AAT_CT26_C24C_EVEN.raw	3259	294	40.58	1247.6621	12	0.6	416.8949	29.65	102230	7	F7:10462	1	1	P63038|CH60_MOUSE			PEAKS DB	AKDVKFGADARA	ARADAGFKVDKA	K	K	A	1	AKDVKFGADARA	1032	88.333	FALSE	87.143	FALSE	82	FALSE	92.2	FALSE	64.007	FALSE
AKDVKFGADARA	HFX147_IPP253_AAT_CT26_C48B_EVEN.raw	9804	96	47.13	1247.6621	12	-0.4	416.8945	29.65	317530	29	F29:10544	1	1	P63038|CH60_MOUSE			PEAKS DB	AKDVKFGADARA	ARADAGFKVDKA	K	K	A	1	AKDVKFGADARA	1033	88.333	FALSE	87.143	FALSE	82	FALSE	92.2	FALSE	64.007	FALSE
AKDVKFGADARA	HFX147_IPP253_AAT_CT26_C48C_EVEN.raw	10741	133	48.05	1247.6621	12	-0.1	416.8946	29.66	330380	31	F31:10516	1	1	P63038|CH60_MOUSE			PEAKS DB	AKDVKFGADARA	ARADAGFKVDKA	K	K	A	1	AKDVKFGADARA	1034	88.333	FALSE	87.143	FALSE	82	FALSE	92.2	FALSE	64.007	FALSE
AKDVKFGADARA	HFX147_IPP253_AAT_CT26_R24A_EVEN.raw	4248	69	54.04	1247.6621	12	-1.5	416.894	29.65	1050000	9	F9:10415	1	1	P63038|CH60_MOUSE			PEAKS DB	AKDVKFGADARA	ARADAGFKVDKA	K	K	A	1	AKDVKFGADARA	1035	88.333	FALSE	87.143	FALSE	82	FALSE	92.2	FALSE	64.007	FALSE
AKDVKFGADARA	HFX147_IPP253_AAT_CT26_R24B_EVEN.raw	5652	193	51.24	1247.6621	12	-1.9	416.8939	29.66	798690	11	F11:10662	1	1	P63038|CH60_MOUSE			PEAKS DB	AKDVKFGADARA	ARADAGFKVDKA	K	K	A	1	AKDVKFGADARA	1036	88.333	FALSE	87.143	FALSE	82	FALSE	92.2	FALSE	64.007	FALSE
AKDVKFGADARA	HFX147_IPP253_AAT_CT26_R24C_EVEN.raw	7556	199	49.53	1247.6621	12	0.8	416.895	29.6	1307500	13	F13:10518	2	2	P63038|CH60_MOUSE			PEAKS DB	AKDVKFGADARA	ARADAGFKVDKA	K	K	A	1	AKDVKFGADARA	1037	88.333	FALSE	87.143	FALSE	82	FALSE	92.2	FALSE	64.007	FALSE
AKDVKFGADARA	HFX147_IPP253_AAT_CT26_R48A_EVEN.raw	12434	358	46.27	1247.6621	12	1.2	416.8951	29.62	302940	33	F33:10828	1	1	P63038|CH60_MOUSE			PEAKS DB	AKDVKFGADARA	ARADAGFKVDKA	K	K	A	1	AKDVKFGADARA	1038	88.333	FALSE	87.143	FALSE	82	FALSE	92.2	FALSE	64.007	FALSE
AKDVKFGADARAL	HFX147_IPP253_AAT_CT26_C24A_EVEN.raw	62	62	51.57	1360.7462	13	0.2	454.5894	37.4	2470300	1	F1:13380	3	3	P63038|CH60_MOUSE			PEAKS DB	AKDVKFGADARAL	LARADAGFKVDKA	K	K	L	1	AKDVKFGADARAL	1039	45.333	FALSE	51.585	FALSE	46.727	FALSE	62.27	FALSE	45.377	FALSE
AKDVKFGADARAL	HFX147_IPP253_AAT_CT26_C24B_EVEN.raw	1703	354	41.15	1360.7462	13	0.6	454.5896	37.41	929900	5	F5:13561	1	1	P63038|CH60_MOUSE			PEAKS DB	AKDVKFGADARAL	LARADAGFKVDKA	K	K	L	1	AKDVKFGADARAL	1040	45.333	FALSE	51.585	FALSE	46.727	FALSE	62.27	FALSE	45.377	FALSE
AKDVKFGADARAL	HFX147_IPP253_AAT_CT26_C24C_EVEN.raw	3331	366	39.17	1360.7462	13	0.4	454.5895	37.43	486410	7	F7:13520	1	1	P63038|CH60_MOUSE			PEAKS DB	AKDVKFGADARAL	LARADAGFKVDKA	K	K	L	1	AKDVKFGADARAL	1041	45.333	FALSE	51.585	FALSE	46.727	FALSE	62.27	FALSE	45.377	FALSE
AKDVKFGADARAL	HFX147_IPP253_AAT_CT26_C48B_EVEN.raw	9737	29	55.46	1360.7462	13	0.2	681.3805	37.33	3964900	29	F29:13600	2	2	P63038|CH60_MOUSE			PEAKS DB	AKDVKFGADARAL	LARADAGFKVDKA	K	K	L	1	AKDVKFGADARAL	1042	45.333	FALSE	51.585	FALSE	46.727	FALSE	62.27	FALSE	45.377	FALSE
AKDVKFGADARAL	HFX147_IPP253_AAT_CT26_C48C_EVEN.raw	10695	87	50.53	1360.7462	13	-0.7	454.5891	37.38	2651000	31	F31:13547	2	2	P63038|CH60_MOUSE			PEAKS DB	AKDVKFGADARAL	LARADAGFKVDKA	K	K	L	1	AKDVKFGADARAL	1043	45.333	FALSE	51.585	FALSE	46.727	FALSE	62.27	FALSE	45.377	FALSE
AKDVKFGADARAL	HFX147_IPP253_AAT_CT26_R24A_EVEN.raw	4228	49	56.69	1360.7462	13	0.3	681.3806	37.37	7177900	9	F9:13480	2	2	P63038|CH60_MOUSE			PEAKS DB	AKDVKFGADARAL	LARADAGFKVDKA	K	K	L	1	AKDVKFGADARAL	1044	45.333	FALSE	51.585	FALSE	46.727	FALSE	62.27	FALSE	45.377	FALSE
AKDVKFGADARAL	HFX147_IPP253_AAT_CT26_R24B_EVEN.raw	5573	114	56.25	1360.7462	13	0.5	681.3807	37.42	6976300	11	F11:13757	3	3	P63038|CH60_MOUSE			PEAKS DB	AKDVKFGADARAL	LARADAGFKVDKA	K	K	L	1	AKDVKFGADARAL	1045	45.333	FALSE	51.585	FALSE	46.727	FALSE	62.27	FALSE	45.377	FALSE
AKDVKFGADARAL	HFX147_IPP253_AAT_CT26_R24C_EVEN.raw	7431	74	57.74	1360.7462	13	0.2	681.3805	37.38	7949700	13	F13:13606	3	3	P63038|CH60_MOUSE			PEAKS DB	AKDVKFGADARAL	LARADAGFKVDKA	K	K	L	1	AKDVKFGADARAL	1046	45.333	FALSE	51.585	FALSE	46.727	FALSE	62.27	FALSE	45.377	FALSE
AKDVKFGADARAL	HFX147_IPP253_AAT_CT26_R48A_EVEN.raw	12193	117	56.76	1360.7462	13	-0.4	454.5892	37.31	4849300	33	F33:13843	2	2	P63038|CH60_MOUSE			PEAKS DB	AKDVKFGADARAL	LARADAGFKVDKA	K	K	L	1	AKDVKFGADARAL	1047	45.333	FALSE	51.585	FALSE	46.727	FALSE	62.27	FALSE	45.377	FALSE
AKDVKFGADARAL	HFX147_IPP253_AAT_CT26_R48B_EVEN.raw	14427	206	50.51	1360.7462	13	-0.3	454.5892	37.38	1532000	35	F35:13756	2	2	P63038|CH60_MOUSE			PEAKS DB	AKDVKFGADARAL	LARADAGFKVDKA	K	K	L	1	AKDVKFGADARAL	1048	45.333	FALSE	51.585	FALSE	46.727	FALSE	62.27	FALSE	45.377	FALSE
AKEIGAVK	HFX147_IPP253_AAT_CT26_R24A_ODD.raw	5153	974	30.28	814.4912	8	-0.1	408.2528	21.52	261090	10	F10:5854	1	1	P63001|RAC1_MOUSE			PEAKS DB	AKEIGAVK	KVAGIEKA	K	G	K	1	AKEIGAVK	1049	49	FALSE	62.5	FALSE	80	FALSE	64.27	FALSE	64.963	FALSE
AKEIGAVKYL	HFX147_IPP253_AAT_CT26_C48B_EVEN.raw	10371	663	30.77	1090.6385	10	0.3	546.3267	42.76	172850	29	F29:15728	1	1	P63001|RAC1_MOUSE			PEAKS DB	AKEIGAVKYL	LYKVAGIEKA	K	G	L	1	AKEIGAVKYL	1050	22.405	FALSE	18.13	FALSE	18.414	FALSE	18.727	FALSE	0.587	TRUE	H-2-Qa2	0.587
AKEIGAVKYL	HFX147_IPP253_AAT_CT26_R24A_EVEN.raw	5160	981	30.12	1090.6385	10	0.6	546.3269	42.73	120620	9	F9:15590	1	1	P63001|RAC1_MOUSE			PEAKS DB	AKEIGAVKYL	LYKVAGIEKA	K	G	L	1	AKEIGAVKYL	1051	22.405	FALSE	18.13	FALSE	18.414	FALSE	18.727	FALSE	0.587	TRUE	H-2-Qa2	0.587
AKEIGAVKYL	HFX147_IPP253_AAT_CT26_R24C_EVEN.raw	9261	1904	25.04	1090.6385	10	0.8	546.327	42.74	54673	13	F13:15737	1	1	P63001|RAC1_MOUSE			PEAKS DB	AKEIGAVKYL	LYKVAGIEKA	K	G	L	1	AKEIGAVKYL	1052	22.405	FALSE	18.13	FALSE	18.414	FALSE	18.727	FALSE	0.587	TRUE	H-2-Qa2	0.587
AKEIGAVKYLE	HFX147_IPP253_AAT_CT26_C24A_EVEN.raw	529	529	35.85	1219.6812	11	-0.4	610.8476	43.3	72326	1	F1:15733	1	1	P63001|RAC1_MOUSE			PEAKS DB	AKEIGAVKYLE	ELYKVAGIEKA	K	G	E	1	AKEIGAVKYLE	1053	64.444	FALSE	55.167	FALSE	49.25	FALSE	67.266	FALSE	12.639	FALSE
AKEIGAVKYLE	HFX147_IPP253_AAT_CT26_C24B_EVEN.raw	2156	807	34.49	1219.6812	11	0.9	610.8484	43.43	111290	5	F5:15936	1	1	P63001|RAC1_MOUSE			PEAKS DB	AKEIGAVKYLE	ELYKVAGIEKA	K	G	E	1	AKEIGAVKYLE	1054	64.444	FALSE	55.167	FALSE	49.25	FALSE	67.266	FALSE	12.639	FALSE
AKEIGAVKYLE	HFX147_IPP253_AAT_CT26_C48B_EVEN.raw	9843	135	45.11	1219.6812	11	0.5	610.8481	43.34	577700	29	F29:15952	2	2	P63001|RAC1_MOUSE			PEAKS DB	AKEIGAVKYLE	ELYKVAGIEKA	K	G	E	1	AKEIGAVKYLE	1055	64.444	FALSE	55.167	FALSE	49.25	FALSE	67.266	FALSE	12.639	FALSE
AKEIGAVKYLE	HFX147_IPP253_AAT_CT26_C48C_EVEN.raw	11958	1350	26.44	1219.6812	11	0.1	610.8479	43.43	103120	31	F31:15970	1	1	P63001|RAC1_MOUSE			PEAKS DB	AKEIGAVKYLE	ELYKVAGIEKA	K	G	E	1	AKEIGAVKYLE	1056	64.444	FALSE	55.167	FALSE	49.25	FALSE	67.266	FALSE	12.639	FALSE
AKEIGAVKYLE	HFX147_IPP253_AAT_CT26_R24A_EVEN.raw	4283	104	50.49	1219.6812	11	0.8	610.8483	43.33	239160	9	F9:15825	1	1	P63001|RAC1_MOUSE			PEAKS DB	AKEIGAVKYLE	ELYKVAGIEKA	K	G	E	1	AKEIGAVKYLE	1057	64.444	FALSE	55.167	FALSE	49.25	FALSE	67.266	FALSE	12.639	FALSE
AKEIGAVKYLE	HFX147_IPP253_AAT_CT26_R24C_EVEN.raw	7934	577	40.53	1219.6812	11	0.1	610.8479	43.38	145050	13	F13:15970	1	1	P63001|RAC1_MOUSE			PEAKS DB	AKEIGAVKYLE	ELYKVAGIEKA	K	G	E	1	AKEIGAVKYLE	1058	64.444	FALSE	55.167	FALSE	49.25	FALSE	67.266	FALSE	12.639	FALSE
AKEIGAVKYLE	HFX147_IPP253_AAT_CT26_R48A_EVEN.raw	13420	1344	32.04	1219.6812	11	-0.3	610.8477	43.35	154940	33	F33:16267	1	1	P63001|RAC1_MOUSE			PEAKS DB	AKEIGAVKYLE	ELYKVAGIEKA	K	G	E	1	AKEIGAVKYLE	1059	64.444	FALSE	55.167	FALSE	49.25	FALSE	67.266	FALSE	12.639	FALSE
AKEIGAVKYLE	HFX147_IPP253_AAT_CT26_R48B_EVEN.raw	14542	321	46.92	1219.6812	11	-2.7	610.8462	43.37	206110	35	F35:16142	1	1	P63001|RAC1_MOUSE			PEAKS DB	AKEIGAVKYLE	ELYKVAGIEKA	K	G	E	1	AKEIGAVKYLE	1060	64.444	FALSE	55.167	FALSE	49.25	FALSE	67.266	FALSE	12.639	FALSE
AKHAVSEGTKAVTKYTSSK	HFX147_IPP253_AAT_CT26_C24A_ODD.raw	162	162	44.44	1992.064	19	0.7	499.0236	29.15	177670	2	F2:9002	1	1	P10853|H2B1F_MOUSE:Q6ZWY9|H2B1C_MOUSE:Q64478|H2B1H_MOUSE:Q64525|H2B2B_MOUSE:Q64475|H2B1B_MOUSE:Q8CGP2|H2B1P_MOUSE:P10854|H2B1M_MOUSE:P70696|H2B1A_MOUSE:Q8CGP0|H2B3B_MOUSE:Q9D2U9|H2B3A_MOUSE			PEAKS DB	AKHAVSEGTKAVTKYTSSK	KSSTYKTVAKTGESVAHKA	K	V	K	1	AKHAVSEGTKAVTKYTSSK	1061	95	FALSE	88.571	FALSE	96.667	FALSE	78.92	FALSE	91.071	FALSE
AKIKARDLRGKKKEELLK	HFX147_IPP253_AAT_CT26_C48C_ODD.raw	11876	1268	27.49	2123.3267	18	2.3	531.8401	27.93	0	32	F32:8478	0	0	Q6ZWV7|RL35_MOUSE			PEAKS DB	AKIKARDLRGKKKEELLK	KLLEEKKKGRLDRAKIKA	K	A	K	1	AKIKARDLRGKKKEELLK	1062	86.667	FALSE	95.833	FALSE	95	FALSE	78.977	FALSE	80.333	FALSE
AKIKARDLRGKKKEELLK	HFX147_IPP253_AAT_CT26_R24B_ODD.raw	7028	1569	28.27	2123.3267	18	1.9	531.84	27.96	687240	12	F12:8440	1	1	Q6ZWV7|RL35_MOUSE			PEAKS DB	AKIKARDLRGKKKEELLK	KLLEEKKKGRLDRAKIKA	K	A	K	1	AKIKARDLRGKKKEELLK	1063	86.667	FALSE	95.833	FALSE	95	FALSE	78.977	FALSE	80.333	FALSE
AKIKARDLRGKKKEELLK	HFX147_IPP253_AAT_CT26_R24C_ODD.raw	9044	1687	27.26	2123.3267	18	-0.3	531.8388	27.89	544280	14	F14:8558	1	1	Q6ZWV7|RL35_MOUSE			PEAKS DB	AKIKARDLRGKKKEELLK	KLLEEKKKGRLDRAKIKA	K	A	K	1	AKIKARDLRGKKKEELLK	1064	86.667	FALSE	95.833	FALSE	95	FALSE	78.977	FALSE	80.333	FALSE
AKIKARDLRGKKKEELLK	HFX147_IPP253_AAT_CT26_R48B_ODD.raw	15769	1548	29	2123.3267	18	1.1	531.8395	27.93	402190	36	F36:8576	1	1	Q6ZWV7|RL35_MOUSE			PEAKS DB	AKIKARDLRGKKKEELLK	KLLEEKKKGRLDRAKIKA	K	A	K	1	AKIKARDLRGKKKEELLK	1065	86.667	FALSE	95.833	FALSE	95	FALSE	78.977	FALSE	80.333	FALSE
AKKPVGKGGKGGVAAEALKD	HFX147_IPP253_AAT_CT26_C24A_EVEN.raw	267	267	41.38	1880.0842	20	0.8	471.0287	26.81	318710	1	F1:9173	1	1	Q9CPW3|RM54_MOUSE			PEAKS DB	AKKPVGKGGKGGVAAEALKD	DKLAEAAVGGKGGKGVPKKA	K	V	D	1	AKKPVGKGGKGGVAAEALKD	1066	97.5	FALSE	97.5	FALSE	98.333	FALSE	98.333	FALSE	92.5	FALSE
AKKPVGKGGKGGVAAEALKD	HFX147_IPP253_AAT_CT26_C24B_EVEN.raw	1376	27	55.57	1880.0842	20	-0.3	471.0282	26.88	413180	5	F5:9376	1	1	Q9CPW3|RM54_MOUSE			PEAKS DB	AKKPVGKGGKGGVAAEALKD	DKLAEAAVGGKGGKGVPKKA	K	V	D	1	AKKPVGKGGKGGVAAEALKD	1067	97.5	FALSE	97.5	FALSE	98.333	FALSE	98.333	FALSE	92.5	FALSE
AKKPVGKGGKGGVAAEALKD	HFX147_IPP253_AAT_CT26_C24C_EVEN.raw	3176	211	42.54	1880.0842	20	0.6	471.0286	26.83	170450	7	F7:9342	1	1	Q9CPW3|RM54_MOUSE			PEAKS DB	AKKPVGKGGKGGVAAEALKD	DKLAEAAVGGKGGKGVPKKA	K	V	D	1	AKKPVGKGGKGGVAAEALKD	1068	97.5	FALSE	97.5	FALSE	98.333	FALSE	98.333	FALSE	92.5	FALSE
AKKPVGKGGKGGVAAEALKD	HFX147_IPP253_AAT_CT26_C48B_ODD.raw	9992	284	39.24	1880.0842	20	0.8	471.0287	26.87	406040	30	F30:7687	2	2	Q9CPW3|RM54_MOUSE			PEAKS DB	AKKPVGKGGKGGVAAEALKD	DKLAEAAVGGKGGKGVPKKA	K	V	D	1	AKKPVGKGGKGGVAAEALKD	1069	97.5	FALSE	97.5	FALSE	98.333	FALSE	98.333	FALSE	92.5	FALSE
AKKPVGKGGKGGVAAEALKD	HFX147_IPP253_AAT_CT26_C48C_ODD.raw	11826	1218	28.11	1880.0842	20	3.9	471.0302	26.93	94980	32	F32:8084	1	1	Q9CPW3|RM54_MOUSE			PEAKS DB	AKKPVGKGGKGGVAAEALKD	DKLAEAAVGGKGGKGVPKKA	K	V	D	1	AKKPVGKGGKGGVAAEALKD	1070	97.5	FALSE	97.5	FALSE	98.333	FALSE	98.333	FALSE	92.5	FALSE
AKKPVGKGGKGGVAAEALKD	HFX147_IPP253_AAT_CT26_R24A_EVEN.raw	4279	100	50.99	1880.0842	20	1.3	471.029	26.79	243680	9	F9:9284	1	1	Q9CPW3|RM54_MOUSE			PEAKS DB	AKKPVGKGGKGGVAAEALKD	DKLAEAAVGGKGGKGVPKKA	K	V	D	1	AKKPVGKGGKGGVAAEALKD	1071	97.5	FALSE	97.5	FALSE	98.333	FALSE	98.333	FALSE	92.5	FALSE
AKKPVGKGGKGGVAAEALKD	HFX147_IPP253_AAT_CT26_R24B_EVEN.raw	5480	21	73.41	1880.0842	20	0.4	471.0285	26.81	913540	11	F11:9548	1	1	Q9CPW3|RM54_MOUSE			PEAKS DB	AKKPVGKGGKGGVAAEALKD	DKLAEAAVGGKGGKGVPKKA	K	V	D	1	AKKPVGKGGKGGVAAEALKD	1072	97.5	FALSE	97.5	FALSE	98.333	FALSE	98.333	FALSE	92.5	FALSE
AKKPVGKGGKGGVAAEALKD	HFX147_IPP253_AAT_CT26_R24C_EVEN.raw	7460	103	54.94	1880.0842	20	0.9	471.0287	26.79	549410	13	F13:9386	2	2	Q9CPW3|RM54_MOUSE			PEAKS DB	AKKPVGKGGKGGVAAEALKD	DKLAEAAVGGKGGKGVPKKA	K	V	D	1	AKKPVGKGGKGGVAAEALKD	1073	97.5	FALSE	97.5	FALSE	98.333	FALSE	98.333	FALSE	92.5	FALSE
AKKPVGKGGKGGVAAEALKD	HFX147_IPP253_AAT_CT26_R48A_EVEN.raw	12109	33	66.37	1880.0842	20	0.4	471.0285	26.74	575960	33	F33:9675	2	2	Q9CPW3|RM54_MOUSE			PEAKS DB	AKKPVGKGGKGGVAAEALKD	DKLAEAAVGGKGGKGVPKKA	K	V	D	1	AKKPVGKGGKGGVAAEALKD	1074	97.5	FALSE	97.5	FALSE	98.333	FALSE	98.333	FALSE	92.5	FALSE
AKKPVGKGGKGGVAAEALKD	HFX147_IPP253_AAT_CT26_R48B_ODD.raw	14251	30	69.32	1880.0842	20	-2.4	471.0272	26.93	581530	36	F36:8177	2	2	Q9CPW3|RM54_MOUSE			PEAKS DB	AKKPVGKGGKGGVAAEALKD	DKLAEAAVGGKGGKGVPKKA	K	V	D	1	AKKPVGKGGKGGVAAEALKD	1075	97.5	FALSE	97.5	FALSE	98.333	FALSE	98.333	FALSE	92.5	FALSE
AKKPVGKGGKGGVAAEALKD	HFX147_IPP253_AAT_CT26_R48C_ODD.raw	16362	183	50.81	1880.0842	20	1.8	471.0292	26.88	413040	38	F38:8016	2	2	Q9CPW3|RM54_MOUSE			PEAKS DB	AKKPVGKGGKGGVAAEALKD	DKLAEAAVGGKGGKGVPKKA	K	V	D	1	AKKPVGKGGKGGVAAEALKD	1076	97.5	FALSE	97.5	FALSE	98.333	FALSE	98.333	FALSE	92.5	FALSE
AKRTKKVGIVGKYG	HFX147_IPP253_AAT_CT26_R24A_ODD.raw	4272	93	51.63	1503.9249	14	2.3	376.9894	26.79	158240	10	F10:7938	1	1	P61514|RL37A_MOUSE			PEAKS DB	AKRTKKVGIVGKYG	GYKGVIGVKKTRKA	K	K	G	1	AKRTKKVGIVGKYG	1077	97.5	FALSE	99.167	FALSE	98.333	FALSE	90.8	FALSE	97.5	FALSE
AKRTKKVGIVGKYG	HFX147_IPP253_AAT_CT26_R48B_ODD.raw	15838	1617	28.34	1503.9249	14	-2.2	376.9877	26.83	34965	36	F36:8162	1	1	P61514|RL37A_MOUSE			PEAKS DB	AKRTKKVGIVGKYG	GYKGVIGVKKTRKA	K	K	G	1	AKRTKKVGIVGKYG	1078	97.5	FALSE	99.167	FALSE	98.333	FALSE	90.8	FALSE	97.5	FALSE
AKSKSKTILVKLVS	HFX147_IPP253_AAT_CT26_C48B_EVEN.raw	10143	435	35.14	1500.9602	14	-0.1	501.3273	34.77	159600	29	F29:12578	1	1	Q9CQP0|RM33_MOUSE			PEAKS DB	AKSKSKTILVKLVS	SVLKVLITKSKSKA	K	S	S	1	AKSKSKTILVKLVS	1079	86.667	FALSE	97.5	FALSE	95	FALSE	94.8	FALSE	85.238	FALSE
AKTDQAQKAEGAGDAK	HFX147_IPP253_AAT_CT26_C24A_ODD.raw	166	166	44.33	1587.7852	16	0.6	794.9003	23.52	83722	2	F2:6752	1	1	P09602|HMGN2_MOUSE			PEAKS DB	AKTDQAQKAEGAGDAK	KADGAGEAKQAQDTKA	K	Q	K	1	AKTDQAQKAEGAGDAK	1080	95	FALSE	95.833	FALSE	100	FALSE	86.053	FALSE	93.571	FALSE
AKTDQAQKAEGAGDAK	HFX147_IPP253_AAT_CT26_C24B_ODD.raw	1352	3	66.48	1587.7852	16	-2.1	530.2679	21.38	744370	6	F6:5940	3	3	P09602|HMGN2_MOUSE			PEAKS DB	AKTDQAQKAEGAGDAK	KADGAGEAKQAQDTKA	K	Q	K	1	AKTDQAQKAEGAGDAK	1081	95	FALSE	95.833	FALSE	100	FALSE	86.053	FALSE	93.571	FALSE
AKTDQAQKAEGAGDAK	HFX147_IPP253_AAT_CT26_C24C_ODD.raw	2971	6	67.36	1587.7852	16	0.1	794.9	23.51	1720200	8	F8:6866	5	5	P09602|HMGN2_MOUSE			PEAKS DB	AKTDQAQKAEGAGDAK	KADGAGEAKQAQDTKA	K	Q	K	1	AKTDQAQKAEGAGDAK	1082	95	FALSE	95.833	FALSE	100	FALSE	86.053	FALSE	93.571	FALSE
AKTDQAQKAEGAGDAK	HFX147_IPP253_AAT_CT26_C48B_ODD.raw	9711	3	74.38	1587.7852	16	0.1	794.9	23.51	37309	30	F30:6339	1	1	P09602|HMGN2_MOUSE			PEAKS DB	AKTDQAQKAEGAGDAK	KADGAGEAKQAQDTKA	K	Q	K	1	AKTDQAQKAEGAGDAK	1083	95	FALSE	95.833	FALSE	100	FALSE	86.053	FALSE	93.571	FALSE
AKTDQAQKAEGAGDAK	HFX147_IPP253_AAT_CT26_C48C_ODD.raw	10613	5	75.31	1587.7852	16	0.3	794.9001	23.52	2417700	32	F32:6715	3	3	P09602|HMGN2_MOUSE			PEAKS DB	AKTDQAQKAEGAGDAK	KADGAGEAKQAQDTKA	K	Q	K	1	AKTDQAQKAEGAGDAK	1084	95	FALSE	95.833	FALSE	100	FALSE	86.053	FALSE	93.571	FALSE
AKTDQAQKAEGAGDAK	HFX147_IPP253_AAT_CT26_R24A_ODD.raw	4207	28	61.86	1587.7852	16	0.7	794.9004	23.49	272630	10	F10:6625	1	1	P09602|HMGN2_MOUSE			PEAKS DB	AKTDQAQKAEGAGDAK	KADGAGEAKQAQDTKA	K	Q	K	1	AKTDQAQKAEGAGDAK	1085	95	FALSE	95.833	FALSE	100	FALSE	86.053	FALSE	93.571	FALSE
AKTDQAQKAEGAGDAK	HFX147_IPP253_AAT_CT26_R24B_ODD.raw	5478	19	73.79	1587.7852	16	0.8	794.9005	23.48	144060	12	F12:6673	2	2	P09602|HMGN2_MOUSE			PEAKS DB	AKTDQAQKAEGAGDAK	KADGAGEAKQAQDTKA	K	Q	K	1	AKTDQAQKAEGAGDAK	1086	95	FALSE	95.833	FALSE	100	FALSE	86.053	FALSE	93.571	FALSE
AKTDQAQKAEGAGDAK	HFX147_IPP253_AAT_CT26_R24C_ODD.raw	7390	33	63.22	1587.7852	16	1.1	530.2696	23.51	92586	14	F14:6808	2	2	P09602|HMGN2_MOUSE			PEAKS DB	AKTDQAQKAEGAGDAK	KADGAGEAKQAQDTKA	K	Q	K	1	AKTDQAQKAEGAGDAK	1087	95	FALSE	95.833	FALSE	100	FALSE	86.053	FALSE	93.571	FALSE
AKTDQAQKAEGAGDAK	HFX147_IPP253_AAT_CT26_R48A_ODD.raw	12140	64	61.73	1587.7852	16	2.9	530.2705	27.76	1785400	34	F34:8489	4	4	P09602|HMGN2_MOUSE			PEAKS DB	AKTDQAQKAEGAGDAK	KADGAGEAKQAQDTKA	K	Q	K	1	AKTDQAQKAEGAGDAK	1088	95	FALSE	95.833	FALSE	100	FALSE	86.053	FALSE	93.571	FALSE
AKTDQAQKAEGAGDAK	HFX147_IPP253_AAT_CT26_R48B_ODD.raw	14262	41	66.48	1587.7852	16	1.6	794.9011	23.5	10222	36	F36:6834	1	1	P09602|HMGN2_MOUSE			PEAKS DB	AKTDQAQKAEGAGDAK	KADGAGEAKQAQDTKA	K	Q	K	1	AKTDQAQKAEGAGDAK	1089	95	FALSE	95.833	FALSE	100	FALSE	86.053	FALSE	93.571	FALSE
AKTDQAQKAEGAGDAK	HFX147_IPP253_AAT_CT26_R48C_ODD.raw	16186	7	72.73	1587.7852	16	0.5	794.9003	23.53	3953000	38	F38:6690	3	3	P09602|HMGN2_MOUSE			PEAKS DB	AKTDQAQKAEGAGDAK	KADGAGEAKQAQDTKA	K	Q	K	1	AKTDQAQKAEGAGDAK	1090	95	FALSE	95.833	FALSE	100	FALSE	86.053	FALSE	93.571	FALSE
AKVAVLGASGGIG	HFX147_IPP253_AAT_CT26_R24B_ODD.raw	6678	1219	32.48	1098.6396	13	1.1	550.3277	48.3	639840	12	F12:16504	2	2	P08249|MDHM_MOUSE			PEAKS DB	AKVAVLGASGGIG	GIGGSAGLVAVKA	K	V	G	1	AKVAVLGASGGIG	1092	100	FALSE	99.167	FALSE	98.333	FALSE	97	FALSE	95.5	FALSE
AKVAVLGASGGIG	HFX147_IPP253_AAT_CT26_R24C_EVEN.raw	8487	1130	33.14	1098.6396	13	-0.9	550.3266	48.32	434520	13	F13:17908	1	1	P08249|MDHM_MOUSE			PEAKS DB	AKVAVLGASGGIG	GIGGSAGLVAVKA	K	V	G	1	AKVAVLGASGGIG	1093	100	FALSE	99.167	FALSE	98.333	FALSE	97	FALSE	95.5	FALSE
AKVAVLGASGGIG	HFX147_IPP253_AAT_CT26_R48A_EVEN.raw	12956	880	37.56	1098.6396	13	-1.9	550.326	48.32	714790	33	F33:18214	1	1	P08249|MDHM_MOUSE			PEAKS DB	AKVAVLGASGGIG	GIGGSAGLVAVKA	K	V	G	1	AKVAVLGASGGIG	1094	100	FALSE	99.167	FALSE	98.333	FALSE	97	FALSE	95.5	FALSE
AKVAVLGASGGIG	HFX147_IPP253_AAT_CT26_R48B_EVEN.raw	15798	1577	28.7	1098.6396	13	-1.2	550.3264	48.3	660380	35	F35:18084	1	1	P08249|MDHM_MOUSE			PEAKS DB	AKVAVLGASGGIG	GIGGSAGLVAVKA	K	V	G	1	AKVAVLGASGGIG	1095	100	FALSE	99.167	FALSE	98.333	FALSE	97	FALSE	95.5	FALSE
AKVAVLGASGGIGQPL	HFX147_IPP253_AAT_CT26_C24B_ODD.raw	1709	360	41.04	1436.8351	16	1.1	719.4256	58.07	131780	6	F6:20442	1	1	P08249|MDHM_MOUSE			PEAKS DB	AKVAVLGASGGIGQPL	LPQGIGGSAGLVAVKA	K	V	L	1	AKVAVLGASGGIGQPL	1096	48.8	FALSE	57.333	FALSE	35.075	FALSE	44.671	FALSE	42.705	FALSE
AKVAVLGASGGIGQPL	HFX147_IPP253_AAT_CT26_C24C_ODD.raw	3117	152	44.81	1436.8351	16	0.3	719.425	58.09	117600	8	F8:20547	1	1	P08249|MDHM_MOUSE			PEAKS DB	AKVAVLGASGGIGQPL	LPQGIGGSAGLVAVKA	K	V	L	1	AKVAVLGASGGIGQPL	1097	48.8	FALSE	57.333	FALSE	35.075	FALSE	44.671	FALSE	42.705	FALSE
AKVAVLGASGGIGQPL	HFX147_IPP253_AAT_CT26_R24B_ODD.raw	5940	481	42.97	1436.8351	16	0.7	719.4253	58.05	1082400	12	F12:20345	1	1	P08249|MDHM_MOUSE			PEAKS DB	AKVAVLGASGGIGQPL	LPQGIGGSAGLVAVKA	K	V	L	1	AKVAVLGASGGIGQPL	1098	48.8	FALSE	57.333	FALSE	35.075	FALSE	44.671	FALSE	42.705	FALSE
AKVAVLGASGGIGQPL	HFX147_IPP253_AAT_CT26_R24C_ODD.raw	8524	1167	32.8	1436.8351	16	-0.1	719.4247	58.06	1793100	14	F14:20586	1	1	P08249|MDHM_MOUSE			PEAKS DB	AKVAVLGASGGIGQPL	LPQGIGGSAGLVAVKA	K	V	L	1	AKVAVLGASGGIGQPL	1099	48.8	FALSE	57.333	FALSE	35.075	FALSE	44.671	FALSE	42.705	FALSE
AKVAVLGASGGIGQPL	HFX147_IPP253_AAT_CT26_R48A_ODD.raw	13555	1479	30.48	1436.8351	16	0.2	719.4249	58.08	1577700	34	F34:20438	1	1	P08249|MDHM_MOUSE			PEAKS DB	AKVAVLGASGGIGQPL	LPQGIGGSAGLVAVKA	K	V	L	1	AKVAVLGASGGIGQPL	1100	48.8	FALSE	57.333	FALSE	35.075	FALSE	44.671	FALSE	42.705	FALSE
AKVAVLGASGGIGQPL	HFX147_IPP253_AAT_CT26_R48B_ODD.raw	14829	608	40.75	1436.8351	16	0.2	719.4249	58.1	317070	36	F36:20525	1	1	P08249|MDHM_MOUSE			PEAKS DB	AKVAVLGASGGIGQPL	LPQGIGGSAGLVAVKA	K	V	L	1	AKVAVLGASGGIGQPL	1101	48.8	FALSE	57.333	FALSE	35.075	FALSE	44.671	FALSE	42.705	FALSE
AKVAVLGASGGIGQPLS	HFX147_IPP253_AAT_CT26_C24A_ODD.raw	633	633	34.25	1523.8671	17	1.2	762.9417	56.56	559210	2	F2:19806	2	2	P08249|MDHM_MOUSE			PEAKS DB	AKVAVLGASGGIGQPLS	SLPQGIGGSAGLVAVKA	K	V	S	1	AKVAVLGASGGIGQPLS	1102	92.5	FALSE	95.833	FALSE	71.25	FALSE	92.2	FALSE	89.762	FALSE
AKVAVLGASGGIGQPLS	HFX147_IPP253_AAT_CT26_C24B_EVEN.raw	1914	565	37.77	1523.8671	17	0.6	762.9413	56.59	115760	5	F5:21149	1	1	P08249|MDHM_MOUSE			PEAKS DB	AKVAVLGASGGIGQPLS	SLPQGIGGSAGLVAVKA	K	V	S	1	AKVAVLGASGGIGQPLS	1103	92.5	FALSE	95.833	FALSE	71.25	FALSE	92.2	FALSE	89.762	FALSE
AKVAVLGASGGIGQPLS	HFX147_IPP253_AAT_CT26_C48B_EVEN.raw	10068	360	36.65	1523.8671	17	0.8	762.9414	56.64	403120	29	F29:21179	1	1	P08249|MDHM_MOUSE			PEAKS DB	AKVAVLGASGGIGQPLS	SLPQGIGGSAGLVAVKA	K	V	S	1	AKVAVLGASGGIGQPLS	1104	92.5	FALSE	95.833	FALSE	71.25	FALSE	92.2	FALSE	89.762	FALSE
AKVAVLGASGGIGQPLS	HFX147_IPP253_AAT_CT26_C48C_ODD.raw	10921	313	42.58	1523.8671	17	1.3	762.9418	56.57	327740	32	F32:19804	2	2	P08249|MDHM_MOUSE			PEAKS DB	AKVAVLGASGGIGQPLS	SLPQGIGGSAGLVAVKA	K	V	S	1	AKVAVLGASGGIGQPLS	1105	92.5	FALSE	95.833	FALSE	71.25	FALSE	92.2	FALSE	89.762	FALSE
AKVAVLGASGGIGQPLS	HFX147_IPP253_AAT_CT26_R24A_EVEN.raw	4373	194	46.05	1523.8671	17	1.9	762.9423	56.63	951580	9	F9:21063	1	1	P08249|MDHM_MOUSE			PEAKS DB	AKVAVLGASGGIGQPLS	SLPQGIGGSAGLVAVKA	K	V	S	1	AKVAVLGASGGIGQPLS	1106	92.5	FALSE	95.833	FALSE	71.25	FALSE	92.2	FALSE	89.762	FALSE
AKVAVLGASGGIGQPLS	HFX147_IPP253_AAT_CT26_R24B_EVEN.raw	6644	1185	32.85	1523.8671	17	0.8	762.9414	56.62	786880	11	F11:21348	2	2	P08249|MDHM_MOUSE			PEAKS DB	AKVAVLGASGGIGQPLS	SLPQGIGGSAGLVAVKA	K	V	S	1	AKVAVLGASGGIGQPLS	1107	92.5	FALSE	95.833	FALSE	71.25	FALSE	92.2	FALSE	89.762	FALSE
AKVAVLGASGGIGQPLS	HFX147_IPP253_AAT_CT26_R24C_ODD.raw	7476	119	53.82	1523.8671	17	0.5	762.9412	56.58	748000	14	F14:19920	2	2	P08249|MDHM_MOUSE			PEAKS DB	AKVAVLGASGGIGQPLS	SLPQGIGGSAGLVAVKA	K	V	S	1	AKVAVLGASGGIGQPLS	1108	92.5	FALSE	95.833	FALSE	71.25	FALSE	92.2	FALSE	89.762	FALSE
AKVAVLGASGGIGQPLS	HFX147_IPP253_AAT_CT26_R48A_EVEN.raw	12585	509	43.31	1523.8671	17	0.5	762.9412	56.68	839490	33	F33:21514	2	2	P08249|MDHM_MOUSE			PEAKS DB	AKVAVLGASGGIGQPLS	SLPQGIGGSAGLVAVKA	K	V	S	1	AKVAVLGASGGIGQPLS	1109	92.5	FALSE	95.833	FALSE	71.25	FALSE	92.2	FALSE	89.762	FALSE
AKVAVLGASGGIGQPLS	HFX147_IPP253_AAT_CT26_R48B_ODD.raw	14600	379	45.37	1523.8671	17	0.9	762.9415	56.62	473060	36	F36:19948	2	2	P08249|MDHM_MOUSE			PEAKS DB	AKVAVLGASGGIGQPLS	SLPQGIGGSAGLVAVKA	K	V	S	1	AKVAVLGASGGIGQPLS	1110	92.5	FALSE	95.833	FALSE	71.25	FALSE	92.2	FALSE	89.762	FALSE
AKVAVLGASGGIGQPLSL	HFX147_IPP253_AAT_CT26_C24A_ODD.raw	37	37	55.09	1636.9512	18	-0.2	819.4827	66.53	2523400	2	F2:23779	2	2	P08249|MDHM_MOUSE			PEAKS DB	AKVAVLGASGGIGQPLSL	LSLPQGIGGSAGLVAVKA	K	V	L	1	AKVAVLGASGGIGQPLSL	1111	15.335	FALSE	42.5	FALSE	27.108	FALSE	30.778	FALSE	29.722	FALSE
AKVAVLGASGGIGQPLSL	HFX147_IPP253_AAT_CT26_R24A_EVEN.raw	5333	1154	27.36	1636.9512	18	0.4	819.4832	66.57	124130	9	F9:24990	1	1	P08249|MDHM_MOUSE			PEAKS DB	AKVAVLGASGGIGQPLSL	LSLPQGIGGSAGLVAVKA	K	V	L	1	AKVAVLGASGGIGQPLSL	1112	15.335	FALSE	42.5	FALSE	27.108	FALSE	30.778	FALSE	29.722	FALSE
AKVAVLGASGGIGQPLSL	HFX147_IPP253_AAT_CT26_R24C_ODD.raw	8374	1017	34.51	1636.9512	18	0.5	819.4833	66.55	281990	14	F14:23849	1	1	P08249|MDHM_MOUSE			PEAKS DB	AKVAVLGASGGIGQPLSL	LSLPQGIGGSAGLVAVKA	K	V	L	1	AKVAVLGASGGIGQPLSL	1113	15.335	FALSE	42.5	FALSE	27.108	FALSE	30.778	FALSE	29.722	FALSE
AKVAVLGASGGIGQPLSLL	HFX147_IPP253_AAT_CT26_C24A_ODD.raw	257	257	41.58	1750.0352	19	-0.2	876.0247	74.41	270410	2	F2:26815	1	1	P08249|MDHM_MOUSE			PEAKS DB	AKVAVLGASGGIGQPLSLL	LLSLPQGIGGSAGLVAVKA	K	V	L	1	AKVAVLGASGGIGQPLSLL	1114	54.412	FALSE	61.136	FALSE	31.015	FALSE	42.489	FALSE	32.785	FALSE
ALANVNIGSL	HFX147_IPP253_AAT_CT26_C24B_EVEN.raw	2932	1583	25.42	970.5447	10	0	486.2796	52.51	0	5	F5:19537	0	0	P47955|RLA1_MOUSE			PEAKS DB	ALANVNIGSL	LSGINVNALA	L	V	L	1	ALANVNIGSL	1117	19.295	FALSE	9.218	FALSE	9.034	FALSE	4.813	FALSE	12.595	FALSE
ALDVANKIG	HFX147_IPP253_AAT_CT26_C24A_ODD.raw	546	546	35.54	899.5076	9	-0.6	450.7608	43.19	228450	2	F2:14526	1	1	P62751|RL23A_MOUSE			PEAKS DB	ALDVANKIG	GIKNAVDLA	L	A	G	1	ALDVANKIG	1118	70	FALSE	62.955	FALSE	88.75	FALSE	54.864	FALSE	71.694	FALSE
ALDVANKIG	HFX147_IPP253_AAT_CT26_R24B_ODD.raw	7109	1650	27.28	899.5076	9	-1.4	450.7604	43.21	141870	12	F12:14489	1	1	P62751|RL23A_MOUSE			PEAKS DB	ALDVANKIG	GIKNAVDLA	L	A	G	1	ALDVANKIG	1119	70	FALSE	62.955	FALSE	88.75	FALSE	54.864	FALSE	71.694	FALSE
ALDVANKIG	HFX147_IPP253_AAT_CT26_R24C_ODD.raw	8784	1427	30.13	899.5076	9	0.2	450.7612	43.21	0	14	F14:14627	0	0	P62751|RL23A_MOUSE			PEAKS DB	ALDVANKIG	GIKNAVDLA	L	A	G	1	ALDVANKIG	1120	70	FALSE	62.955	FALSE	88.75	FALSE	54.864	FALSE	71.694	FALSE
ALDVANKIG	HFX147_IPP253_AAT_CT26_R48A_ODD.raw	13553	1477	30.5	899.5076	9	-0.2	450.761	43.3	0	34	F34:14619	0	0	P62751|RL23A_MOUSE			PEAKS DB	ALDVANKIG	GIKNAVDLA	L	A	G	1	ALDVANKIG	1121	70	FALSE	62.955	FALSE	88.75	FALSE	54.864	FALSE	71.694	FALSE
ALDVANKIG	HFX147_IPP253_AAT_CT26_R48B_ODD.raw	15854	1633	28.21	899.5076	9	0.8	450.7614	43.32	120110	36	F36:14671	1	1	P62751|RL23A_MOUSE			PEAKS DB	ALDVANKIG	GIKNAVDLA	L	A	G	1	ALDVANKIG	1122	70	FALSE	62.955	FALSE	88.75	FALSE	54.864	FALSE	71.694	FALSE
ALDVANKIGII	HFX147_IPP253_AAT_CT26_C24A_ODD.raw	612	612	34.52	1125.6758	11	1.2	563.8458	63.9	663490	2	F2:22680	1	1	P62751|RL23A_MOUSE			PEAKS DB	ALDVANKIGII	IIGIKNAVDLA	L	A	I	1	ALDVANKIGII	1123	45.5	FALSE	25.987	FALSE	31.206	FALSE	23.54	FALSE	31.294	FALSE
ALDVANKIGII	HFX147_IPP253_AAT_CT26_C24B_ODD.raw	2553	1204	29.63	1125.6758	11	1	563.8457	63.93	512380	6	F6:22744	1	1	P62751|RL23A_MOUSE			PEAKS DB	ALDVANKIGII	IIGIKNAVDLA	L	A	I	1	ALDVANKIGII	1124	45.5	FALSE	25.987	FALSE	31.206	FALSE	23.54	FALSE	31.294	FALSE
ALDVANKIGII	HFX147_IPP253_AAT_CT26_C24C_ODD.raw	3211	246	41.65	1125.6758	11	0.2	563.8453	63.95	482910	8	F8:22853	1	1	P62751|RL23A_MOUSE			PEAKS DB	ALDVANKIGII	IIGIKNAVDLA	L	A	I	1	ALDVANKIGII	1125	45.5	FALSE	25.987	FALSE	31.206	FALSE	23.54	FALSE	31.294	FALSE
ALDVANKIGII	HFX147_IPP253_AAT_CT26_R24B_ODD.raw	6289	830	37.3	1125.6758	11	-0.8	563.8447	63.9	871910	12	F12:22664	1	1	P62751|RL23A_MOUSE			PEAKS DB	ALDVANKIGII	IIGIKNAVDLA	L	A	I	1	ALDVANKIGII	1126	45.5	FALSE	25.987	FALSE	31.206	FALSE	23.54	FALSE	31.294	FALSE
ALDVANKIGII	HFX147_IPP253_AAT_CT26_R24C_ODD.raw	8016	659	39.03	1125.6758	11	0.5	563.8455	63.92	923240	14	F14:22825	1	1	P62751|RL23A_MOUSE			PEAKS DB	ALDVANKIGII	IIGIKNAVDLA	L	A	I	1	ALDVANKIGII	1127	45.5	FALSE	25.987	FALSE	31.206	FALSE	23.54	FALSE	31.294	FALSE
ALDVANKIGII	HFX147_IPP253_AAT_CT26_R48A_ODD.raw	12332	256	49.26	1125.6758	11	-1	563.8446	63.95	881450	34	F34:22801	1	1	P62751|RL23A_MOUSE			PEAKS DB	ALDVANKIGII	IIGIKNAVDLA	L	A	I	1	ALDVANKIGII	1128	45.5	FALSE	25.987	FALSE	31.206	FALSE	23.54	FALSE	31.294	FALSE
ALDVANKIGII	HFX147_IPP253_AAT_CT26_R48B_ODD.raw	14918	697	39.13	1125.6758	11	0.1	563.8452	63.98	727120	36	F36:22845	1	1	P62751|RL23A_MOUSE			PEAKS DB	ALDVANKIGII	IIGIKNAVDLA	L	A	I	1	ALDVANKIGII	1129	45.5	FALSE	25.987	FALSE	31.206	FALSE	23.54	FALSE	31.294	FALSE
ALEATDNQAIK	HFX147_IPP253_AAT_CT26_R24C_EVEN.raw	9021	1664	27.46	1172.6036	11	0.6	587.3094	36.61	25546	13	F13:13302	1	1	P62774|MTPN_MOUSE			PEAKS DB	ALEATDNQAIK	KIAQNDTAELA	L	T	K	1	ALEATDNQAIK	1130	64.444	FALSE	53.902	FALSE	69.5	FALSE	36.92	FALSE	18.257	FALSE
ALEATDNQAIKALLQ	HFX147_IPP253_AAT_CT26_R24B_ODD.raw	5894	435	43.86	1597.8674	15	0.7	799.9416	66.58	32857	12	F12:23736	1	1	P62774|MTPN_MOUSE			PEAKS DB	ALEATDNQAIKALLQ	QLLAKIAQNDTAELA	L	T	Q	1	ALEATDNQAIKALLQ	1131	95	FALSE	90.833	FALSE	86.25	FALSE	77.5	FALSE	71.613	FALSE
ALEATDNQAIKALLQ	HFX147_IPP253_AAT_CT26_R24C_ODD.raw	8926	1569	28.6	1597.8674	15	2	799.9426	66.62	24960	14	F14:23894	1	1	P62774|MTPN_MOUSE			PEAKS DB	ALEATDNQAIKALLQ	QLLAKIAQNDTAELA	L	T	Q	1	ALEATDNQAIKALLQ	1132	95	FALSE	90.833	FALSE	86.25	FALSE	77.5	FALSE	71.613	FALSE
ALEATDNQAIKALLQ	HFX147_IPP253_AAT_CT26_R48A_ODD.raw	13117	1041	35.71	1597.8674	15	1.4	799.9421	66.57	24758	34	F34:23859	1	1	P62774|MTPN_MOUSE			PEAKS DB	ALEATDNQAIKALLQ	QLLAKIAQNDTAELA	L	T	Q	1	ALEATDNQAIKALLQ	1133	95	FALSE	90.833	FALSE	86.25	FALSE	77.5	FALSE	71.613	FALSE
ALEATDNQAIKALLQ	HFX147_IPP253_AAT_CT26_R48B_ODD.raw	15312	1091	34.07	1597.8674	15	0.2	799.9412	66.69	14025	36	F36:23930	1	1	P62774|MTPN_MOUSE			PEAKS DB	ALEATDNQAIKALLQ	QLLAKIAQNDTAELA	L	T	Q	1	ALEATDNQAIKALLQ	1134	95	FALSE	90.833	FALSE	86.25	FALSE	77.5	FALSE	71.613	FALSE
ALEEQLQQIR	HFX147_IPP253_AAT_CT26_C48A_EVEN.raw	9454	113	34.76	1226.6619	10	0.3	614.3384	52.38	1705000	27	F27:19282	1	1	P02535|K1C10_MOUSE			PEAKS DB	ALEEQLQQIR	RIQQLQEELA	L	Q	R	1	ALEEQLQQIR	1135	67.857	FALSE	46.417	FALSE	65	FALSE	30.244	FALSE	27.351	FALSE
ALEEQLQQIRAE	HFX147_IPP253_AAT_CT26_C48A_EVEN.raw	9554	213	30.43	1426.7416	12	0.3	714.3783	56.39	698050	27	F27:20869	1	1	P02535|K1C10_MOUSE			PEAKS DB	ALEEQLQQIRAE	EARIQQLQEELA	L	Q	E	1	ALEEQLQQIRAE	1136	92.5	FALSE	85.714	FALSE	90	FALSE	56.263	FALSE	51.551	FALSE
ALGGNSSPSAKDIKKIL	HFX147_IPP253_AAT_CT26_R24A_EVEN.raw	5280	1101	28.2	1697.9675	17	-0.2	425.4991	45.5	264460	9	F9:16684	1	1	P99027|RLA2_MOUSE			PEAKS DB	ALGGNSSPSAKDIKKIL	LIKKIDKASPSSNGGLA	L	N	L	1	ALGGNSSPSAKDIKKIL	1137	59.615	FALSE	56.5	FALSE	35.775	FALSE	33.956	FALSE	44.171	FALSE
ALHFNPRLDT	HFX147_IPP253_AAT_CT26_C24A_ODD.raw	775	775	31.94	1182.6145	10	0.2	395.2122	45.36	69207	2	F2:15396	1	1	O54974|LEG7_MOUSE			PEAKS DB	ALHFNPRLDT	TDLRPNFHLA	L	N	T	1	ALHFNPRLDT	1138	74.167	FALSE	33.895	FALSE	60.667	FALSE	50.346	FALSE	54.835	FALSE
ALIDALRDNETL	HFX147_IPP253_AAT_CT26_R48A_ODD.raw	12241	165	53.26	1342.7092	12	0.1	672.3619	67.68	317300	34	F34:24261	1	1	Q9JHJ0|TMOD3_MOUSE			PEAKS DB	ALIDALRDNETL	LTENDRLADILA	L	A	L	1	ALIDALRDNETL	1140	22.297	FALSE	6.976	FALSE	20.707	FALSE	7.81	FALSE	17.934	FALSE
ALIDALRDNETL	HFX147_IPP253_AAT_CT26_R48B_ODD.raw	15361	1140	33.43	1342.7092	12	-0.7	672.3615	67.77	80063	36	F36:24335	1	1	Q9JHJ0|TMOD3_MOUSE			PEAKS DB	ALIDALRDNETL	LTENDRLADILA	L	A	L	1	ALIDALRDNETL	1141	22.297	FALSE	6.976	FALSE	20.707	FALSE	7.81	FALSE	17.934	FALSE
ALILHDDEVTVTED	HFX147_IPP253_AAT_CT26_R48A_ODD.raw	12640	564	42.12	1568.757	14	3.4	785.3884	60.87	152090	34	F34:21598	1	1	P47955|RLA1_MOUSE			PEAKS DB	ALILHDDEVTVTED	DETVTVEDDHLILA	L	H	D	1	ALILHDDEVTVTED	1142	100	FALSE	95.833	FALSE	98.333	FALSE	97.667	FALSE	98.5	FALSE
ALILHDDEVTVTED	HFX147_IPP253_AAT_CT26_R48B_ODD.raw	14981	760	38.17	1568.757	14	0.9	785.3865	60.85	101520	36	F36:21641	1	1	P47955|RLA1_MOUSE			PEAKS DB	ALILHDDEVTVTED	DETVTVEDDHLILA	L	H	D	1	ALILHDDEVTVTED	1143	100	FALSE	95.833	FALSE	98.333	FALSE	97.667	FALSE	98.5	FALSE
ALKKDTFVLK	HFX147_IPP253_AAT_CT26_C48B_EVEN.raw	10067	359	36.67	1161.7122	10	0.5	388.2448	35.09	110450	29	F29:12698	1	1	Q61599|GDIR2_MOUSE			PEAKS DB	ALKKDTFVLK	KLVFTDKKLA	L	D	K	1	ALKKDTFVLK	1144	55.385	FALSE	39.818	FALSE	41.444	FALSE	18.193	FALSE	37.665	FALSE
ALKKDTFVLK	HFX147_IPP253_AAT_CT26_C48C_EVEN.raw	11260	652	36.09	1161.7122	10	-1.7	388.244	35.1	136460	31	F31:12669	1	1	Q61599|GDIR2_MOUSE			PEAKS DB	ALKKDTFVLK	KLVFTDKKLA	L	D	K	1	ALKKDTFVLK	1145	55.385	FALSE	39.818	FALSE	41.444	FALSE	18.193	FALSE	37.665	FALSE
ALKKDTFVLK	HFX147_IPP253_AAT_CT26_R24A_EVEN.raw	4602	423	39.94	1161.7122	10	-1.3	388.2442	35.04	238540	9	F9:12561	1	1	Q61599|GDIR2_MOUSE			PEAKS DB	ALKKDTFVLK	KLVFTDKKLA	L	D	K	1	ALKKDTFVLK	1146	55.385	FALSE	39.818	FALSE	41.444	FALSE	18.193	FALSE	37.665	FALSE
ALKKDTFVLK	HFX147_IPP253_AAT_CT26_R24B_EVEN.raw	5951	492	42.79	1161.7122	10	-0.1	388.2446	35.15	352730	11	F11:12845	1	1	Q61599|GDIR2_MOUSE			PEAKS DB	ALKKDTFVLK	KLVFTDKKLA	L	D	K	1	ALKKDTFVLK	1147	55.385	FALSE	39.818	FALSE	41.444	FALSE	18.193	FALSE	37.665	FALSE
ALKKDTFVLK	HFX147_IPP253_AAT_CT26_R24C_EVEN.raw	8079	722	38.19	1161.7122	10	-1.2	388.2442	35.1	199960	13	F13:12702	1	1	Q61599|GDIR2_MOUSE			PEAKS DB	ALKKDTFVLK	KLVFTDKKLA	L	D	K	1	ALKKDTFVLK	1148	55.385	FALSE	39.818	FALSE	41.444	FALSE	18.193	FALSE	37.665	FALSE
ALKKDTFVLK	HFX147_IPP253_AAT_CT26_R48A_EVEN.raw	12798	722	39.63	1161.7122	10	0.9	388.245	35.08	194490	33	F33:12992	1	1	Q61599|GDIR2_MOUSE			PEAKS DB	ALKKDTFVLK	KLVFTDKKLA	L	D	K	1	ALKKDTFVLK	1149	55.385	FALSE	39.818	FALSE	41.444	FALSE	18.193	FALSE	37.665	FALSE
ALKRQGRTLYG	HFX147_IPP253_AAT_CT26_R48B_ODD.raw	15583	1362	31.01	1261.7255	11	-1.3	421.5819	29.13	128220	36	F36:9085	1	1	P62806|H4_MOUSE			PEAKS DB	ALKRQGRTLYG	GYLTRGQRKLA	L	Q	G	1	ALKRQGRTLYG	1150	61.667	FALSE	56.833	FALSE	54.531	FALSE	38.871	FALSE	54.917	FALSE
ALKRQGRTLYGFGG	HFX147_IPP253_AAT_CT26_C24A_ODD.raw	1171	1171	26.65	1522.8368	14	-2.8	508.6181	38.17	1179900	2	F2:12521	1	1	P62806|H4_MOUSE			PEAKS DB	ALKRQGRTLYGFGG	GGFGYLTRGQRKLA	L	Q	G	1	ALKRQGRTLYGFGG	1151	92.5	FALSE	95.833	FALSE	96.667	FALSE	94.8	FALSE	93.571	FALSE
ALLNIKVKL	HFX147_IPP253_AAT_CT26_R48B_EVEN.raw	15902	1681	27.6	1010.6852	9	1.1	337.9027	55.93	55950	35	F35:21111	2	2	P05784|K1C18_MOUSE			PEAKS DB	ALLNIKVKL	LKVKINLLA	L	I	L	1	ALLNIKVKL	1152	5.382	FALSE	1.466	TRUE	2.934	FALSE	1.438	TRUE	1.793	TRUE	H-2-Qa1	1.438
ALPHAILRL	HFX147_IPP253_AAT_CT26_R48A_ODD.raw	13574	1498	30.26	1002.6338	9	0.8	502.3246	51.46	459050	34	F34:17849	2	2	P60710|ACTB_MOUSE:P63260|ACTG_MOUSE:Q8BFZ3|ACTBL_MOUSE			PEAKS DB	ALPHAILRL	LRLIAHPLA	L	A	L	1	ALPHAILRL	1153	0.385	TRUE	1.588	TRUE	6.582	FALSE	0.272	TRUE	2.762	FALSE	H-2-Qa1	0.272
ALPHAILRL	HFX147_IPP253_AAT_CT26_R48B_ODD.raw	15601	1380	30.81	1002.6338	9	-0.5	502.3239	51.47	311610	36	F36:17904	1	1	P60710|ACTB_MOUSE:P63260|ACTG_MOUSE:Q8BFZ3|ACTBL_MOUSE			PEAKS DB	ALPHAILRL	LRLIAHPLA	L	A	L	1	ALPHAILRL	1154	0.385	TRUE	1.588	TRUE	6.582	FALSE	0.272	TRUE	2.762	FALSE	H-2-Qa1	0.272
ALRGLLSSL	HFX147_IPP253_AAT_CT26_C24A_ODD.raw	1225	1225	25.93	928.5706	9	-0.9	465.2921	57.67	44885	2	F2:20290	1	1	P35487|ODPAT_MOUSE			PEAKS DB	ALRGLLSSL	LSSLLGRLA	L	L	L	1	ALRGLLSSL	1155	6.089	FALSE	1.717	TRUE	2.544	FALSE	1.664	TRUE	4.805	FALSE	H-2-Qa1	1.664
ALTQRGLKTVFDEAIRA	HFX147_IPP253_AAT_CT26_C24A_ODD.raw	660	660	33.81	1888.053	17	-0.8	473.0201	56.45	163290	2	F2:19776	1	1	P63001|RAC1_MOUSE:Q05144|RAC2_MOUSE:P60764|RAC3_MOUSE			PEAKS DB	ALTQRGLKTVFDEAIRA	ARIAEDFVTKLGRQTLA	L	R	A	1	ALTQRGLKTVFDEAIRA	1156	92.5	FALSE	81.25	FALSE	90	FALSE	48.047	FALSE	68.37	FALSE
AMNWELTF	HFX147_IPP253_AAT_CT26_R24A_ODD.raw	5351	1172	27.07	1010.4531	8	1.2	506.2345	45.16	1287000	10	F10:15111	1	1	#DECOY#E9Q557|DESP_MOUSE			PEAKS DB	AMNWELTF	FTLEWNMA	M	E	F	1	AMNWELTF	1157	11.262	FALSE	13.655	FALSE	9.086	FALSE	4.881	FALSE	12.245	FALSE
ANAEKTSGSSIKIVKVSKKE	HFX147_IPP253_AAT_CT26_R48B_ODD.raw	15857	1636	28.18	2103.1899	20	1.5	526.8055	28.97	236940	36	F36:9027	1	1	P56382|ATP5E_MOUSE			PEAKS DB	ANAEKTSGSSIKIVKVSKKE	EKKSVKVIKISSGSTKEANA	N	K	E	1	ANAEKTSGSSIKIVKVSKKE	1158	97.5	FALSE	96.667	FALSE	98.333	FALSE	98.667	FALSE	93.214	FALSE
ANANRKFLD	HFX147_IPP253_AAT_CT26_C24A_EVEN.raw	764	764	32.11	1047.5461	9	1.3	524.781	31.41	123360	1	F1:11022	1	1	P50518|VATE1_MOUSE			PEAKS DB	ANANRKFLD	DLFKRNANA	N	R	D	1	ANANRKFLD	1159	49.4	FALSE	90.833	FALSE	92.5	FALSE	91.2	FALSE	68.696	FALSE
ANANRKFLD	HFX147_IPP253_AAT_CT26_C24B_EVEN.raw	2860	1511	26.3	1047.5461	9	0.8	524.7808	31.4	0	5	F5:11185	0	0	P50518|VATE1_MOUSE			PEAKS DB	ANANRKFLD	DLFKRNANA	N	R	D	1	ANANRKFLD	1160	49.4	FALSE	90.833	FALSE	92.5	FALSE	91.2	FALSE	68.696	FALSE
ANANRKFLD	HFX147_IPP253_AAT_CT26_C48B_EVEN.raw	10382	674	30.59	1047.5461	9	-0.6	524.78	31.29	161610	29	F29:11205	1	1	P50518|VATE1_MOUSE			PEAKS DB	ANANRKFLD	DLFKRNANA	N	R	D	1	ANANRKFLD	1161	49.4	FALSE	90.833	FALSE	92.5	FALSE	91.2	FALSE	68.696	FALSE
ANANRKFLD	HFX147_IPP253_AAT_CT26_C48C_EVEN.raw	11874	1266	27.54	1047.5461	9	1.6	524.7812	31.3	120060	31	F31:11181	1	1	P50518|VATE1_MOUSE			PEAKS DB	ANANRKFLD	DLFKRNANA	N	R	D	1	ANANRKFLD	1162	49.4	FALSE	90.833	FALSE	92.5	FALSE	91.2	FALSE	68.696	FALSE
ANANRKFLD	HFX147_IPP253_AAT_CT26_R24A_EVEN.raw	4788	609	36.2	1047.5461	9	0.9	524.7808	31.34	203950	9	F9:11089	1	1	P50518|VATE1_MOUSE			PEAKS DB	ANANRKFLD	DLFKRNANA	N	R	D	1	ANANRKFLD	1163	49.4	FALSE	90.833	FALSE	92.5	FALSE	91.2	FALSE	68.696	FALSE
ANANRKFLD	HFX147_IPP253_AAT_CT26_R24B_EVEN.raw	6286	827	37.31	1047.5461	9	0.6	524.7806	31.3	410740	11	F11:11340	2	2	P50518|VATE1_MOUSE			PEAKS DB	ANANRKFLD	DLFKRNANA	N	R	D	1	ANANRKFLD	1164	49.4	FALSE	90.833	FALSE	92.5	FALSE	91.2	FALSE	68.696	FALSE
ANANRKFLD	HFX147_IPP253_AAT_CT26_R24C_EVEN.raw	8204	847	36.61	1047.5461	9	1.5	524.7811	31.35	377010	13	F13:11211	1	1	P50518|VATE1_MOUSE			PEAKS DB	ANANRKFLD	DLFKRNANA	N	R	D	1	ANANRKFLD	1165	49.4	FALSE	90.833	FALSE	92.5	FALSE	91.2	FALSE	68.696	FALSE
ANANRKFLD	HFX147_IPP253_AAT_CT26_R48B_EVEN.raw	15282	1061	34.43	1047.5461	9	0.1	524.7804	31.32	178490	35	F35:11381	1	1	P50518|VATE1_MOUSE			PEAKS DB	ANANRKFLD	DLFKRNANA	N	R	D	1	ANANRKFLD	1166	49.4	FALSE	90.833	FALSE	92.5	FALSE	91.2	FALSE	68.696	FALSE
ANAVKSEI	HFX147_IPP253_AAT_CT26_R48A_EVEN.raw	14158	2082	24.24	830.4498	8	1	416.2326	34.81	279900	33	F33:12859	1	1	P48193|41_MOUSE			PEAKS DB	ANAVKSEI	IESKVANA	N	K	I	1	ANAVKSEI	1167	4.355	FALSE	18.864	FALSE	13.729	FALSE	32.72	FALSE	13.121	FALSE
ANGPHRALHI	HFX147_IPP253_AAT_CT26_R48C_ODD.raw	17320	1141	34.76	1084.589	10	-0.6	362.5367	29.77	274110	38	F38:9160	1	1	Q9QY24|ZBP1_MOUSE			PEAKS DB	ANGPHRALHI	IHLARHPGNA	N	H	I	1	ANGPHRALHI	1168	0.207	TRUE	14.349	FALSE	14.401	FALSE	14.671	FALSE	8.72	FALSE	H-2-Dd	0.207
ANPNRFITL	HFX147_IPP253_AAT_CT26_C24A_ODD.raw	485	485	36.5	1044.5717	9	-0.8	523.2927	54.75	2169200	2	F2:19078	1	1	Q80YV3|TRRAP_MOUSE			PEAKS DB	ANPNRFITL	LTIFRNPNA	N	R	L	1	ANPNRFITL	1181	0.007	TRUE	1.154	TRUE	2.74	FALSE	1.854	TRUE	1.188	TRUE	H-2-Dd	0.007
ANPNRFITL	HFX147_IPP253_AAT_CT26_C24B_ODD.raw	2088	739	35.23	1044.5717	9	1.1	523.2937	54.83	2614400	6	F6:19134	1	1	Q80YV3|TRRAP_MOUSE			PEAKS DB	ANPNRFITL	LTIFRNPNA	N	R	L	1	ANPNRFITL	1182	0.007	TRUE	1.154	TRUE	2.74	FALSE	1.854	TRUE	1.188	TRUE	H-2-Dd	0.007
ANPNRFITL	HFX147_IPP253_AAT_CT26_C24C_ODD.raw	3240	275	40.92	1044.5717	9	0.7	523.2935	54.81	6782000	8	F8:19219	1	1	Q80YV3|TRRAP_MOUSE			PEAKS DB	ANPNRFITL	LTIFRNPNA	N	R	L	1	ANPNRFITL	1183	0.007	TRUE	1.154	TRUE	2.74	FALSE	1.854	TRUE	1.188	TRUE	H-2-Dd	0.007
ANPNRFITL	HFX147_IPP253_AAT_CT26_C48C_ODD.raw	11095	487	38.85	1044.5717	9	1.4	523.2938	54.82	7291100	32	F32:19082	1	1	Q80YV3|TRRAP_MOUSE			PEAKS DB	ANPNRFITL	LTIFRNPNA	N	R	L	1	ANPNRFITL	1184	0.007	TRUE	1.154	TRUE	2.74	FALSE	1.854	TRUE	1.188	TRUE	H-2-Dd	0.007
ANPNRFITL	HFX147_IPP253_AAT_CT26_R24B_ODD.raw	6527	1068	34.1	1044.5717	9	0.1	523.2932	54.71	2994600	12	F12:19017	1	1	Q80YV3|TRRAP_MOUSE			PEAKS DB	ANPNRFITL	LTIFRNPNA	N	R	L	1	ANPNRFITL	1185	0.007	TRUE	1.154	TRUE	2.74	FALSE	1.854	TRUE	1.188	TRUE	H-2-Dd	0.007
ANPNRFITL	HFX147_IPP253_AAT_CT26_R24C_ODD.raw	8021	664	39	1044.5717	9	1.5	523.2939	54.78	6710500	14	F14:19182	1	1	Q80YV3|TRRAP_MOUSE			PEAKS DB	ANPNRFITL	LTIFRNPNA	N	R	L	1	ANPNRFITL	1186	0.007	TRUE	1.154	TRUE	2.74	FALSE	1.854	TRUE	1.188	TRUE	H-2-Dd	0.007
ANPNRFITL	HFX147_IPP253_AAT_CT26_R48A_ODD.raw	12928	852	37.98	1044.5717	9	1.8	523.2941	54.75	5133500	34	F34:19126	1	1	Q80YV3|TRRAP_MOUSE			PEAKS DB	ANPNRFITL	LTIFRNPNA	N	R	L	1	ANPNRFITL	1187	0.007	TRUE	1.154	TRUE	2.74	FALSE	1.854	TRUE	1.188	TRUE	H-2-Dd	0.007
ANPNRFITL	HFX147_IPP253_AAT_CT26_R48B_ODD.raw	15255	1034	34.82	1044.5717	9	2.3	523.2943	54.82	2633100	36	F36:19200	1	1	Q80YV3|TRRAP_MOUSE			PEAKS DB	ANPNRFITL	LTIFRNPNA	N	R	L	1	ANPNRFITL	1188	0.007	TRUE	1.154	TRUE	2.74	FALSE	1.854	TRUE	1.188	TRUE	H-2-Dd	0.007
ANPNRFITL	HFX147_IPP253_AAT_CT26_R48C_ODD.raw	17133	954	37.14	1044.5717	9	0.7	523.2935	54.82	7403700	38	F38:19079	1	1	Q80YV3|TRRAP_MOUSE			PEAKS DB	ANPNRFITL	LTIFRNPNA	N	R	L	1	ANPNRFITL	1189	0.007	TRUE	1.154	TRUE	2.74	FALSE	1.854	TRUE	1.188	TRUE	H-2-Dd	0.007
ANRALITF	HFX147_IPP253_AAT_CT26_R24C_ODD.raw	9202	1845	25.66	904.513	8	0.8	453.2641	55.32	198420	14	F14:19417	1	1	#DECOY#Q8CAQ8|MIC60_MOUSE			PEAKS DB	ANRALITF	FTILARNA	N	L	F	1	ANRALITF	1190	3.255	FALSE	19.366	FALSE	4.781	FALSE	11.475	FALSE	10.966	FALSE
ANVNIGSL	HFX147_IPP253_AAT_CT26_R48B_ODD.raw	15168	947	35.76	786.4236	8	1.8	787.4323	58.1	48039	36	F36:20535	1	1	P47955|RLA1_MOUSE			PEAKS DB	ANVNIGSL	LSGINVNA	N	I	L	1	ANVNIGSL	1191	2.435	FALSE	10.433	FALSE	13.745	FALSE	15.456	FALSE	11.354	FALSE
APAGILNGKLVS	HFX147_IPP253_AAT_CT26_R24A_EVEN.raw	4840	661	35.39	1138.671	12	1.5	570.3436	53.52	77731	9	F9:19855	1	1	Q922D8|C1TC_MOUSE			PEAKS DB	APAGILNGKLVS	SVLKGNLIGAPA	P	I	S	1	APAGILNGKLVS	1192	70.833	FALSE	67.812	FALSE	27.577	FALSE	73.481	FALSE	82.667	FALSE
APAKLHLL	HFX147_IPP253_AAT_CT26_C24A_EVEN.raw	440	440	37.26	861.5436	8	0.3	431.7792	41.39	192750	1	F1:14978	1	1	Q9CQ18|RNH2C_MOUSE			PEAKS DB	APAKLHLL	LLHLKAPA	P	L	L	1	APAKLHLL	1202	0.411	TRUE	5.737	FALSE	0.106	TRUE	10.337	FALSE	3.966	FALSE	H-2-Ld	0.106
APAKLHLL	HFX147_IPP253_AAT_CT26_C24B_EVEN.raw	2464	1115	30.76	861.5436	8	-1.2	431.7785	41.51	323080	5	F5:15174	1	1	Q9CQ18|RNH2C_MOUSE			PEAKS DB	APAKLHLL	LLHLKAPA	P	L	L	1	APAKLHLL	1203	0.411	TRUE	5.737	FALSE	0.106	TRUE	10.337	FALSE	3.966	FALSE	H-2-Ld	0.106
APAKLHLL	HFX147_IPP253_AAT_CT26_C24C_EVEN.raw	3777	812	31.25	861.5436	8	-1.3	431.7785	41.47	364560	7	F7:15115	1	1	Q9CQ18|RNH2C_MOUSE			PEAKS DB	APAKLHLL	LLHLKAPA	P	L	L	1	APAKLHLL	1204	0.411	TRUE	5.737	FALSE	0.106	TRUE	10.337	FALSE	3.966	FALSE	H-2-Ld	0.106
APAKLHLL	HFX147_IPP253_AAT_CT26_C48C_EVEN.raw	11672	1064	30.28	861.5436	8	-0.8	431.7787	41.41	459690	31	F31:15146	1	1	Q9CQ18|RNH2C_MOUSE			PEAKS DB	APAKLHLL	LLHLKAPA	P	L	L	1	APAKLHLL	1205	0.411	TRUE	5.737	FALSE	0.106	TRUE	10.337	FALSE	3.966	FALSE	H-2-Ld	0.106
APAKLHLL	HFX147_IPP253_AAT_CT26_R24A_EVEN.raw	4814	635	35.75	861.5436	8	0.5	431.7793	41.41	921830	9	F9:15056	1	1	Q9CQ18|RNH2C_MOUSE			PEAKS DB	APAKLHLL	LLHLKAPA	P	L	L	1	APAKLHLL	1206	0.411	TRUE	5.737	FALSE	0.106	TRUE	10.337	FALSE	3.966	FALSE	H-2-Ld	0.106
APAKLHLL	HFX147_IPP253_AAT_CT26_R24B_EVEN.raw	6675	1216	32.5	861.5436	8	0.3	431.7792	41.4	773700	11	F11:15313	1	1	Q9CQ18|RNH2C_MOUSE			PEAKS DB	APAKLHLL	LLHLKAPA	P	L	L	1	APAKLHLL	1207	0.411	TRUE	5.737	FALSE	0.106	TRUE	10.337	FALSE	3.966	FALSE	H-2-Ld	0.106
APAKLHLL	HFX147_IPP253_AAT_CT26_R24C_ODD.raw	8413	1056	33.94	861.5436	8	0.9	431.7794	41.44	1029200	14	F14:13940	2	2	Q9CQ18|RNH2C_MOUSE			PEAKS DB	APAKLHLL	LLHLKAPA	P	L	L	1	APAKLHLL	1208	0.411	TRUE	5.737	FALSE	0.106	TRUE	10.337	FALSE	3.966	FALSE	H-2-Ld	0.106
APAKLHLL	HFX147_IPP253_AAT_CT26_R48A_EVEN.raw	13017	941	36.71	861.5436	8	-0.2	431.779	41.49	287980	33	F33:15508	1	1	Q9CQ18|RNH2C_MOUSE			PEAKS DB	APAKLHLL	LLHLKAPA	P	L	L	1	APAKLHLL	1209	0.411	TRUE	5.737	FALSE	0.106	TRUE	10.337	FALSE	3.966	FALSE	H-2-Ld	0.106
APAKLHLL	HFX147_IPP253_AAT_CT26_R48B_EVEN.raw	15865	1644	28.08	861.5436	8	-0.8	431.7787	41.46	184120	35	F35:15378	1	1	Q9CQ18|RNH2C_MOUSE			PEAKS DB	APAKLHLL	LLHLKAPA	P	L	L	1	APAKLHLL	1210	0.411	TRUE	5.737	FALSE	0.106	TRUE	10.337	FALSE	3.966	FALSE	H-2-Ld	0.106
APAKLHLL	HFX147_IPP253_AAT_CT26_R48C_EVEN.raw	16863	684	40.34	861.5436	8	0.2	431.7791	41.46	749610	37	F37:15295	1	1	Q9CQ18|RNH2C_MOUSE			PEAKS DB	APAKLHLL	LLHLKAPA	P	L	L	1	APAKLHLL	1211	0.411	TRUE	5.737	FALSE	0.106	TRUE	10.337	FALSE	3.966	FALSE	H-2-Ld	0.106
APAPAHHDF	HFX147_IPP253_AAT_CT26_C24A_EVEN.raw	228	228	42.44	961.4406	9	-0.4	481.7274	29.4	5160900	1	F1:10184	3	3	P28033|CEBPB_MOUSE			PEAKS DB	APAPAHHDF	FDHHAPAPA	P	A	F	1	APAPAHHDF	1212	2.182	FALSE	3.71	FALSE	0.013	TRUE	1.769	TRUE	1.679	TRUE	H-2-Ld	0.013
APAPAHHDF	HFX147_IPP253_AAT_CT26_C24B_EVEN.raw	1429	80	49.95	961.4406	9	0.8	481.7279	29.42	17843000	5	F5:10362	4	4	P28033|CEBPB_MOUSE			PEAKS DB	APAPAHHDF	FDHHAPAPA	P	A	F	1	APAPAHHDF	1213	2.182	FALSE	3.71	FALSE	0.013	TRUE	1.769	TRUE	1.679	TRUE	H-2-Ld	0.013
APAPAHHDF	HFX147_IPP253_AAT_CT26_C24C_EVEN.raw	3088	123	45.95	961.4406	9	0.3	481.7277	29.39	15756000	7	F7:10308	4	4	P28033|CEBPB_MOUSE			PEAKS DB	APAPAHHDF	FDHHAPAPA	P	A	F	1	APAPAHHDF	1214	2.182	FALSE	3.71	FALSE	0.013	TRUE	1.769	TRUE	1.679	TRUE	H-2-Ld	0.013
APAPAHHDF	HFX147_IPP253_AAT_CT26_C48A_ODD.raw	9462	121	34.3	961.4406	9	-0.1	481.7275	29.13	4672400	28	F28:8751	4	4	P28033|CEBPB_MOUSE			PEAKS DB	APAPAHHDF	FDHHAPAPA	P	A	F	1	APAPAHHDF	1215	2.182	FALSE	3.71	FALSE	0.013	TRUE	1.769	TRUE	1.679	TRUE	H-2-Ld	0.013
APAPAHHDF	HFX147_IPP253_AAT_CT26_C48B_EVEN.raw	9785	77	48.72	961.4406	9	0.4	481.7277	29.38	6919300	29	F29:10407	4	4	P28033|CEBPB_MOUSE			PEAKS DB	APAPAHHDF	FDHHAPAPA	P	A	F	1	APAPAHHDF	1216	2.182	FALSE	3.71	FALSE	0.013	TRUE	1.769	TRUE	1.679	TRUE	H-2-Ld	0.013
APAPAHHDF	HFX147_IPP253_AAT_CT26_C48C_EVEN.raw	10715	107	49.69	961.4406	9	-0.3	481.7274	29.39	14933000	31	F31:10369	2	2	P28033|CEBPB_MOUSE			PEAKS DB	APAPAHHDF	FDHHAPAPA	P	A	F	1	APAPAHHDF	1217	2.182	FALSE	3.71	FALSE	0.013	TRUE	1.769	TRUE	1.679	TRUE	H-2-Ld	0.013
APAPAHHDF	HFX147_IPP253_AAT_CT26_R24A_EVEN.raw	4241	62	54.67	961.4406	9	0.9	481.728	29.39	17568000	9	F9:10273	3	3	P28033|CEBPB_MOUSE			PEAKS DB	APAPAHHDF	FDHHAPAPA	P	A	F	1	APAPAHHDF	1218	2.182	FALSE	3.71	FALSE	0.013	TRUE	1.769	TRUE	1.679	TRUE	H-2-Ld	0.013
APAPAHHDF	HFX147_IPP253_AAT_CT26_R24B_EVEN.raw	5585	126	55.39	961.4406	9	0.6	481.7278	29.34	30408000	11	F11:10519	4	4	P28033|CEBPB_MOUSE			PEAKS DB	APAPAHHDF	FDHHAPAPA	P	A	F	1	APAPAHHDF	1219	2.182	FALSE	3.71	FALSE	0.013	TRUE	1.769	TRUE	1.679	TRUE	H-2-Ld	0.013
APAPAHHDF	HFX147_IPP253_AAT_CT26_R24C_EVEN.raw	7608	251	47.43	961.4406	9	0	481.7275	29.34	23914000	13	F13:10369	4	4	P28033|CEBPB_MOUSE			PEAKS DB	APAPAHHDF	FDHHAPAPA	P	A	F	1	APAPAHHDF	1220	2.182	FALSE	3.71	FALSE	0.013	TRUE	1.769	TRUE	1.679	TRUE	H-2-Ld	0.013
APAPAHHDF	HFX147_IPP253_AAT_CT26_R48A_EVEN.raw	12167	91	59.19	961.4406	9	-0.5	481.7273	29.35	30524000	33	F33:10674	4	4	P28033|CEBPB_MOUSE			PEAKS DB	APAPAHHDF	FDHHAPAPA	P	A	F	1	APAPAHHDF	1221	2.182	FALSE	3.71	FALSE	0.013	TRUE	1.769	TRUE	1.679	TRUE	H-2-Ld	0.013
APAPAHHDF	HFX147_IPP253_AAT_CT26_R48B_EVEN.raw	14330	109	56.92	961.4406	9	0.4	481.7277	29.35	22335000	35	F35:10562	4	4	P28033|CEBPB_MOUSE			PEAKS DB	APAPAHHDF	FDHHAPAPA	P	A	F	1	APAPAHHDF	1222	2.182	FALSE	3.71	FALSE	0.013	TRUE	1.769	TRUE	1.679	TRUE	H-2-Ld	0.013
APAPAHHDF	HFX147_IPP253_AAT_CT26_R48C_EVEN.raw	16243	64	58.23	961.4406	9	0.7	481.7279	29.4	30454000	37	F37:10491	4	4	P28033|CEBPB_MOUSE			PEAKS DB	APAPAHHDF	FDHHAPAPA	P	A	F	1	APAPAHHDF	1223	2.182	FALSE	3.71	FALSE	0.013	TRUE	1.769	TRUE	1.679	TRUE	H-2-Ld	0.013
APARAILSL	HFX147_IPP253_AAT_CT26_R24C_ODD.raw	8989	1632	27.83	910.5599	9	-1.6	456.2865	54.34	0	14	F14:19047	0	0	Q9EPR4|S23A2_MOUSE			PEAKS DB	APARAILSL	LSLIARAPA	P	A	L	1	APARAILSL	1224	2.6	FALSE	1.478	TRUE	0.01	TRUE	4.985	FALSE	2.096	FALSE	H-2-Ld	0.01
APARAILSL	HFX147_IPP253_AAT_CT26_R48C_ODD.raw	18204	2025	24.92	910.5599	9	-3.4	456.2857	54.3	213230	38	F38:18905	1	1	Q9EPR4|S23A2_MOUSE			PEAKS DB	APARAILSL	LSLIARAPA	P	A	L	1	APARAILSL	1225	2.6	FALSE	1.478	TRUE	0.01	TRUE	4.985	FALSE	2.096	FALSE	H-2-Ld	0.01
APARSFQI	HFX147_IPP253_AAT_CT26_C24A_EVEN.raw	948	948	29.59	888.4817	8	-2.4	445.247	44.42	13399000	1	F1:16122	2	2	Q5H8C4|VP13A_MOUSE			PEAKS DB	APARSFQI	IQFSRAPA	P	S	I	1	APARSFQI	1226	2.705	FALSE	11.09	FALSE	1.048	TRUE	22.168	FALSE	11.598	FALSE	H-2-Ld	1.048
APARSFQI	HFX147_IPP253_AAT_CT26_C24B_EVEN.raw	2503	1154	30.27	888.4817	8	-1.9	445.2473	44.54	29172000	5	F5:16325	2	2	Q5H8C4|VP13A_MOUSE			PEAKS DB	APARSFQI	IQFSRAPA	P	S	I	1	APARSFQI	1227	2.705	FALSE	11.09	FALSE	1.048	TRUE	22.168	FALSE	11.598	FALSE	H-2-Ld	1.048
APARSFQI	HFX147_IPP253_AAT_CT26_C24C_EVEN.raw	3859	894	30	888.4817	8	-2	445.2473	44.51	18271000	7	F7:16268	2	2	Q5H8C4|VP13A_MOUSE			PEAKS DB	APARSFQI	IQFSRAPA	P	S	I	1	APARSFQI	1228	2.705	FALSE	11.09	FALSE	1.048	TRUE	22.168	FALSE	11.598	FALSE	H-2-Ld	1.048
APARSFQI	HFX147_IPP253_AAT_CT26_C48B_EVEN.raw	10485	777	28.65	888.4817	8	-2.4	445.2471	44.46	16058000	29	F29:16351	1	1	Q5H8C4|VP13A_MOUSE			PEAKS DB	APARSFQI	IQFSRAPA	P	S	I	1	APARSFQI	1229	2.705	FALSE	11.09	FALSE	1.048	TRUE	22.168	FALSE	11.598	FALSE	H-2-Ld	1.048
APARSFQI	HFX147_IPP253_AAT_CT26_R24A_EVEN.raw	5086	907	31.22	888.4817	8	-4.3	445.2462	44.43	29770000	9	F9:16356	1	1	Q5H8C4|VP13A_MOUSE			PEAKS DB	APARSFQI	IQFSRAPA	P	S	I	1	APARSFQI	1230	2.705	FALSE	11.09	FALSE	1.048	TRUE	22.168	FALSE	11.598	FALSE	H-2-Ld	1.048
APARSFQI	HFX147_IPP253_AAT_CT26_R24B_EVEN.raw	6875	1416	30.16	888.4817	8	-4.8	445.246	44.42	42193000	11	F11:16477	2	2	Q5H8C4|VP13A_MOUSE			PEAKS DB	APARSFQI	IQFSRAPA	P	S	I	1	APARSFQI	1231	2.705	FALSE	11.09	FALSE	1.048	TRUE	22.168	FALSE	11.598	FALSE	H-2-Ld	1.048
APARSFQI	HFX147_IPP253_AAT_CT26_R24C_ODD.raw	8869	1512	29.27	888.4817	8	-1	445.2477	44.41	32453000	14	F14:15067	2	2	Q5H8C4|VP13A_MOUSE			PEAKS DB	APARSFQI	IQFSRAPA	P	S	I	1	APARSFQI	1232	2.705	FALSE	11.09	FALSE	1.048	TRUE	22.168	FALSE	11.598	FALSE	H-2-Ld	1.048
APARSFQI	HFX147_IPP253_AAT_CT26_R48A_ODD.raw	14198	2122	23.94	888.4817	8	-0.2	445.248	44.48	54231000	34	F34:15054	2	2	Q5H8C4|VP13A_MOUSE			PEAKS DB	APARSFQI	IQFSRAPA	P	S	I	1	APARSFQI	1233	2.705	FALSE	11.09	FALSE	1.048	TRUE	22.168	FALSE	11.598	FALSE	H-2-Ld	1.048
APARSFQI	HFX147_IPP253_AAT_CT26_R48B_EVEN.raw	15400	1179	32.89	888.4817	8	-3.6	445.2465	44.49	32666000	35	F35:16526	2	2	Q5H8C4|VP13A_MOUSE			PEAKS DB	APARSFQI	IQFSRAPA	P	S	I	1	APARSFQI	1234	2.705	FALSE	11.09	FALSE	1.048	TRUE	22.168	FALSE	11.598	FALSE	H-2-Ld	1.048
APARSFQI	HFX147_IPP253_AAT_CT26_R48C_EVEN.raw	18041	1862	26.62	888.4817	8	-2.8	445.2469	44.42	61108000	37	F37:16441	1	1	Q5H8C4|VP13A_MOUSE			PEAKS DB	APARSFQI	IQFSRAPA	P	S	I	1	APARSFQI	1235	2.705	FALSE	11.09	FALSE	1.048	TRUE	22.168	FALSE	11.598	FALSE	H-2-Ld	1.048
APEKIENI	HFX147_IPP253_AAT_CT26_R48B_ODD.raw	15649	1428	30.25	912.4916	8	0	457.2531	39.58	0	36	F36:13198	0	0	Q91WC3|ACSL6_MOUSE:P41216|ACSL1_MOUSE			PEAKS DB	APEKIENI	INEIKEPA	P	I	I	1	APEKIENI	1236	2.408	FALSE	12.71	FALSE	2.426	FALSE	22.018	FALSE	9.931	FALSE
APEKLDRI	HFX147_IPP253_AAT_CT26_R24B_ODD.raw	6653	1194	32.72	940.5341	8	2	471.2753	33.8	108110	12	F12:10777	1	1	Q8BG67|EFR3A_MOUSE:Q6ZQ18|EFR3B_MOUSE			PEAKS DB	APEKLDRI	IRDLKEPA	P	L	I	1	APEKLDRI	1237	5.039	FALSE	20.087	FALSE	5.74	FALSE	32.07	FALSE	18.808	FALSE
APEKLDRI	HFX147_IPP253_AAT_CT26_R24C_ODD.raw	8787	1430	30.1	940.5341	8	-2.8	471.273	33.76	0	14	F14:10885	0	0	Q6ZQ18|EFR3B_MOUSE:Q8BG67|EFR3A_MOUSE			PEAKS DB	APEKLDRI	IRDLKEPA	P	L	I	1	APEKLDRI	1238	5.039	FALSE	20.087	FALSE	5.74	FALSE	32.07	FALSE	18.808	FALSE
APEKLDRI	HFX147_IPP253_AAT_CT26_R48B_ODD.raw	15350	1129	33.59	940.5341	8	2	471.2753	33.9	0	36	F36:10956	0	0	Q8BG67|EFR3A_MOUSE:Q6ZQ18|EFR3B_MOUSE			PEAKS DB	APEKLDRI	IRDLKEPA	P	L	I	1	APEKLDRI	1239	5.039	FALSE	20.087	FALSE	5.74	FALSE	32.07	FALSE	18.808	FALSE
APERFDVI	HFX147_IPP253_AAT_CT26_C24B_ODD.raw	2250	901	33.24	945.4919	8	0.4	473.7534	52.98	2859600	6	F6:18379	2	2	Q3TX08|TRM1_MOUSE			PEAKS DB	APERFDVI	IVDFREPA	P	F	I	1	APERFDVI	1240	2.999	FALSE	17.749	FALSE	4.106	FALSE	32.612	FALSE	23.296	FALSE
APERFDVI	HFX147_IPP253_AAT_CT26_C24C_EVEN.raw	3982	1017	28.15	945.4919	8	-0.4	473.7531	53	2855000	7	F7:19649	2	2	Q3TX08|TRM1_MOUSE			PEAKS DB	APERFDVI	IVDFREPA	P	F	I	1	APERFDVI	1241	2.999	FALSE	17.749	FALSE	4.106	FALSE	32.612	FALSE	23.296	FALSE
APERFDVI	HFX147_IPP253_AAT_CT26_R24B_ODD.raw	7344	1885	24.97	945.4919	8	0.4	473.7534	52.86	4655800	12	F12:18282	2	2	Q3TX08|TRM1_MOUSE			PEAKS DB	APERFDVI	IVDFREPA	P	F	I	1	APERFDVI	1242	2.999	FALSE	17.749	FALSE	4.106	FALSE	32.612	FALSE	23.296	FALSE
APERFDVI	HFX147_IPP253_AAT_CT26_R24C_ODD.raw	9093	1736	26.73	945.4919	8	-0.3	473.7531	52.99	3755100	14	F14:18446	1	1	Q3TX08|TRM1_MOUSE			PEAKS DB	APERFDVI	IVDFREPA	P	F	I	1	APERFDVI	1243	2.999	FALSE	17.749	FALSE	4.106	FALSE	32.612	FALSE	23.296	FALSE
APERFDVI	HFX147_IPP253_AAT_CT26_R48A_ODD.raw	13647	1571	29.52	945.4919	8	0.1	473.7533	52.95	4481400	34	F34:18392	2	2	Q3TX08|TRM1_MOUSE			PEAKS DB	APERFDVI	IVDFREPA	P	F	I	1	APERFDVI	1244	2.999	FALSE	17.749	FALSE	4.106	FALSE	32.612	FALSE	23.296	FALSE
APERFDVI	HFX147_IPP253_AAT_CT26_R48C_ODD.raw	18162	1983	25.41	945.4919	8	0.2	473.7534	53.02	2878300	38	F38:18345	1	1	Q3TX08|TRM1_MOUSE			PEAKS DB	APERFDVI	IVDFREPA	P	F	I	1	APERFDVI	1245	2.999	FALSE	17.749	FALSE	4.106	FALSE	32.612	FALSE	23.296	FALSE
APERGFSL	HFX147_IPP253_AAT_CT26_C24A_EVEN.raw	986	986	28.94	875.4501	8	-0.9	438.7319	47.02	701050	1	F1:17178	1	1	Q9DCL4|MET15_MOUSE			PEAKS DB	APERGFSL	LSFGREPA	P	G	L	1	APERGFSL	1246	1.413	TRUE	9.082	FALSE	0.697	TRUE	13.223	FALSE	18.283	FALSE	H-2-Ld	0.697
APERGFSL	HFX147_IPP253_AAT_CT26_R24B_EVEN.raw	7220	1761	26.05	875.4501	8	0.8	438.7327	47.02	1989100	11	F11:17530	1	1	Q9DCL4|MET15_MOUSE			PEAKS DB	APERGFSL	LSFGREPA	P	G	L	1	APERGFSL	1247	1.413	TRUE	9.082	FALSE	0.697	TRUE	13.223	FALSE	18.283	FALSE	H-2-Ld	0.697
APERGFSL	HFX147_IPP253_AAT_CT26_R24C_EVEN.raw	8810	1453	29.88	875.4501	8	1	438.7328	47.05	1996400	13	F13:17395	2	2	Q9DCL4|MET15_MOUSE			PEAKS DB	APERGFSL	LSFGREPA	P	G	L	1	APERGFSL	1248	1.413	TRUE	9.082	FALSE	0.697	TRUE	13.223	FALSE	18.283	FALSE	H-2-Ld	0.697
APERGFSL	HFX147_IPP253_AAT_CT26_R48B_EVEN.raw	15853	1632	28.25	875.4501	8	-0.8	438.732	47.03	1447100	35	F35:17561	2	2	Q9DCL4|MET15_MOUSE			PEAKS DB	APERGFSL	LSFGREPA	P	G	L	1	APERGFSL	1249	1.413	TRUE	9.082	FALSE	0.697	TRUE	13.223	FALSE	18.283	FALSE	H-2-Ld	0.697
APERGFSL	HFX147_IPP253_AAT_CT26_R48C_EVEN.raw	17965	1786	27.37	875.4501	8	0.6	438.7326	46.96	2633600	37	F37:17491	2	2	Q9DCL4|MET15_MOUSE			PEAKS DB	APERGFSL	LSFGREPA	P	G	L	1	APERGFSL	1250	1.413	TRUE	9.082	FALSE	0.697	TRUE	13.223	FALSE	18.283	FALSE	H-2-Ld	0.697
APFFIVRHQLLKK	HFX147_IPP253_AAT_CT26_R48B_ODD.raw	14852	631	40.3	1595.9663	13	1.1	532.9966	43.47	129090	36	F36:14733	1	1	P17665|COX7C_MOUSE			PEAKS DB	APFFIVRHQLLKK	KKLLQHRVIFFPA	P	I	K	1	APFFIVRHQLLKK	1251	52.353	FALSE	56.167	FALSE	18.565	FALSE	57.389	FALSE	73.79	FALSE
APFKGGTLF	HFX147_IPP253_AAT_CT26_C24A_ODD.raw	1216	1216	25.99	936.5068	9	0.9	469.2611	56.08	406010	2	F2:19629	1	1	Q61033|LAP2A_MOUSE			PEAKS DB	APFKGGTLF	FLTGGKFPA	P	G	F	1	APFKGGTLF	1252	1.116	TRUE	1.716	TRUE	0.006	TRUE	1.578	TRUE	0.882	TRUE	H-2-Ld	0.006
APFKGGTLF	HFX147_IPP253_AAT_CT26_R24C_ODD.raw	8259	902	35.88	936.5068	9	0.4	937.5145	56.13	47965	14	F14:19774	1	1	Q61033|LAP2A_MOUSE			PEAKS DB	APFKGGTLF	FLTGGKFPA	P	G	F	1	APFKGGTLF	1253	1.116	TRUE	1.716	TRUE	0.006	TRUE	1.578	TRUE	0.882	TRUE	H-2-Ld	0.006
APFKGGTLF	HFX147_IPP253_AAT_CT26_R48B_ODD.raw	15157	936	35.88	936.5068	9	-0.2	469.2606	56.19	2856900	36	F36:19787	1	1	Q61033|LAP2A_MOUSE			PEAKS DB	APFKGGTLF	FLTGGKFPA	P	G	F	1	APFKGGTLF	1254	1.116	TRUE	1.716	TRUE	0.006	TRUE	1.578	TRUE	0.882	TRUE	H-2-Ld	0.006
APFKGGTLF	HFX147_IPP253_AAT_CT26_R48C_ODD.raw	17025	846	38.44	936.5068	9	0.2	469.2608	56.14	4527000	38	F38:19625	1	1	Q61033|LAP2A_MOUSE			PEAKS DB	APFKGGTLF	FLTGGKFPA	P	G	F	1	APFKGGTLF	1255	1.116	TRUE	1.716	TRUE	0.006	TRUE	1.578	TRUE	0.882	TRUE	H-2-Ld	0.006
APFSAGKGV	HFX147_IPP253_AAT_CT26_C24B_ODD.raw	2472	1123	30.66	832.4443	9	-0.1	417.2294	37.81	0	6	F6:12443	0	0	Q99LV7|PIGX_MOUSE			PEAKS DB	APFSAGKGV	VGKGASFPA	P	A	V	1	APFSAGKGV	1256	21.198	FALSE	10.557	FALSE	0.951	TRUE	20.822	FALSE	8.483	FALSE	H-2-Ld	0.951
APFSAGKGV	HFX147_IPP253_AAT_CT26_R24B_ODD.raw	7178	1719	26.45	832.4443	9	0.5	417.2296	37.87	163800	12	F12:12385	1	1	Q99LV7|PIGX_MOUSE			PEAKS DB	APFSAGKGV	VGKGASFPA	P	A	V	1	APFSAGKGV	1257	21.198	FALSE	10.557	FALSE	0.951	TRUE	20.822	FALSE	8.483	FALSE	H-2-Ld	0.951
APFSAGKGV	HFX147_IPP253_AAT_CT26_R24C_ODD.raw	8865	1508	29.32	832.4443	9	-0.8	417.2291	37.79	61324	14	F14:12466	1	1	Q99LV7|PIGX_MOUSE			PEAKS DB	APFSAGKGV	VGKGASFPA	P	A	V	1	APFSAGKGV	1258	21.198	FALSE	10.557	FALSE	0.951	TRUE	20.822	FALSE	8.483	FALSE	H-2-Ld	0.951
APGAHGPFL	HFX147_IPP253_AAT_CT26_R48C_ODD.raw	18306	2127	23.83	865.4446	9	0.2	433.7296	47.49	1093800	38	F38:16174	2	2	Q8R089|FBRS_MOUSE			PEAKS DB	APGAHGPFL	LFPGHAGPA	P	H	L	1	APGAHGPFL	1260	3.626	FALSE	4.818	FALSE	0.058	TRUE	6.852	FALSE	5.529	FALSE	H-2-Ld	0.058
APGPAHSDFL	HFX147_IPP253_AAT_CT26_C24A_EVEN.raw	1110	1110	27.27	1010.4821	10	0.2	506.2484	48.03	821490	1	F1:17560	1	1	Q9QZM3|CLCF1_MOUSE			PEAKS DB	APGPAHSDFL	LFDSHAPGPA	P	A	L	1	APGPAHSDFL	1261	0.15	TRUE	7.467	FALSE	0.279	TRUE	13.116	FALSE	19.799	FALSE	H-2-Dd	0.15
APGPAHSDFL	HFX147_IPP253_AAT_CT26_C24B_EVEN.raw	2451	1102	30.86	1010.4821	10	0.9	506.2488	48.1	7012800	5	F5:17715	1	1	Q9QZM3|CLCF1_MOUSE			PEAKS DB	APGPAHSDFL	LFDSHAPGPA	P	A	L	1	APGPAHSDFL	1262	0.15	TRUE	7.467	FALSE	0.279	TRUE	13.116	FALSE	19.799	FALSE	H-2-Dd	0.15
APGPAHSDFL	HFX147_IPP253_AAT_CT26_C24C_EVEN.raw	3621	656	33.94	1010.4821	10	-0.3	506.2482	48.07	2430100	7	F7:17676	1	1	Q9QZM3|CLCF1_MOUSE			PEAKS DB	APGPAHSDFL	LFDSHAPGPA	P	A	L	1	APGPAHSDFL	1263	0.15	TRUE	7.467	FALSE	0.279	TRUE	13.116	FALSE	19.799	FALSE	H-2-Dd	0.15
APGPAHSDFL	HFX147_IPP253_AAT_CT26_C48B_EVEN.raw	10395	687	30.23	1010.4821	10	-0.3	506.2482	48.07	4251100	29	F29:17761	1	1	Q9QZM3|CLCF1_MOUSE			PEAKS DB	APGPAHSDFL	LFDSHAPGPA	P	A	L	1	APGPAHSDFL	1264	0.15	TRUE	7.467	FALSE	0.279	TRUE	13.116	FALSE	19.799	FALSE	H-2-Dd	0.15
APGPAHSDFL	HFX147_IPP253_AAT_CT26_C48C_EVEN.raw	11262	654	36.07	1010.4821	10	0.4	506.2485	48.05	2024200	31	F31:17822	1	1	Q9QZM3|CLCF1_MOUSE			PEAKS DB	APGPAHSDFL	LFDSHAPGPA	P	A	L	1	APGPAHSDFL	1265	0.15	TRUE	7.467	FALSE	0.279	TRUE	13.116	FALSE	19.799	FALSE	H-2-Dd	0.15
APGPAHSDFL	HFX147_IPP253_AAT_CT26_R24A_EVEN.raw	4625	446	39.55	1010.4821	10	1.2	506.2489	48	1926900	9	F9:17720	1	1	Q9QZM3|CLCF1_MOUSE			PEAKS DB	APGPAHSDFL	LFDSHAPGPA	P	A	L	1	APGPAHSDFL	1266	0.15	TRUE	7.467	FALSE	0.279	TRUE	13.116	FALSE	19.799	FALSE	H-2-Dd	0.15
APGPAHSDFL	HFX147_IPP253_AAT_CT26_R24B_EVEN.raw	5796	337	46.23	1010.4821	10	0.8	506.2487	48.03	6973700	11	F11:17907	1	1	Q9QZM3|CLCF1_MOUSE			PEAKS DB	APGPAHSDFL	LFDSHAPGPA	P	A	L	1	APGPAHSDFL	1267	0.15	TRUE	7.467	FALSE	0.279	TRUE	13.116	FALSE	19.799	FALSE	H-2-Dd	0.15
APGPAHSDFL	HFX147_IPP253_AAT_CT26_R24C_EVEN.raw	8296	939	35.52	1010.4821	10	0.9	506.2488	48.05	3672100	13	F13:17762	2	2	Q9QZM3|CLCF1_MOUSE			PEAKS DB	APGPAHSDFL	LFDSHAPGPA	P	A	L	1	APGPAHSDFL	1268	0.15	TRUE	7.467	FALSE	0.279	TRUE	13.116	FALSE	19.799	FALSE	H-2-Dd	0.15
APGPAHSDFL	HFX147_IPP253_AAT_CT26_R48A_EVEN.raw	12785	709	39.78	1010.4821	10	0.9	506.2488	48.06	10832000	33	F33:18045	2	2	Q9QZM3|CLCF1_MOUSE			PEAKS DB	APGPAHSDFL	LFDSHAPGPA	P	A	L	1	APGPAHSDFL	1269	0.15	TRUE	7.467	FALSE	0.279	TRUE	13.116	FALSE	19.799	FALSE	H-2-Dd	0.15
APGPAHSDFL	HFX147_IPP253_AAT_CT26_R48B_EVEN.raw	14736	515	42.5	1010.4821	10	1.1	506.2489	48.04	8043700	35	F35:18037	2	2	Q9QZM3|CLCF1_MOUSE			PEAKS DB	APGPAHSDFL	LFDSHAPGPA	P	A	L	1	APGPAHSDFL	1270	0.15	TRUE	7.467	FALSE	0.279	TRUE	13.116	FALSE	19.799	FALSE	H-2-Dd	0.15
APGPAHSDFL	HFX147_IPP253_AAT_CT26_R48C_EVEN.raw	16844	665	40.59	1010.4821	10	1.5	506.2491	48.01	4216600	37	F37:17927	1	1	Q9QZM3|CLCF1_MOUSE			PEAKS DB	APGPAHSDFL	LFDSHAPGPA	P	A	L	1	APGPAHSDFL	1271	0.15	TRUE	7.467	FALSE	0.279	TRUE	13.116	FALSE	19.799	FALSE	H-2-Dd	0.15
APGPINFT	HFX147_IPP253_AAT_CT26_R24B_EVEN.raw	6315	856	36.98	815.4177	8	0.4	816.4253	61.3	564240	11	F11:23129	1	1	Q9CQ19|MYL9_MOUSE:Q3THE2|ML12B_MOUSE:P51667|MLRV_MOUSE:Q62082|MYL10_MOUSE			PEAKS DB	APGPINFT	TFNIPGPA	P	I	T	1	APGPINFT	1272	42.75	FALSE	45.571	FALSE	12.119	FALSE	58.863	FALSE	40.407	FALSE
APGPPRSGLV	HFX147_IPP253_AAT_CT26_R24B_ODD.raw	6633	1174	32.98	949.5345	10	-0.5	475.7743	40.88	594610	12	F12:13539	1	1	Q61210|ARHG1_MOUSE			PEAKS DB	APGPPRSGLV	VLGSRPPGPA	P	P	V	1	APGPPRSGLV	1273	1.266	TRUE	10.593	FALSE	2.739	FALSE	18.549	FALSE	28.08	FALSE	H-2-Dd	1.266
APGPPRSGLV	HFX147_IPP253_AAT_CT26_R24C_ODD.raw	8777	1420	30.18	949.5345	10	-0.9	475.7741	40.91	441910	14	F14:13684	1	1	Q61210|ARHG1_MOUSE			PEAKS DB	APGPPRSGLV	VLGSRPPGPA	P	P	V	1	APGPPRSGLV	1274	1.266	TRUE	10.593	FALSE	2.739	FALSE	18.549	FALSE	28.08	FALSE	H-2-Dd	1.266
APGPPRSGLV	HFX147_IPP253_AAT_CT26_R48A_ODD.raw	14200	2124	23.92	949.5345	10	0.4	475.7747	40.94	671060	34	F34:13676	2	2	Q61210|ARHG1_MOUSE			PEAKS DB	APGPPRSGLV	VLGSRPPGPA	P	P	V	1	APGPPRSGLV	1275	1.266	TRUE	10.593	FALSE	2.739	FALSE	18.549	FALSE	28.08	FALSE	H-2-Dd	1.266
APGPQRFSPAGL	HFX147_IPP253_AAT_CT26_C24A_EVEN.raw	1277	1277	25.36	1196.6301	12	1.1	599.323	50.89	703270	1	F1:18707	2	2	E9Q309|CE350_MOUSE			PEAKS DB	APGPQRFSPAGL	LGAPSFRQPGPA	P	Q	L	1	APGPQRFSPAGL	1276	28.438	FALSE	21.559	FALSE	0.995	TRUE	33.308	FALSE	32.526	FALSE	H-2-Ld	0.995
APGPQRFSPAGL	HFX147_IPP253_AAT_CT26_C24B_ODD.raw	1467	118	47.66	1196.6301	12	0	599.3223	50.84	1618500	6	F6:17572	2	2	E9Q309|CE350_MOUSE			PEAKS DB	APGPQRFSPAGL	LGAPSFRQPGPA	P	Q	L	1	APGPQRFSPAGL	1277	28.438	FALSE	21.559	FALSE	0.995	TRUE	33.308	FALSE	32.526	FALSE	H-2-Ld	0.995
APGPQRFSPAGL	HFX147_IPP253_AAT_CT26_C24C_ODD.raw	3337	372	39.06	1196.6301	12	0.2	599.3224	50.88	1135600	8	F8:17673	2	2	E9Q309|CE350_MOUSE			PEAKS DB	APGPQRFSPAGL	LGAPSFRQPGPA	P	Q	L	1	APGPQRFSPAGL	1278	28.438	FALSE	21.559	FALSE	0.995	TRUE	33.308	FALSE	32.526	FALSE	H-2-Ld	0.995
APGPQRFSPAGL	HFX147_IPP253_AAT_CT26_C48C_ODD.raw	11094	486	38.88	1196.6301	12	-1.9	599.3212	50.84	1243200	32	F32:17513	2	2	E9Q309|CE350_MOUSE			PEAKS DB	APGPQRFSPAGL	LGAPSFRQPGPA	P	Q	L	1	APGPQRFSPAGL	1279	28.438	FALSE	21.559	FALSE	0.995	TRUE	33.308	FALSE	32.526	FALSE	H-2-Ld	0.995
APGPQRFSPAGL	HFX147_IPP253_AAT_CT26_R24A_EVEN.raw	4561	382	40.74	1196.6301	12	-0.2	599.3222	50.87	1271000	9	F9:18773	1	1	E9Q309|CE350_MOUSE			PEAKS DB	APGPQRFSPAGL	LGAPSFRQPGPA	P	Q	L	1	APGPQRFSPAGL	1280	28.438	FALSE	21.559	FALSE	0.995	TRUE	33.308	FALSE	32.526	FALSE	H-2-Ld	0.995
APGPQRFSPAGL	HFX147_IPP253_AAT_CT26_R24B_ODD.raw	6074	615	40.5	1196.6301	12	-0.3	599.3221	50.86	2691700	12	F12:17487	2	2	E9Q309|CE350_MOUSE			PEAKS DB	APGPQRFSPAGL	LGAPSFRQPGPA	P	Q	L	1	APGPQRFSPAGL	1281	28.438	FALSE	21.559	FALSE	0.995	TRUE	33.308	FALSE	32.526	FALSE	H-2-Ld	0.995
APGPQRFSPAGL	HFX147_IPP253_AAT_CT26_R24C_ODD.raw	8087	730	38.03	1196.6301	12	-0.7	599.3219	50.91	1629700	14	F14:17635	2	2	E9Q309|CE350_MOUSE			PEAKS DB	APGPQRFSPAGL	LGAPSFRQPGPA	P	Q	L	1	APGPQRFSPAGL	1282	28.438	FALSE	21.559	FALSE	0.995	TRUE	33.308	FALSE	32.526	FALSE	H-2-Ld	0.995
APGPQRFSPAGL	HFX147_IPP253_AAT_CT26_R48A_ODD.raw	12348	272	48.75	1196.6301	12	0.1	599.3224	50.87	2644800	34	F34:17577	2	2	E9Q309|CE350_MOUSE			PEAKS DB	APGPQRFSPAGL	LGAPSFRQPGPA	P	Q	L	1	APGPQRFSPAGL	1283	28.438	FALSE	21.559	FALSE	0.995	TRUE	33.308	FALSE	32.526	FALSE	H-2-Ld	0.995
APGPQRFSPAGL	HFX147_IPP253_AAT_CT26_R48B_ODD.raw	14366	145	54.34	1196.6301	12	0.8	599.3228	50.85	2102700	36	F36:17627	2	2	E9Q309|CE350_MOUSE			PEAKS DB	APGPQRFSPAGL	LGAPSFRQPGPA	P	Q	L	1	APGPQRFSPAGL	1284	28.438	FALSE	21.559	FALSE	0.995	TRUE	33.308	FALSE	32.526	FALSE	H-2-Ld	0.995
APGPQRFSPAGL	HFX147_IPP253_AAT_CT26_R48C_ODD.raw	16305	126	53.03	1196.6301	12	0.6	599.3227	50.91	4674300	38	F38:17507	2	2	E9Q309|CE350_MOUSE			PEAKS DB	APGPQRFSPAGL	LGAPSFRQPGPA	P	Q	L	1	APGPQRFSPAGL	1285	28.438	FALSE	21.559	FALSE	0.995	TRUE	33.308	FALSE	32.526	FALSE	H-2-Ld	0.995
APGPVGPAG	HFX147_IPP253_AAT_CT26_C48A_EVEN.raw	9457	116	34.6	721.3759	9	1.1	722.3839	39.26	445640	27	F27:14174	1	1	Q01149|CO1A2_MOUSE:P11087|CO1A1_MOUSE			PEAKS DB	APGPVGPAG	GAPGVPGPA	P	V	G	1	APGPVGPAG	1286	53.529	FALSE	45.786	FALSE	6.083	FALSE	37.458	FALSE	53.02	FALSE
APGPVHTQEI	HFX147_IPP253_AAT_CT26_C24A_ODD.raw	328	328	39.43	1047.5349	10	-1.2	524.7741	38.75	2413000	2	F2:12716	1	1	Q61210|ARHG1_MOUSE			PEAKS DB	APGPVHTQEI	IEQTHVPGPA	P	V	I	1	APGPVHTQEI	1287	0.204	TRUE	5.569	FALSE	0.339	TRUE	11.493	FALSE	9.035	FALSE	H-2-Dd	0.204
APGPVHTQEI	HFX147_IPP253_AAT_CT26_C24B_EVEN.raw	1555	206	44.22	1047.5349	10	1.1	524.7753	38.85	8347900	5	F5:14141	2	2	Q61210|ARHG1_MOUSE			PEAKS DB	APGPVHTQEI	IEQTHVPGPA	P	V	I	1	APGPVHTQEI	1288	0.204	TRUE	5.569	FALSE	0.339	TRUE	11.493	FALSE	9.035	FALSE	H-2-Dd	0.204
APGPVHTQEI	HFX147_IPP253_AAT_CT26_C24C_EVEN.raw	3055	90	47.35	1047.5349	10	0	524.7747	38.75	998970	7	F7:14062	1	1	Q61210|ARHG1_MOUSE			PEAKS DB	APGPVHTQEI	IEQTHVPGPA	P	V	I	1	APGPVHTQEI	1289	0.204	TRUE	5.569	FALSE	0.339	TRUE	11.493	FALSE	9.035	FALSE	H-2-Dd	0.204
APGPVHTQEI	HFX147_IPP253_AAT_CT26_R24A_EVEN.raw	5256	1077	28.58	1047.5349	10	1.5	524.7755	38.75	967400	9	F9:14084	1	1	Q61210|ARHG1_MOUSE			PEAKS DB	APGPVHTQEI	IEQTHVPGPA	P	V	I	1	APGPVHTQEI	1290	0.204	TRUE	5.569	FALSE	0.339	TRUE	11.493	FALSE	9.035	FALSE	H-2-Dd	0.204
APGPVHTQEI	HFX147_IPP253_AAT_CT26_R24B_EVEN.raw	5712	253	49.06	1047.5349	10	1.7	524.7756	38.81	15701000	11	F11:14293	2	2	Q61210|ARHG1_MOUSE			PEAKS DB	APGPVHTQEI	IEQTHVPGPA	P	V	I	1	APGPVHTQEI	1291	0.204	TRUE	5.569	FALSE	0.339	TRUE	11.493	FALSE	9.035	FALSE	H-2-Dd	0.204
APGPVHTQEI	HFX147_IPP253_AAT_CT26_R24C_ODD.raw	7487	130	53	1047.5349	10	-0.4	524.7745	38.8	6508300	14	F14:12911	1	1	Q61210|ARHG1_MOUSE			PEAKS DB	APGPVHTQEI	IEQTHVPGPA	P	V	I	1	APGPVHTQEI	1292	0.204	TRUE	5.569	FALSE	0.339	TRUE	11.493	FALSE	9.035	FALSE	H-2-Dd	0.204
APGPVHTQEI	HFX147_IPP253_AAT_CT26_R48A_EVEN.raw	12933	857	37.86	1047.5349	10	0.9	524.7752	38.75	0	33	F33:14434	0	0	Q61210|ARHG1_MOUSE			PEAKS DB	APGPVHTQEI	IEQTHVPGPA	P	V	I	1	APGPVHTQEI	1293	0.204	TRUE	5.569	FALSE	0.339	TRUE	11.493	FALSE	9.035	FALSE	H-2-Dd	0.204
APGPVHTQEI	HFX147_IPP253_AAT_CT26_R48B_EVEN.raw	14901	680	39.49	1047.5349	10	0.8	524.7751	38.81	14013000	35	F35:14335	2	2	Q61210|ARHG1_MOUSE			PEAKS DB	APGPVHTQEI	IEQTHVPGPA	P	V	I	1	APGPVHTQEI	1294	0.204	TRUE	5.569	FALSE	0.339	TRUE	11.493	FALSE	9.035	FALSE	H-2-Dd	0.204
APGRVNII	HFX147_IPP253_AAT_CT26_C24B_EVEN.raw	2859	1510	26.3	838.5024	8	0.5	420.2587	45.28	1912300	5	F5:16643	1	1	Q68FH4|GALK2_MOUSE			PEAKS DB	APGRVNII	IINVRGPA	P	V	I	1	APGRVNII	1295	8.498	FALSE	21.811	FALSE	2.893	FALSE	33.849	FALSE	20.866	FALSE
APGRVNII	HFX147_IPP253_AAT_CT26_R24A_EVEN.raw	5164	985	30.09	838.5024	8	-1.1	420.258	45.23	3244500	9	F9:16586	1	1	Q68FH4|GALK2_MOUSE			PEAKS DB	APGRVNII	IINVRGPA	P	V	I	1	APGRVNII	1296	8.498	FALSE	21.811	FALSE	2.893	FALSE	33.849	FALSE	20.866	FALSE
APGRVNLI	HFX147_IPP253_AAT_CT26_C24B_EVEN.raw	2858	1509	26.3	838.5024	8	0.5	420.2587	45.28	1912300	5	F5:16643	1	1	Q9R0N0|GALK1_MOUSE			PEAKS DB	APGRVNLI	ILNVRGPA	P	V	I	1	APGRVNLI	1297	3.465	FALSE	18.973	FALSE	1.98	TRUE	29.364	FALSE	14.828	FALSE	H-2-Ld	1.98
APGRVNLI	HFX147_IPP253_AAT_CT26_R24A_EVEN.raw	5163	984	30.09	838.5024	8	-1.1	420.258	45.23	3244500	9	F9:16586	1	1	Q9R0N0|GALK1_MOUSE			PEAKS DB	APGRVNLI	ILNVRGPA	P	V	I	1	APGRVNLI	1298	3.465	FALSE	18.973	FALSE	1.98	TRUE	29.364	FALSE	14.828	FALSE	H-2-Ld	1.98
APGSPNHQEL	HFX147_IPP253_AAT_CT26_C24C_ODD.raw	4112	1147	26.23	1048.4938	10	3.7	525.2561	40.78	0	8	F8:13707	0	0	Q8CCE9|E4F1_MOUSE			PEAKS DB	APGSPNHQEL	LEQHNPSGPA	P	P	L	1	APGSPNHQEL	1299	1.601	TRUE	3.76	FALSE	0.143	TRUE	7.204	FALSE	7.186	FALSE	H-2-Ld	0.143
APGSRFLVT	HFX147_IPP253_AAT_CT26_R24A_EVEN.raw	5370	1191	26.73	946.5236	9	-0.2	474.269	46.99	2915600	9	F9:17241	1	1	Q8R422|CD109_MOUSE			PEAKS DB	APGSRFLVT	TVLFRSGPA	P	R	T	1	APGSRFLVT	1300	21.099	FALSE	24.772	FALSE	5.335	FALSE	48.305	FALSE	24.369	FALSE
APHKTGLEL	HFX147_IPP253_AAT_CT26_R48C_EVEN.raw	17805	1626	29.14	964.5342	9	0.7	483.2747	34.86	9688400	37	F37:12619	1	1	Q6PG16|HJURP_MOUSE			PEAKS DB	APHKTGLEL	LELGTKHPA	P	T	L	1	APHKTGLEL	1301	4.871	FALSE	1.561	TRUE	0.008	TRUE	4.281	FALSE	1.737	TRUE	H-2-Ld	0.008
APHQVITNL	HFX147_IPP253_AAT_CT26_R24B_ODD.raw	6211	752	38.28	991.545	9	-0.5	496.7796	43.85	617820	12	F12:14733	1	1	Q60974|NCOR1_MOUSE			PEAKS DB	APHQVITNL	LNTIVQHPA	P	V	L	1	APHQVITNL	1302	3.7	FALSE	0.948	TRUE	0.005	TRUE	4.322	FALSE	1.627	TRUE	H-2-Ld	0.005
APLAKVIHDNFG	HFX147_IPP253_AAT_CT26_R24C_ODD.raw	8791	1434	30.05	1280.6876	12	0.9	641.3517	49.21	464960	14	F14:17009	1	1	P16858|G3P_MOUSE			PEAKS DB	APLAKVIHDNFG	GFNDHIVKALPA	P	K	G	1	APLAKVIHDNFG	1303	50.294	FALSE	62.045	FALSE	8.855	FALSE	68.35	FALSE	42.547	FALSE
APLGASPRLVL	HFX147_IPP253_AAT_CT26_R48A_ODD.raw	13063	987	36.23	1092.6655	11	0.5	547.3403	58.76	0	34	F34:20759	0	0	Q9D1G2|PMVK_MOUSE			PEAKS DB	APLGASPRLVL	LVLRPSAGLPA	P	A	L	1	APLGASPRLVL	1304	7.444	FALSE	8.186	FALSE	0.203	TRUE	13.642	FALSE	17.77	FALSE	H-2-Ld	0.203
APLKEFTI	HFX147_IPP253_AAT_CT26_C48C_ODD.raw	11465	857	33.14	917.5222	8	-0.5	459.7681	55.67	242370	32	F32:19442	1	1	Q9D684|RIN2_MOUSE			PEAKS DB	APLKEFTI	ITFEKLPA	P	E	I	1	APLKEFTI	1305	2.25	FALSE	11.704	FALSE	0.632	TRUE	40.746	FALSE	20.225	FALSE	H-2-Ld	0.632
APLKEFTI	HFX147_IPP253_AAT_CT26_R24B_ODD.raw	7094	1635	27.53	917.5222	8	-0.6	459.7681	55.56	241060	12	F12:19383	1	1	Q9D684|RIN2_MOUSE			PEAKS DB	APLKEFTI	ITFEKLPA	P	E	I	1	APLKEFTI	1306	2.25	FALSE	11.704	FALSE	0.632	TRUE	40.746	FALSE	20.225	FALSE	H-2-Ld	0.632
APLKEFTI	HFX147_IPP253_AAT_CT26_R48A_ODD.raw	13834	1758	27.54	917.5222	8	1.1	459.7689	55.65	281220	34	F34:19507	1	1	Q9D684|RIN2_MOUSE			PEAKS DB	APLKEFTI	ITFEKLPA	P	E	I	1	APLKEFTI	1307	2.25	FALSE	11.704	FALSE	0.632	TRUE	40.746	FALSE	20.225	FALSE	H-2-Ld	0.632
APLKQTFDL	HFX147_IPP253_AAT_CT26_C24A_ODD.raw	393	393	38.15	1031.5651	9	1.2	516.7904	53.74	663040	2	F2:18700	1	1	Q9CRT8|XPOT_MOUSE			PEAKS DB	APLKQTFDL	LDFTQKLPA	P	Q	L	1	APLKQTFDL	1308	6.446	FALSE	8.291	FALSE	0.023	TRUE	18.634	FALSE	4.701	FALSE	H-2-Ld	0.023
APLKQTFDL	HFX147_IPP253_AAT_CT26_C24C_ODD.raw	3749	784	31.6	1031.5651	9	1.5	516.7906	53.8	1935300	8	F8:18820	1	1	Q9CRT8|XPOT_MOUSE			PEAKS DB	APLKQTFDL	LDFTQKLPA	P	Q	L	1	APLKQTFDL	1309	6.446	FALSE	8.291	FALSE	0.023	TRUE	18.634	FALSE	4.701	FALSE	H-2-Ld	0.023
APLKQTFDL	HFX147_IPP253_AAT_CT26_C48C_ODD.raw	11809	1201	28.38	1031.5651	9	0.9	516.7903	53.82	2561500	32	F32:18685	1	1	Q9CRT8|XPOT_MOUSE			PEAKS DB	APLKQTFDL	LDFTQKLPA	P	Q	L	1	APLKQTFDL	1310	6.446	FALSE	8.291	FALSE	0.023	TRUE	18.634	FALSE	4.701	FALSE	H-2-Ld	0.023
APLKQTFDL	HFX147_IPP253_AAT_CT26_R24B_ODD.raw	6163	704	39.15	1031.5651	9	1.6	516.7906	53.71	5070100	12	F12:18619	1	1	Q9CRT8|XPOT_MOUSE			PEAKS DB	APLKQTFDL	LDFTQKLPA	P	Q	L	1	APLKQTFDL	1311	6.446	FALSE	8.291	FALSE	0.023	TRUE	18.634	FALSE	4.701	FALSE	H-2-Ld	0.023
APLKQTFDL	HFX147_IPP253_AAT_CT26_R24C_ODD.raw	7901	544	41.04	1031.5651	9	0.6	516.7901	53.83	4135000	14	F14:18803	1	1	Q9CRT8|XPOT_MOUSE			PEAKS DB	APLKQTFDL	LDFTQKLPA	P	Q	L	1	APLKQTFDL	1312	6.446	FALSE	8.291	FALSE	0.023	TRUE	18.634	FALSE	4.701	FALSE	H-2-Ld	0.023
APLKQTFDL	HFX147_IPP253_AAT_CT26_R48A_ODD.raw	12519	443	44.48	1031.5651	9	1.3	516.7905	53.8	5803300	34	F34:18755	1	1	Q9CRT8|XPOT_MOUSE			PEAKS DB	APLKQTFDL	LDFTQKLPA	P	Q	L	1	APLKQTFDL	1313	6.446	FALSE	8.291	FALSE	0.023	TRUE	18.634	FALSE	4.701	FALSE	H-2-Ld	0.023
APLKQTFDL	HFX147_IPP253_AAT_CT26_R48B_ODD.raw	14928	707	38.94	1031.5651	9	0.6	516.7901	53.83	5182000	36	F36:18800	1	1	Q9CRT8|XPOT_MOUSE			PEAKS DB	APLKQTFDL	LDFTQKLPA	P	Q	L	1	APLKQTFDL	1314	6.446	FALSE	8.291	FALSE	0.023	TRUE	18.634	FALSE	4.701	FALSE	H-2-Ld	0.023
APLKQTFDL	HFX147_IPP253_AAT_CT26_R48C_ODD.raw	17345	1166	34.42	1031.5651	9	0.2	516.7899	53.83	6684600	38	F38:18673	1	1	Q9CRT8|XPOT_MOUSE			PEAKS DB	APLKQTFDL	LDFTQKLPA	P	Q	L	1	APLKQTFDL	1315	6.446	FALSE	8.291	FALSE	0.023	TRUE	18.634	FALSE	4.701	FALSE	H-2-Ld	0.023
APLSAKFADI	HFX147_IPP253_AAT_CT26_C24B_ODD.raw	2873	1524	26.16	1031.5651	10	-0.5	516.7896	53.83	3300800	6	F6:18719	1	1	Q8CGI1|F193A_MOUSE			PEAKS DB	APLSAKFADI	IDAFKASLPA	P	A	I	1	APLSAKFADI	1316	20.483	FALSE	19.553	FALSE	1.017	TRUE	36.915	FALSE	21.424	FALSE	H-2-Ld	1.017
APPKYDNL	HFX147_IPP253_AAT_CT26_R48B_ODD.raw	16171	1950	24.47	916.4654	8	0.8	459.2404	39.93	735790	36	F36:13306	1	1	Q61609|S20A1_MOUSE			PEAKS DB	APPKYDNL	LNDYKPPA	P	Y	L	1	APPKYDNL	1317	0.355	TRUE	7.756	FALSE	1.086	TRUE	13.6	FALSE	15.473	FALSE	H-2-Dd	0.355
APPRKALF	HFX147_IPP253_AAT_CT26_C24A_EVEN.raw	1123	1123	27.09	898.5388	8	0.5	450.2769	34.94	414930	1	F1:12404	1	1	Q9CPV2|APC16_MOUSE			PEAKS DB	APPRKALF	FLAKRPPA	P	K	F	1	APPRKALF	1318	0.325	TRUE	10.093	FALSE	1.165	TRUE	8.075	FALSE	12.45	FALSE	H-2-Dd	0.325
APPRKALF	HFX147_IPP253_AAT_CT26_C24B_EVEN.raw	2348	999	32.07	898.5388	8	0.2	450.2768	35.01	370890	5	F5:12611	1	1	Q9CPV2|APC16_MOUSE			PEAKS DB	APPRKALF	FLAKRPPA	P	K	F	1	APPRKALF	1319	0.325	TRUE	10.093	FALSE	1.165	TRUE	8.075	FALSE	12.45	FALSE	H-2-Dd	0.325
APPRKALF	HFX147_IPP253_AAT_CT26_R24B_EVEN.raw	7241	1782	25.89	898.5388	8	0.4	450.2769	34.94	570920	11	F11:12751	1	1	Q9CPV2|APC16_MOUSE			PEAKS DB	APPRKALF	FLAKRPPA	P	K	F	1	APPRKALF	1320	0.325	TRUE	10.093	FALSE	1.165	TRUE	8.075	FALSE	12.45	FALSE	H-2-Dd	0.325
APPRKALF	HFX147_IPP253_AAT_CT26_R24C_EVEN.raw	8643	1286	31.7	898.5388	8	-0.2	450.2766	34.94	807130	13	F13:12610	1	1	Q9CPV2|APC16_MOUSE			PEAKS DB	APPRKALF	FLAKRPPA	P	K	F	1	APPRKALF	1321	0.325	TRUE	10.093	FALSE	1.165	TRUE	8.075	FALSE	12.45	FALSE	H-2-Dd	0.325
APPRKALF	HFX147_IPP253_AAT_CT26_R48C_EVEN.raw	17695	1516	30.26	898.5388	8	0.5	450.2769	34.96	1230200	37	F37:12725	1	1	Q9CPV2|APC16_MOUSE			PEAKS DB	APPRKALF	FLAKRPPA	P	K	F	1	APPRKALF	1322	0.325	TRUE	10.093	FALSE	1.165	TRUE	8.075	FALSE	12.45	FALSE	H-2-Dd	0.325
APPRLHHL	HFX147_IPP253_AAT_CT26_R24A_ODD.raw	5444	1265	25.65	939.5402	8	0.6	470.7776	29.18	410310	10	F10:8901	1	1	Q99ML9|RN111_MOUSE			PEAKS DB	APPRLHHL	LHHLRPPA	P	L	L	1	APPRLHHL	1323	0.12	TRUE	3.934	FALSE	0.338	TRUE	6.881	FALSE	6.359	FALSE	H-2-Dd	0.12
APPRLHHL	HFX147_IPP253_AAT_CT26_R24C_ODD.raw	8997	1640	27.76	939.5402	8	0.3	470.7775	29.19	303160	14	F14:9072	1	1	Q99ML9|RN111_MOUSE			PEAKS DB	APPRLHHL	LHHLRPPA	P	L	L	1	APPRLHHL	1324	0.12	TRUE	3.934	FALSE	0.338	TRUE	6.881	FALSE	6.359	FALSE	H-2-Dd	0.12
APPRLHHL	HFX147_IPP253_AAT_CT26_R48B_ODD.raw	15883	1662	27.87	939.5402	8	-0.2	470.7773	29.24	419870	36	F36:9122	1	1	Q99ML9|RN111_MOUSE			PEAKS DB	APPRLHHL	LHHLRPPA	P	L	L	1	APPRLHHL	1325	0.12	TRUE	3.934	FALSE	0.338	TRUE	6.881	FALSE	6.359	FALSE	H-2-Dd	0.12
APPRLHHL	HFX147_IPP253_AAT_CT26_R48C_ODD.raw	17455	1276	33	939.5402	8	0.4	470.7776	29.19	1027400	38	F38:8914	1	1	Q99ML9|RN111_MOUSE			PEAKS DB	APPRLHHL	LHHLRPPA	P	L	L	1	APPRLHHL	1326	0.12	TRUE	3.934	FALSE	0.338	TRUE	6.881	FALSE	6.359	FALSE	H-2-Dd	0.12
APQAQPHNL	HFX147_IPP253_AAT_CT26_C24B_EVEN.raw	2234	885	33.43	974.4933	9	-1.3	488.2533	31.86	63749	5	F5:11384	1	1	Q60988|STIL_MOUSE			PEAKS DB	APQAQPHNL	LNHPQAQPA	P	Q	L	1	APQAQPHNL	1329	2.705	FALSE	2.993	FALSE	0.01	TRUE	5.547	FALSE	1.649	TRUE	H-2-Ld	0.01
APQAQPHNL	HFX147_IPP253_AAT_CT26_C24C_EVEN.raw	4096	1131	26.51	974.4933	9	0.2	488.2541	31.91	63178	7	F7:11344	1	1	Q60988|STIL_MOUSE			PEAKS DB	APQAQPHNL	LNHPQAQPA	P	Q	L	1	APQAQPHNL	1330	2.705	FALSE	2.993	FALSE	0.01	TRUE	5.547	FALSE	1.649	TRUE	H-2-Ld	0.01
APQAQPHNL	HFX147_IPP253_AAT_CT26_C48C_EVEN.raw	11389	781	34.17	974.4933	9	0	488.254	31.83	76053	31	F31:11367	1	1	Q60988|STIL_MOUSE			PEAKS DB	APQAQPHNL	LNHPQAQPA	P	Q	L	1	APQAQPHNL	1331	2.705	FALSE	2.993	FALSE	0.01	TRUE	5.547	FALSE	1.649	TRUE	H-2-Ld	0.01
APQAQPHNL	HFX147_IPP253_AAT_CT26_R24A_EVEN.raw	4562	383	40.73	974.4933	9	0.3	488.2541	31.83	256560	9	F9:11278	1	1	Q60988|STIL_MOUSE			PEAKS DB	APQAQPHNL	LNHPQAQPA	P	Q	L	1	APQAQPHNL	1332	2.705	FALSE	2.993	FALSE	0.01	TRUE	5.547	FALSE	1.649	TRUE	H-2-Ld	0.01
APQAQPHNL	HFX147_IPP253_AAT_CT26_R24B_EVEN.raw	7031	1572	28.25	974.4933	9	0	488.2539	31.83	131830	11	F11:11553	1	1	Q60988|STIL_MOUSE			PEAKS DB	APQAQPHNL	LNHPQAQPA	P	Q	L	1	APQAQPHNL	1333	2.705	FALSE	2.993	FALSE	0.01	TRUE	5.547	FALSE	1.649	TRUE	H-2-Ld	0.01
APQAQPHNL	HFX147_IPP253_AAT_CT26_R48C_EVEN.raw	16330	151	51.74	974.4933	9	0.4	488.2542	31.89	470700	37	F37:11512	1	1	Q60988|STIL_MOUSE			PEAKS DB	APQAQPHNL	LNHPQAQPA	P	Q	L	1	APQAQPHNL	1334	2.705	FALSE	2.993	FALSE	0.01	TRUE	5.547	FALSE	1.649	TRUE	H-2-Ld	0.01
APQPQILEL	HFX147_IPP253_AAT_CT26_C48C_ODD.raw	10908	300	42.79	1007.5651	9	1.2	1008.5736	71.02	59185	32	F32:25550	1	1	Q6ZWQ0|SYNE2_MOUSE			PEAKS DB	APQPQILEL	LELIQPQPA	P	Q	L	1	APQPQILEL	1335	1.831	TRUE	1.473	TRUE	0.004	TRUE	2.405	FALSE	0.727	TRUE	H-2-Ld	0.004
APQPQILEL	HFX147_IPP253_AAT_CT26_R48C_ODD.raw	17516	1337	32.34	1007.5651	9	1.4	1008.5738	71.03	177460	38	F38:25507	1	1	Q6ZWQ0|SYNE2_MOUSE			PEAKS DB	APQPQILEL	LELIQPQPA	P	Q	L	1	APQPQILEL	1336	1.831	TRUE	1.473	TRUE	0.004	TRUE	2.405	FALSE	0.727	TRUE	H-2-Ld	0.004
APQPQRHGL	HFX147_IPP253_AAT_CT26_R24B_EVEN.raw	6862	1403	30.27	1002.5359	9	-0.4	335.1858	27.73	0	11	F11:9912	0	0	Q9ESE1|LRBA_MOUSE			PEAKS DB	APQPQRHGL	LGHRQPQPA	P	Q	L	1	APQPQRHGL	1337	3.096	FALSE	2.991	FALSE	0.068	TRUE	7.587	FALSE	3.125	FALSE	H-2-Ld	0.068
APQPQRHGL	HFX147_IPP253_AAT_CT26_R24C_EVEN.raw	9269	1912	24.9	1002.5359	9	-0.4	335.1858	27.69	0	13	F13:9751	0	0	Q9ESE1|LRBA_MOUSE			PEAKS DB	APQPQRHGL	LGHRQPQPA	P	Q	L	1	APQPQRHGL	1338	3.096	FALSE	2.991	FALSE	0.068	TRUE	7.587	FALSE	3.125	FALSE	H-2-Ld	0.068
APQRAHEVL	HFX147_IPP253_AAT_CT26_C24A_EVEN.raw	717	717	32.71	1019.5512	9	-1.4	510.7822	29.66	146330	1	F1:10331	2	2	Q8BIG4|FBX28_MOUSE			PEAKS DB	APQRAHEVL	LVEHARQPA	P	A	L	1	APQRAHEVL	1339	3.938	FALSE	2.862	FALSE	0.05	TRUE	8.949	FALSE	3.89	FALSE	H-2-Ld	0.05
APQRAHEVL	HFX147_IPP253_AAT_CT26_C24B_EVEN.raw	1885	536	38.14	1019.5512	9	0.2	510.783	29.68	1525000	5	F5:10489	3	3	Q8BIG4|FBX28_MOUSE			PEAKS DB	APQRAHEVL	LVEHARQPA	P	A	L	1	APQRAHEVL	1340	3.938	FALSE	2.862	FALSE	0.05	TRUE	8.949	FALSE	3.89	FALSE	H-2-Ld	0.05
APQRAHEVL	HFX147_IPP253_AAT_CT26_C24C_EVEN.raw	3536	571	35.22	1019.5512	9	0.5	510.7831	29.65	593140	7	F7:10434	2	2	Q8BIG4|FBX28_MOUSE			PEAKS DB	APQRAHEVL	LVEHARQPA	P	A	L	1	APQRAHEVL	1341	3.938	FALSE	2.862	FALSE	0.05	TRUE	8.949	FALSE	3.89	FALSE	H-2-Ld	0.05
APQRAHEVL	HFX147_IPP253_AAT_CT26_C48C_EVEN.raw	12062	1454	25.06	1019.5512	9	4.6	510.7852	29.62	405030	31	F31:10496	1	1	Q8BIG4|FBX28_MOUSE			PEAKS DB	APQRAHEVL	LVEHARQPA	P	A	L	1	APQRAHEVL	1342	3.938	FALSE	2.862	FALSE	0.05	TRUE	8.949	FALSE	3.89	FALSE	H-2-Ld	0.05
APQRAHEVL	HFX147_IPP253_AAT_CT26_R24A_EVEN.raw	5075	896	31.47	1019.5512	9	1.2	510.7835	29.65	1104500	9	F9:10396	2	2	Q8BIG4|FBX28_MOUSE			PEAKS DB	APQRAHEVL	LVEHARQPA	P	A	L	1	APQRAHEVL	1343	3.938	FALSE	2.862	FALSE	0.05	TRUE	8.949	FALSE	3.89	FALSE	H-2-Ld	0.05
APQRAHEVL	HFX147_IPP253_AAT_CT26_R24B_EVEN.raw	6399	940	35.8	1019.5512	9	1	510.7834	29.61	2608300	11	F11:10643	3	3	Q8BIG4|FBX28_MOUSE			PEAKS DB	APQRAHEVL	LVEHARQPA	P	A	L	1	APQRAHEVL	1344	3.938	FALSE	2.862	FALSE	0.05	TRUE	8.949	FALSE	3.89	FALSE	H-2-Ld	0.05
APQRAHEVL	HFX147_IPP253_AAT_CT26_R24C_EVEN.raw	8709	1352	30.93	1019.5512	9	2	510.7839	29.6	1316200	13	F13:10497	3	3	Q8BIG4|FBX28_MOUSE			PEAKS DB	APQRAHEVL	LVEHARQPA	P	A	L	1	APQRAHEVL	1345	3.938	FALSE	2.862	FALSE	0.05	TRUE	8.949	FALSE	3.89	FALSE	H-2-Ld	0.05
APQRAHEVL	HFX147_IPP253_AAT_CT26_R48A_EVEN.raw	13200	1124	34.73	1019.5512	9	0.2	510.783	29.62	864040	33	F33:10804	2	2	Q8BIG4|FBX28_MOUSE			PEAKS DB	APQRAHEVL	LVEHARQPA	P	A	L	1	APQRAHEVL	1346	3.938	FALSE	2.862	FALSE	0.05	TRUE	8.949	FALSE	3.89	FALSE	H-2-Ld	0.05
APQRAHEVL	HFX147_IPP253_AAT_CT26_R48B_EVEN.raw	15247	1026	34.9	1019.5512	9	2.4	510.7841	29.57	947620	35	F35:10694	2	2	Q8BIG4|FBX28_MOUSE			PEAKS DB	APQRAHEVL	LVEHARQPA	P	A	L	1	APQRAHEVL	1347	3.938	FALSE	2.862	FALSE	0.05	TRUE	8.949	FALSE	3.89	FALSE	H-2-Ld	0.05
APQRAHEVL	HFX147_IPP253_AAT_CT26_R48C_EVEN.raw	16689	510	42.96	1019.5512	9	1.3	510.7835	29.66	2367500	37	F37:10624	4	4	Q8BIG4|FBX28_MOUSE			PEAKS DB	APQRAHEVL	LVEHARQPA	P	A	L	1	APQRAHEVL	1348	3.938	FALSE	2.862	FALSE	0.05	TRUE	8.949	FALSE	3.89	FALSE	H-2-Ld	0.05
APQSYQAPE	HFX147_IPP253_AAT_CT26_R24A_ODD.raw	5392	1213	26.41	989.4454	9	-1.3	495.7293	50.07	61945	10	F10:17161	1	1	#DECOY#Q9EPQ8|TCF20_MOUSE			PEAKS DB	APQSYQAPE	EPAQYSQPA	P	Y	E	1	APQSYQAPE	1349	50.294	FALSE	59.5	FALSE	20.971	FALSE	80.593	FALSE	70.645	FALSE
APSPAPDHIRF	HFX147_IPP253_AAT_CT26_C24B_EVEN.raw	2108	759	35	1206.6145	11	-1.1	403.2117	43.75	45033	5	F5:16066	1	1	Q8K385|FRRS1_MOUSE			PEAKS DB	APSPAPDHIRF	FRIHDPAPSPA	P	A	F	1	APSPAPDHIRF	1353	6.72	FALSE	13.655	FALSE	0.17	TRUE	7.431	FALSE	8.082	FALSE	H-2-Ld	0.17
APSPAPDHIRF	HFX147_IPP253_AAT_CT26_R24B_EVEN.raw	7025	1566	28.37	1206.6145	11	1	403.2125	43.64	133400	11	F11:16239	1	1	Q8K385|FRRS1_MOUSE			PEAKS DB	APSPAPDHIRF	FRIHDPAPSPA	P	A	F	1	APSPAPDHIRF	1354	6.72	FALSE	13.655	FALSE	0.17	TRUE	7.431	FALSE	8.082	FALSE	H-2-Ld	0.17
APSQLALFS	HFX147_IPP253_AAT_CT26_R24C_ODD.raw	9056	1699	27.14	932.4967	9	1.4	933.5052	70.5	365350	14	F14:25415	1	1	Q9CWJ9|PUR9_MOUSE			PEAKS DB	APSQLALFS	SFLALQSPA	P	L	S	1	APSQLALFS	1355	52.647	FALSE	37.962	FALSE	6.361	FALSE	57.063	FALSE	44.145	FALSE
APSRGGVNF	HFX147_IPP253_AAT_CT26_R48B_ODD.raw	16172	1951	24.45	903.4562	9	-0.3	452.7353	37.75	689170	36	F36:12443	1	1	Q8CGU1|CACO1_MOUSE			PEAKS DB	APSRGGVNF	FNVGGRSPA	P	G	F	1	APSRGGVNF	1356	3.686	FALSE	4.163	FALSE	0.029	TRUE	3.964	FALSE	3.288	FALSE	H-2-Ld	0.029
APSRIINL	HFX147_IPP253_AAT_CT26_C24A_EVEN.raw	1120	1120	27.1	882.5287	8	-1.3	442.2711	49.3	2947500	1	F1:18075	1	1	Q8CEE7|RDH13_MOUSE			PEAKS DB	APSRIINL	LNIIRSPA	P	I	L	1	APSRIINL	1357	0.651	TRUE	7.82	FALSE	0.179	TRUE	10.932	FALSE	6.582	FALSE	H-2-Ld	0.179
APSRIINL	HFX147_IPP253_AAT_CT26_C24B_EVEN.raw	2575	1226	29.43	882.5287	8	0	442.2716	49.36	3050500	5	F5:18257	1	1	Q8CEE7|RDH13_MOUSE			PEAKS DB	APSRIINL	LNIIRSPA	P	I	L	1	APSRIINL	1358	0.651	TRUE	7.82	FALSE	0.179	TRUE	10.932	FALSE	6.582	FALSE	H-2-Ld	0.179
APSRIINL	HFX147_IPP253_AAT_CT26_C48B_EVEN.raw	10353	645	31.08	882.5287	8	-0.1	442.2716	49.34	1696700	29	F29:18287	1	1	Q8CEE7|RDH13_MOUSE			PEAKS DB	APSRIINL	LNIIRSPA	P	I	L	1	APSRIINL	1359	0.651	TRUE	7.82	FALSE	0.179	TRUE	10.932	FALSE	6.582	FALSE	H-2-Ld	0.179
APSRIINL	HFX147_IPP253_AAT_CT26_C48C_EVEN.raw	11951	1343	26.49	882.5287	8	-0.5	442.2714	49.32	6946400	31	F31:18247	1	1	Q8CEE7|RDH13_MOUSE			PEAKS DB	APSRIINL	LNIIRSPA	P	I	L	1	APSRIINL	1360	0.651	TRUE	7.82	FALSE	0.179	TRUE	10.932	FALSE	6.582	FALSE	H-2-Ld	0.179
APSRIINL	HFX147_IPP253_AAT_CT26_R24A_EVEN.raw	5037	858	31.99	882.5287	8	0.2	442.2717	49.27	6366000	9	F9:18142	1	1	Q8CEE7|RDH13_MOUSE			PEAKS DB	APSRIINL	LNIIRSPA	P	I	L	1	APSRIINL	1361	0.651	TRUE	7.82	FALSE	0.179	TRUE	10.932	FALSE	6.582	FALSE	H-2-Ld	0.179
APSRIINL	HFX147_IPP253_AAT_CT26_R24C_ODD.raw	9258	1901	25.06	882.5287	8	1.3	442.2722	49.28	8669600	14	F14:17006	2	2	Q8CEE7|RDH13_MOUSE			PEAKS DB	APSRIINL	LNIIRSPA	P	I	L	1	APSRIINL	1362	0.651	TRUE	7.82	FALSE	0.179	TRUE	10.932	FALSE	6.582	FALSE	H-2-Ld	0.179
APSRIINL	HFX147_IPP253_AAT_CT26_R48A_EVEN.raw	14017	1941	25.51	882.5287	8	0	442.2716	49.33	7613800	33	F33:18571	2	2	Q8CEE7|RDH13_MOUSE			PEAKS DB	APSRIINL	LNIIRSPA	P	I	L	1	APSRIINL	1363	0.651	TRUE	7.82	FALSE	0.179	TRUE	10.932	FALSE	6.582	FALSE	H-2-Ld	0.179
APSRIINL	HFX147_IPP253_AAT_CT26_R48B_ODD.raw	15965	1744	26.79	882.5287	8	0.6	442.2719	49.31	4398700	36	F36:17023	2	2	Q8CEE7|RDH13_MOUSE			PEAKS DB	APSRIINL	LNIIRSPA	P	I	L	1	APSRIINL	1364	0.651	TRUE	7.82	FALSE	0.179	TRUE	10.932	FALSE	6.582	FALSE	H-2-Ld	0.179
APSRIINL	HFX147_IPP253_AAT_CT26_R48C_EVEN.raw	17665	1486	30.63	882.5287	8	0.1	442.2717	49.3	7463400	37	F37:18412	2	2	Q8CEE7|RDH13_MOUSE			PEAKS DB	APSRIINL	LNIIRSPA	P	I	L	1	APSRIINL	1365	0.651	TRUE	7.82	FALSE	0.179	TRUE	10.932	FALSE	6.582	FALSE	H-2-Ld	0.179
APSRIVNL	HFX147_IPP253_AAT_CT26_C24A_ODD.raw	401	401	37.94	868.513	8	0.5	435.264	44.72	6676200	2	F2:15109	2	2	Q9QYF1|RDH11_MOUSE			PEAKS DB	APSRIVNL	LNVIRSPA	P	I	L	1	APSRIVNL	1366	0.563	TRUE	6.787	FALSE	0.178	TRUE	11.117	FALSE	6.608	FALSE	H-2-Ld	0.178
APSRIVNL	HFX147_IPP253_AAT_CT26_C24B_EVEN.raw	1810	461	39.16	868.513	8	0.2	435.2639	44.86	7698000	5	F5:16486	2	2	Q9QYF1|RDH11_MOUSE			PEAKS DB	APSRIVNL	LNVIRSPA	P	I	L	1	APSRIVNL	1367	0.563	TRUE	6.787	FALSE	0.178	TRUE	11.117	FALSE	6.608	FALSE	H-2-Ld	0.178
APSRIVNL	HFX147_IPP253_AAT_CT26_C24C_ODD.raw	3309	344	39.47	868.513	8	-0.5	435.2635	44.78	12489000	8	F8:15250	2	2	Q9QYF1|RDH11_MOUSE			PEAKS DB	APSRIVNL	LNVIRSPA	P	I	L	1	APSRIVNL	1368	0.563	TRUE	6.787	FALSE	0.178	TRUE	11.117	FALSE	6.608	FALSE	H-2-Ld	0.178
APSRIVNL	HFX147_IPP253_AAT_CT26_C48B_EVEN.raw	10183	475	34.4	868.513	8	-0.7	435.2635	44.78	2307600	29	F29:16498	1	1	Q9QYF1|RDH11_MOUSE			PEAKS DB	APSRIVNL	LNVIRSPA	P	I	L	1	APSRIVNL	1369	0.563	TRUE	6.787	FALSE	0.178	TRUE	11.117	FALSE	6.608	FALSE	H-2-Ld	0.178
APSRIVNL	HFX147_IPP253_AAT_CT26_C48C_EVEN.raw	11253	645	36.13	868.513	8	0.6	435.264	44.84	11241000	31	F31:16482	1	1	Q9QYF1|RDH11_MOUSE			PEAKS DB	APSRIVNL	LNVIRSPA	P	I	L	1	APSRIVNL	1370	0.563	TRUE	6.787	FALSE	0.178	TRUE	11.117	FALSE	6.608	FALSE	H-2-Ld	0.178
APSRIVNL	HFX147_IPP253_AAT_CT26_R24A_EVEN.raw	5176	997	29.89	868.513	8	0.3	435.2639	44.8	5396000	9	F9:16364	1	1	Q9QYF1|RDH11_MOUSE			PEAKS DB	APSRIVNL	LNVIRSPA	P	I	L	1	APSRIVNL	1371	0.563	TRUE	6.787	FALSE	0.178	TRUE	11.117	FALSE	6.608	FALSE	H-2-Ld	0.178
APSRIVNL	HFX147_IPP253_AAT_CT26_R24B_ODD.raw	6672	1213	32.52	868.513	8	0	435.2638	44.75	14709000	12	F12:15052	2	2	Q9QYF1|RDH11_MOUSE			PEAKS DB	APSRIVNL	LNVIRSPA	P	I	L	1	APSRIVNL	1372	0.563	TRUE	6.787	FALSE	0.178	TRUE	11.117	FALSE	6.608	FALSE	H-2-Ld	0.178
APSRIVNL	HFX147_IPP253_AAT_CT26_R24C_EVEN.raw	8005	648	39.27	868.513	8	-0.2	435.2637	44.81	18763000	13	F13:16500	2	2	Q9QYF1|RDH11_MOUSE			PEAKS DB	APSRIVNL	LNVIRSPA	P	I	L	1	APSRIVNL	1373	0.563	TRUE	6.787	FALSE	0.178	TRUE	11.117	FALSE	6.608	FALSE	H-2-Ld	0.178
APSRIVNL	HFX147_IPP253_AAT_CT26_R48A_EVEN.raw	12697	621	41.27	868.513	8	0.3	435.2639	44.78	18113000	33	F33:16784	2	2	Q9QYF1|RDH11_MOUSE			PEAKS DB	APSRIVNL	LNVIRSPA	P	I	L	1	APSRIVNL	1374	0.563	TRUE	6.787	FALSE	0.178	TRUE	11.117	FALSE	6.608	FALSE	H-2-Ld	0.178
APSRIVNL	HFX147_IPP253_AAT_CT26_R48B_EVEN.raw	15630	1409	30.47	868.513	8	-0.6	435.2635	44.85	11495000	35	F35:16676	2	2	Q9QYF1|RDH11_MOUSE			PEAKS DB	APSRIVNL	LNVIRSPA	P	I	L	1	APSRIVNL	1375	0.563	TRUE	6.787	FALSE	0.178	TRUE	11.117	FALSE	6.608	FALSE	H-2-Ld	0.178
APSRIVNL	HFX147_IPP253_AAT_CT26_R48C_EVEN.raw	16611	432	44.51	868.513	8	0.5	435.264	44.78	28057000	37	F37:16598	2	2	Q9QYF1|RDH11_MOUSE			PEAKS DB	APSRIVNL	LNVIRSPA	P	I	L	1	APSRIVNL	1376	0.563	TRUE	6.787	FALSE	0.178	TRUE	11.117	FALSE	6.608	FALSE	H-2-Ld	0.178
APSTPLLTVRGSEG	HFX147_IPP253_AAT_CT26_R48A_EVEN.raw	12738	662	40.53	1383.7357	14	0.4	692.8754	50.17	218310	33	F33:18959	1	1	Q8BJW6|EIF2A_MOUSE			PEAKS DB	APSTPLLTVRGSEG	GESGRVTLLPTSPA	P	P	G	1	APSTPLLTVRGSEG	1377	92.5	FALSE	95	FALSE	55.682	FALSE	96	FALSE	93.214	FALSE
APSTPLLTVRGSEG	HFX147_IPP253_AAT_CT26_R48B_EVEN.raw	14680	459	43.45	1383.7357	14	0.2	692.8752	50.2	397210	35	F35:18847	1	1	Q8BJW6|EIF2A_MOUSE			PEAKS DB	APSTPLLTVRGSEG	GESGRVTLLPTSPA	P	P	G	1	APSTPLLTVRGSEG	1378	92.5	FALSE	95	FALSE	55.682	FALSE	96	FALSE	93.214	FALSE
APTGKRVAEDDEDD	HFX147_IPP253_AAT_CT26_R48A_EVEN.raw	12101	25	69.18	1516.6641	14	0.5	759.3397	21.57	1534400	33	F33:7655	5	5	P26350|PTMA_MOUSE			PEAKS DB	APTGKRVAEDDEDD	DDEDDEAVRKGTPA	P	K	D	1	APTGKRVAEDDEDD	1379	100	FALSE	100	FALSE	100	FALSE	99.667	FALSE	100	FALSE
APTGKRVAEDDEDD	HFX147_IPP253_AAT_CT26_R48B_ODD.raw	14301	80	60.03	1516.6641	14	0.5	759.3397	21.79	377320	36	F36:6156	4	4	P26350|PTMA_MOUSE			PEAKS DB	APTGKRVAEDDEDD	DDEDDEAVRKGTPA	P	K	D	1	APTGKRVAEDDEDD	1380	100	FALSE	100	FALSE	100	FALSE	99.667	FALSE	100	FALSE
APVEVTHNF	HFX147_IPP253_AAT_CT26_C24A_ODD.raw	415	415	37.66	1012.4978	9	0.7	507.2565	44.14	99149	2	F2:14900	1	1	Q9EPU0|RENT1_MOUSE			PEAKS DB	APVEVTHNF	FNHTVEVPA	P	V	F	1	APVEVTHNF	1385	1.632	TRUE	1.856	TRUE	0.008	TRUE	1.933	TRUE	0.563	TRUE	H-2-Ld	0.008
APVEVTHNF	HFX147_IPP253_AAT_CT26_C24B_ODD.raw	1562	213	43.9	1012.4978	9	2.9	507.2577	44.21	246440	6	F6:14959	1	1	Q9EPU0|RENT1_MOUSE			PEAKS DB	APVEVTHNF	FNHTVEVPA	P	V	F	1	APVEVTHNF	1386	1.632	TRUE	1.856	TRUE	0.008	TRUE	1.933	TRUE	0.563	TRUE	H-2-Ld	0.008
APVEVTHNF	HFX147_IPP253_AAT_CT26_C24C_ODD.raw	3081	116	46.08	1012.4978	9	0.9	507.2567	44.21	231830	8	F8:15028	1	1	Q9EPU0|RENT1_MOUSE			PEAKS DB	APVEVTHNF	FNHTVEVPA	P	V	F	1	APVEVTHNF	1387	1.632	TRUE	1.856	TRUE	0.008	TRUE	1.933	TRUE	0.563	TRUE	H-2-Ld	0.008
APVEVTHNF	HFX147_IPP253_AAT_CT26_R24B_ODD.raw	5942	483	42.95	1012.4978	9	0.5	507.2564	44.11	350050	12	F12:14843	1	1	Q9EPU0|RENT1_MOUSE			PEAKS DB	APVEVTHNF	FNHTVEVPA	P	V	F	1	APVEVTHNF	1388	1.632	TRUE	1.856	TRUE	0.008	TRUE	1.933	TRUE	0.563	TRUE	H-2-Ld	0.008
APVEVTHNF	HFX147_IPP253_AAT_CT26_R24C_ODD.raw	8196	839	36.68	1012.4978	9	-0.1	507.2561	44.09	266210	14	F14:14976	1	1	Q9EPU0|RENT1_MOUSE			PEAKS DB	APVEVTHNF	FNHTVEVPA	P	V	F	1	APVEVTHNF	1389	1.632	TRUE	1.856	TRUE	0.008	TRUE	1.933	TRUE	0.563	TRUE	H-2-Ld	0.008
APVEVTHNF	HFX147_IPP253_AAT_CT26_R48B_EVEN.raw	15054	833	37.05	1012.4978	9	-0.3	507.256	44.22	630690	35	F35:16465	2	2	Q9EPU0|RENT1_MOUSE			PEAKS DB	APVEVTHNF	FNHTVEVPA	P	V	F	1	APVEVTHNF	1390	1.632	TRUE	1.856	TRUE	0.008	TRUE	1.933	TRUE	0.563	TRUE	H-2-Ld	0.008
APVEVTHNF	HFX147_IPP253_AAT_CT26_R48C_ODD.raw	17373	1194	34.02	1012.4978	9	0.7	507.2565	44.23	192080	38	F38:14903	1	1	Q9EPU0|RENT1_MOUSE			PEAKS DB	APVEVTHNF	FNHTVEVPA	P	V	F	1	APVEVTHNF	1391	1.632	TRUE	1.856	TRUE	0.008	TRUE	1.933	TRUE	0.563	TRUE	H-2-Ld	0.008
APVKGESI	HFX147_IPP253_AAT_CT26_C48C_EVEN.raw	11747	1139	29.27	799.4439	8	-0.7	400.7289	32.09	166060	31	F31:11484	1	1	P40336|VP26A_MOUSE			PEAKS DB	APVKGESI	ISEGKVPA	P	G	I	1	APVKGESI	1392	4.777	FALSE	8.143	FALSE	1.692	TRUE	29.658	FALSE	17.772	FALSE	H-2-Ld	1.692
APVKGESI	HFX147_IPP253_AAT_CT26_R48A_EVEN.raw	13282	1206	33.54	799.4439	8	-0.9	400.7289	32.15	0	33	F33:11813	0	0	P40336|VP26A_MOUSE			PEAKS DB	APVKGESI	ISEGKVPA	P	G	I	1	APVKGESI	1393	4.777	FALSE	8.143	FALSE	1.692	TRUE	29.658	FALSE	17.772	FALSE	H-2-Ld	1.692
APVKGESI	HFX147_IPP253_AAT_CT26_R48B_EVEN.raw	15845	1624	28.29	799.4439	8	0.3	400.7293	32.12	199890	35	F35:11681	1	1	P40336|VP26A_MOUSE			PEAKS DB	APVKGESI	ISEGKVPA	P	G	I	1	APVKGESI	1394	4.777	FALSE	8.143	FALSE	1.692	TRUE	29.658	FALSE	17.772	FALSE	H-2-Ld	1.692
APVKGESI	HFX147_IPP253_AAT_CT26_R48C_EVEN.raw	18232	2053	24.56	799.4439	8	-0.3	400.7291	32.18	0	37	F37:11633	0	0	P40336|VP26A_MOUSE			PEAKS DB	APVKGESI	ISEGKVPA	P	G	I	1	APVKGESI	1395	4.777	FALSE	8.143	FALSE	1.692	TRUE	29.658	FALSE	17.772	FALSE	H-2-Ld	1.692
APVPASELL	HFX147_IPP253_AAT_CT26_C24B_EVEN.raw	2877	1528	26.08	895.5015	9	0.3	896.509	65.24	154280	5	F5:24536	1	1	Q9QXS1|PLEC_MOUSE			PEAKS DB	APVPASELL	LLESAPVPA	P	A	L	1	APVPASELL	1400	3.327	FALSE	2.342	FALSE	0.059	TRUE	5.476	FALSE	3.569	FALSE	H-2-Ld	0.059
APVRTASL	HFX147_IPP253_AAT_CT26_C24A_EVEN.raw	725	725	32.66	813.4708	8	0.7	407.743	35.2	68697	1	F1:12514	1	1	Q640N1|AEBP1_MOUSE			PEAKS DB	APVRTASL	LSATRVPA	P	T	L	1	APVRTASL	1401	1.667	TRUE	7.468	FALSE	0.577	TRUE	15.135	FALSE	15.08	FALSE	H-2-Ld	0.577
APVRTASL	HFX147_IPP253_AAT_CT26_C24B_EVEN.raw	2165	816	34.28	813.4708	8	-0.6	407.7425	35.22	192260	5	F5:12715	1	1	Q640N1|AEBP1_MOUSE			PEAKS DB	APVRTASL	LSATRVPA	P	T	L	1	APVRTASL	1402	1.667	TRUE	7.468	FALSE	0.577	TRUE	15.135	FALSE	15.08	FALSE	H-2-Ld	0.577
APVRTASL	HFX147_IPP253_AAT_CT26_C48B_EVEN.raw	10440	732	29.35	813.4708	8	0.8	407.743	35.14	96736	29	F29:12721	1	1	Q640N1|AEBP1_MOUSE			PEAKS DB	APVRTASL	LSATRVPA	P	T	L	1	APVRTASL	1403	1.667	TRUE	7.468	FALSE	0.577	TRUE	15.135	FALSE	15.08	FALSE	H-2-Ld	0.577
APVRTASL	HFX147_IPP253_AAT_CT26_C48C_EVEN.raw	11317	709	35.32	813.4708	8	-0.6	407.7424	35.1	278250	31	F31:12680	1	1	Q640N1|AEBP1_MOUSE			PEAKS DB	APVRTASL	LSATRVPA	P	T	L	1	APVRTASL	1404	1.667	TRUE	7.468	FALSE	0.577	TRUE	15.135	FALSE	15.08	FALSE	H-2-Ld	0.577
APVRTASL	HFX147_IPP253_AAT_CT26_R24A_EVEN.raw	4806	627	35.94	813.4708	8	0.9	407.743	35.14	403840	9	F9:12579	1	1	Q640N1|AEBP1_MOUSE			PEAKS DB	APVRTASL	LSATRVPA	P	T	L	1	APVRTASL	1405	1.667	TRUE	7.468	FALSE	0.577	TRUE	15.135	FALSE	15.08	FALSE	H-2-Ld	0.577
APVRTASL	HFX147_IPP253_AAT_CT26_R24B_EVEN.raw	6659	1200	32.66	813.4708	8	0.3	407.7428	35.2	433960	11	F11:12865	1	1	Q640N1|AEBP1_MOUSE			PEAKS DB	APVRTASL	LSATRVPA	P	T	L	1	APVRTASL	1406	1.667	TRUE	7.468	FALSE	0.577	TRUE	15.135	FALSE	15.08	FALSE	H-2-Ld	0.577
APVRTASL	HFX147_IPP253_AAT_CT26_R24C_EVEN.raw	8654	1297	31.54	813.4708	8	-0.7	407.7424	35.15	278870	13	F13:12724	1	1	Q640N1|AEBP1_MOUSE			PEAKS DB	APVRTASL	LSATRVPA	P	T	L	1	APVRTASL	1407	1.667	TRUE	7.468	FALSE	0.577	TRUE	15.135	FALSE	15.08	FALSE	H-2-Ld	0.577
APVRTASL	HFX147_IPP253_AAT_CT26_R48A_EVEN.raw	13344	1268	32.87	813.4708	8	-1.6	407.742	35.13	232100	33	F33:13011	1	1	Q640N1|AEBP1_MOUSE			PEAKS DB	APVRTASL	LSATRVPA	P	T	L	1	APVRTASL	1408	1.667	TRUE	7.468	FALSE	0.577	TRUE	15.135	FALSE	15.08	FALSE	H-2-Ld	0.577
APVRTASL	HFX147_IPP253_AAT_CT26_R48B_EVEN.raw	15150	929	35.96	813.4708	8	-1.2	407.7422	35.14	262180	35	F35:12894	1	1	Q640N1|AEBP1_MOUSE			PEAKS DB	APVRTASL	LSATRVPA	P	T	L	1	APVRTASL	1409	1.667	TRUE	7.468	FALSE	0.577	TRUE	15.135	FALSE	15.08	FALSE	H-2-Ld	0.577
APVRTASL	HFX147_IPP253_AAT_CT26_R48C_EVEN.raw	17241	1062	35.71	813.4708	8	0.5	407.7429	35.18	438670	37	F37:12827	1	1	Q640N1|AEBP1_MOUSE			PEAKS DB	APVRTASL	LSATRVPA	P	T	L	1	APVRTASL	1410	1.667	TRUE	7.468	FALSE	0.577	TRUE	15.135	FALSE	15.08	FALSE	H-2-Ld	0.577
APYKNVNI	HFX147_IPP253_AAT_CT26_C24B_ODD.raw	1619	270	42.63	917.4971	8	-0.4	459.7556	40.06	588260	6	F6:13319	1	1	Q7TPR4|ACTN1_MOUSE			PEAKS DB	APYKNVNI	INVNKYPA	P	N	I	1	APYKNVNI	1411	2.822	FALSE	6.39	FALSE	0.576	TRUE	23.799	FALSE	9.785	FALSE	H-2-Ld	0.576
APYKNVNI	HFX147_IPP253_AAT_CT26_R48B_ODD.raw	14530	309	47.21	917.4971	8	-0.6	459.7555	40.14	809020	36	F36:13403	1	1	Q7TPR4|ACTN1_MOUSE			PEAKS DB	APYKNVNI	INVNKYPA	P	N	I	1	APYKNVNI	1412	2.822	FALSE	6.39	FALSE	0.576	TRUE	23.799	FALSE	9.785	FALSE	H-2-Ld	0.576
AQAPVKAP	HFX147_IPP253_AAT_CT26_R48B_EVEN.raw	16007	1786	26.28	780.4493	8	0.4	391.2321	31.97	206720	35	F35:11628	1	1	P47915|RL29_MOUSE			PEAKS DB	AQAPVKAP	PAKVPAQA	Q	V	P	1	AQAPVKAP	1413	37	FALSE	40.667	FALSE	46.636	FALSE	52.263	FALSE	15.072	FALSE
AQEPAEKVLPAIVS	HFX147_IPP253_AAT_CT26_R24B_EVEN.raw	6715	1256	32.03	1450.8031	14	-0.7	726.4083	58.25	77640	11	F11:22025	1	1	Q3UW53|NIBA1_MOUSE			PEAKS DB	AQEPAEKVLPAIVS	SVIAPLVKEAPEQA	Q	A	S	1	AQEPAEKVLPAIVS	1414	97.5	FALSE	88.571	FALSE	95	FALSE	88.421	FALSE	79.205	FALSE
AQGVRDHESL	HFX147_IPP253_AAT_CT26_R48A_EVEN.raw	13336	1260	32.96	1110.5417	10	0.7	556.2786	29.73	159560	33	F33:10869	1	1	P51859|HDGF_MOUSE			PEAKS DB	AQGVRDHESL	LSEHDRVGQA	Q	R	L	1	AQGVRDHESL	1415	8.171	FALSE	6.612	FALSE	17.431	FALSE	15.95	FALSE	2.782	FALSE
AQLPRQGF	HFX147_IPP253_AAT_CT26_R24C_ODD.raw	9320	1963	24.5	915.4926	8	-1.2	458.753	48.16	505080	14	F14:16582	2	2	#DECOY#Q6ZPZ3|ZC3H4_MOUSE			PEAKS DB	AQLPRQGF	FGQRPLQA	Q	R	F	1	AQLPRQGF	1416	10.044	FALSE	8.799	FALSE	8.552	FALSE	5.666	FALSE	1.709	TRUE	H-2-Qa2	1.709
AQLRLGDVKN	HFX147_IPP253_AAT_CT26_R24B_ODD.raw	7012	1553	28.56	1112.6301	10	-1.1	371.8836	36.18	326010	12	F12:11707	1	1	Q8BGQ7|SYAC_MOUSE			PEAKS DB	AQLRLGDVKN	NKVDGLRLQA	Q	L	N	1	AQLRLGDVKN	1417	88.333	FALSE	85	FALSE	86.25	FALSE	81.525	FALSE	49.143	FALSE
AQLRLGDVKN	HFX147_IPP253_AAT_CT26_R48B_ODD.raw	15169	948	35.74	1112.6301	10	-0.6	371.8838	36.22	1516000	36	F36:11854	1	1	Q8BGQ7|SYAC_MOUSE			PEAKS DB	AQLRLGDVKN	NKVDGLRLQA	Q	L	N	1	AQLRLGDVKN	1418	88.333	FALSE	85	FALSE	86.25	FALSE	81.525	FALSE	49.143	FALSE
AQNVGTTHDL	HFX147_IPP253_AAT_CT26_R24A_EVEN.raw	4504	325	41.97	1054.5044	10	1.9	528.2605	34.21	0	9	F9:12222	0	0	Q8R016|BLMH_MOUSE			PEAKS DB	AQNVGTTHDL	LDHTTGVNQA	Q	G	L	1	AQNVGTTHDL	1419	19.667	FALSE	5.307	FALSE	11.606	FALSE	7.733	FALSE	2.317	FALSE
AQNVGTTHDLL	HFX147_IPP253_AAT_CT26_C24A_ODD.raw	505	505	36.21	1167.5884	11	-0.3	584.8013	45.2	597150	2	F2:15320	2	2	Q8R016|BLMH_MOUSE			PEAKS DB	AQNVGTTHDLL	LLDHTTGVNQA	Q	G	L	1	AQNVGTTHDLL	1420	18.967	FALSE	5.328	FALSE	10.217	FALSE	10.36	FALSE	4.467	FALSE
AQNVGTTHDLL	HFX147_IPP253_AAT_CT26_R24A_EVEN.raw	4975	796	33	1167.5884	11	-0.6	584.8011	45.28	486490	9	F9:16589	1	1	Q8R016|BLMH_MOUSE			PEAKS DB	AQNVGTTHDLL	LLDHTTGVNQA	Q	G	L	1	AQNVGTTHDLL	1421	18.967	FALSE	5.328	FALSE	10.217	FALSE	10.36	FALSE	4.467	FALSE
AQNVGTTHDLLD	HFX147_IPP253_AAT_CT26_C24A_EVEN.raw	281	281	40.8	1282.6154	12	0.2	642.3151	45.64	1484600	1	F1:16650	2	2	Q8R016|BLMH_MOUSE			PEAKS DB	AQNVGTTHDLLD	DLLDHTTGVNQA	Q	G	D	1	AQNVGTTHDLLD	1422	68.571	FALSE	53.415	FALSE	52.656	FALSE	61.698	FALSE	51.172	FALSE
AQNVGTTHDLLD	HFX147_IPP253_AAT_CT26_C48A_ODD.raw	9653	312	27.19	1282.6154	12	1.3	642.3158	46.37	809290	28	F28:15620	1	1	Q8R016|BLMH_MOUSE			PEAKS DB	AQNVGTTHDLLD	DLLDHTTGVNQA	Q	G	D	1	AQNVGTTHDLLD	1423	68.571	FALSE	53.415	FALSE	52.656	FALSE	61.698	FALSE	51.172	FALSE
AQNVGTTHDLLD	HFX147_IPP253_AAT_CT26_R24A_EVEN.raw	4390	211	45.37	1282.6154	12	1	642.3156	45.6	1209300	9	F9:16715	1	1	Q8R016|BLMH_MOUSE			PEAKS DB	AQNVGTTHDLLD	DLLDHTTGVNQA	Q	G	D	1	AQNVGTTHDLLD	1424	68.571	FALSE	53.415	FALSE	52.656	FALSE	61.698	FALSE	51.172	FALSE
AQNVGTTHDLLD	HFX147_IPP253_AAT_CT26_R24C_ODD.raw	8652	1295	31.57	1282.6154	12	0.7	642.3154	45.57	285840	14	F14:15549	1	1	Q8R016|BLMH_MOUSE			PEAKS DB	AQNVGTTHDLLD	DLLDHTTGVNQA	Q	G	D	1	AQNVGTTHDLLD	1425	68.571	FALSE	53.415	FALSE	52.656	FALSE	61.698	FALSE	51.172	FALSE
AQNVGTTHDLLD	HFX147_IPP253_AAT_CT26_R48B_ODD.raw	14706	485	43.09	1282.6154	12	2.2	642.3163	45.65	472630	36	F36:15592	1	1	Q8R016|BLMH_MOUSE			PEAKS DB	AQNVGTTHDLLD	DLLDHTTGVNQA	Q	G	D	1	AQNVGTTHDLLD	1426	68.571	FALSE	53.415	FALSE	52.656	FALSE	61.698	FALSE	51.172	FALSE
AQPGRSSSL	HFX147_IPP253_AAT_CT26_R48A_ODD.raw	14145	2069	24.37	901.4617	9	3	451.7395	35.77	43771000	34	F34:11586	1	1	Q6IFT4|RHG20_MOUSE			PEAKS DB	AQPGRSSSL	LSSSRGPQA	Q	R	L	1	AQPGRSSSL	1427	0.17	TRUE	0.654	TRUE	5.32	FALSE	0.626	TRUE	0.694	TRUE	H-2-Dd	0.17
AQRTPHSGF	HFX147_IPP253_AAT_CT26_R48A_EVEN.raw	12746	670	40.36	999.4886	9	0.4	500.7518	27.81	380690	33	F33:10099	2	2	Q99J93|IFM2_MOUSE			PEAKS DB	AQRTPHSGF	FGSHPTRQA	Q	P	F	1	AQRTPHSGF	1428	5.609	FALSE	2.293	FALSE	2.866	FALSE	0.635	TRUE	0.623	TRUE	H-2-Qa2	0.623
AQRTPHSGF	HFX147_IPP253_AAT_CT26_R48B_EVEN.raw	14765	544	41.84	999.4886	9	0	500.7516	27.81	160750	35	F35:9997	1	1	Q99J93|IFM2_MOUSE			PEAKS DB	AQRTPHSGF	FGSHPTRQA	Q	P	F	1	AQRTPHSGF	1429	5.609	FALSE	2.293	FALSE	2.866	FALSE	0.635	TRUE	0.623	TRUE	H-2-Qa2	0.623
AQSGFPLRVESI	HFX147_IPP253_AAT_CT26_C24B_ODD.raw	2757	1408	27.61	1302.6931	12	0.7	652.3543	61.54	47238	6	F6:21808	1	1	O54916|REPS1_MOUSE			PEAKS DB	AQSGFPLRVESI	ISEVRLPFGSQA	Q	F	I	1	AQSGFPLRVESI	1430	10.71	FALSE	8.885	FALSE	23.292	FALSE	11.305	FALSE	4.954	FALSE
AQYEDIAQK	HFX147_IPP253_AAT_CT26_C48A_EVEN.raw	9652	311	27.21	1064.5138	9	1.2	533.2648	36.69	0	27	F27:13110	0	0	Q3UV17|K22O_MOUSE			PEAKS DB	AQYEDIAQK	KQAIDEYQA	Q	D	K	1	AQYEDIAQK	1431	10.133	FALSE	4.508	FALSE	26.197	FALSE	3.868	FALSE	3.104	FALSE
AQYSGAQVRVL	HFX147_IPP253_AAT_CT26_C48B_EVEN.raw	10323	615	31.58	1190.6407	11	-2.1	596.3264	47.22	173750	29	F29:17485	1	1	Q9D8N0|EF1G_MOUSE			PEAKS DB	AQYSGAQVRVL	LVRVQAGSYQA	Q	G	L	1	AQYSGAQVRVL	1432	11.002	FALSE	2.498	FALSE	5.516	FALSE	3.177	FALSE	1.961	TRUE	H-2-Qa2	1.961
ARANARLF	HFX147_IPP253_AAT_CT26_R48C_EVEN.raw	17857	1678	28.56	917.5195	8	-0.5	459.7668	34.91	1921100	37	F37:12684	1	1	P47963|RL13_MOUSE			PEAKS DB	ARANARLF	FLRANARA	R	A	F	1	ARANARLF	1433	10.59	FALSE	19.925	FALSE	16.393	FALSE	10.542	FALSE	6.389	FALSE
ARKLIGDPNL	HFX147_IPP253_AAT_CT26_R48A_EVEN.raw	14014	1938	25.57	1095.64	10	0.3	548.8275	39.84	161970	33	F33:14881	1	1	P62827|RAN_MOUSE:Q61820|RANT_MOUSE			PEAKS DB	ARKLIGDPNL	LNPDGILKRA	R	I	L	1	ARKLIGDPNL	1435	19.267	FALSE	13.924	FALSE	21.925	FALSE	26.484	FALSE	8.308	FALSE
ARKLIGDPNLE	HFX147_IPP253_AAT_CT26_R48A_EVEN.raw	13189	1113	34.88	1224.6826	11	0.1	613.3486	39.74	223120	33	F33:14840	1	1	P62827|RAN_MOUSE:Q61820|RANT_MOUSE			PEAKS DB	ARKLIGDPNLE	ELNPDGILKRA	R	I	E	1	ARKLIGDPNLE	1436	51.471	FALSE	51.585	FALSE	63	FALSE	57.8	FALSE	54.967	FALSE
ARKLIGDPNLEF	HFX147_IPP253_AAT_CT26_C24A_ODD.raw	253	253	41.69	1371.751	12	0.4	686.8831	53.27	563640	2	F2:18512	2	2	Q61820|RANT_MOUSE:P62827|RAN_MOUSE			PEAKS DB	ARKLIGDPNLEF	FELNPDGILKRA	R	I	F	1	ARKLIGDPNLEF	1437	22.122	FALSE	16.121	FALSE	20.304	FALSE	6.886	FALSE	7.022	FALSE
ARKLIGDPNLEF	HFX147_IPP253_AAT_CT26_C24C_ODD.raw	3061	96	46.84	1371.751	12	-0.6	686.8823	53.33	46195	8	F8:18683	1	1	Q61820|RANT_MOUSE:P62827|RAN_MOUSE			PEAKS DB	ARKLIGDPNLEF	FELNPDGILKRA	R	I	F	1	ARKLIGDPNLEF	1438	22.122	FALSE	16.121	FALSE	20.304	FALSE	6.886	FALSE	7.022	FALSE
ARKLIGDPNLEF	HFX147_IPP253_AAT_CT26_R24B_ODD.raw	5622	163	52.95	1371.751	12	0.2	686.8829	53.23	293350	12	F12:18478	2	2	P62827|RAN_MOUSE:Q61820|RANT_MOUSE			PEAKS DB	ARKLIGDPNLEF	FELNPDGILKRA	R	I	F	1	ARKLIGDPNLEF	1439	22.122	FALSE	16.121	FALSE	20.304	FALSE	6.886	FALSE	7.022	FALSE
ARKLIGDPNLEF	HFX147_IPP253_AAT_CT26_R24C_ODD.raw	7555	198	49.58	1371.751	12	-0.1	686.8827	53.36	250060	14	F14:18647	2	2	P62827|RAN_MOUSE:Q61820|RANT_MOUSE			PEAKS DB	ARKLIGDPNLEF	FELNPDGILKRA	R	I	F	1	ARKLIGDPNLEF	1440	22.122	FALSE	16.121	FALSE	20.304	FALSE	6.886	FALSE	7.022	FALSE
ARKLIGDPNLEF	HFX147_IPP253_AAT_CT26_R48A_ODD.raw	12263	187	51.88	1371.751	12	0.1	686.8828	53.32	482360	34	F34:18584	2	2	P62827|RAN_MOUSE:Q61820|RANT_MOUSE			PEAKS DB	ARKLIGDPNLEF	FELNPDGILKRA	R	I	F	1	ARKLIGDPNLEF	1441	22.122	FALSE	16.121	FALSE	20.304	FALSE	6.886	FALSE	7.022	FALSE
ARKLIGDPNLEF	HFX147_IPP253_AAT_CT26_R48B_ODD.raw	14479	258	48.52	1371.751	12	0.2	686.8829	53.4	198610	36	F36:18667	2	2	P62827|RAN_MOUSE:Q61820|RANT_MOUSE			PEAKS DB	ARKLIGDPNLEF	FELNPDGILKRA	R	I	F	1	ARKLIGDPNLEF	1442	22.122	FALSE	16.121	FALSE	20.304	FALSE	6.886	FALSE	7.022	FALSE
ARSPSASITDEDSNV	HFX147_IPP253_AAT_CT26_R48B_ODD.raw	14873	652	39.97	1547.7063	15	2	774.8619	41.6	0	36	F36:14001	0	0	Q8C8U0|LIPB1_MOUSE			PEAKS DB	ARSPSASITDEDSNV	VNSDEDTISASPSRA	R	S	V	1	ARSPSASITDEDSNV	1443	52.941	FALSE	57	FALSE	84	FALSE	72.815	FALSE	45.781	FALSE
ASEAIKGAVV	HFX147_IPP253_AAT_CT26_R24C_ODD.raw	8967	1610	28.16	943.5338	10	-0.7	472.7739	39.22	315280	14	F14:13039	2	2	P38647|GRP75_MOUSE			PEAKS DB	ASEAIKGAVV	VVAGKIAESA	S	I	V	1	ASEAIKGAVV	1444	25.5	FALSE	31.409	FALSE	29.923	FALSE	15.201	FALSE	2.823	FALSE
ASEAIKGAVVG	HFX147_IPP253_AAT_CT26_C24B_EVEN.raw	1451	102	48.52	1000.5553	11	0.5	501.2852	37.89	2314500	5	F5:13782	1	1	P38647|GRP75_MOUSE			PEAKS DB	ASEAIKGAVVG	GVVAGKIAESA	S	I	G	1	ASEAIKGAVVG	1445	65.714	FALSE	73.462	FALSE	67.5	FALSE	56.863	FALSE	32.147	FALSE
ASEAIKGAVVG	HFX147_IPP253_AAT_CT26_C48B_EVEN.raw	9834	126	45.49	1000.5553	11	0.5	501.2852	37.81	4478400	29	F29:13766	1	1	P38647|GRP75_MOUSE			PEAKS DB	ASEAIKGAVVG	GVVAGKIAESA	S	I	G	1	ASEAIKGAVVG	1446	65.714	FALSE	73.462	FALSE	67.5	FALSE	56.863	FALSE	32.147	FALSE
ASEAIKGAVVG	HFX147_IPP253_AAT_CT26_R24A_EVEN.raw	4254	75	53.27	1000.5553	11	0.4	501.2851	37.85	5807600	9	F9:13648	1	1	P38647|GRP75_MOUSE			PEAKS DB	ASEAIKGAVVG	GVVAGKIAESA	S	I	G	1	ASEAIKGAVVG	1447	65.714	FALSE	73.462	FALSE	67.5	FALSE	56.863	FALSE	32.147	FALSE
ASEAIKGAVVG	HFX147_IPP253_AAT_CT26_R24B_EVEN.raw	5723	264	48.59	1000.5553	11	0.2	501.285	37.91	7940300	11	F11:13915	1	1	P38647|GRP75_MOUSE			PEAKS DB	ASEAIKGAVVG	GVVAGKIAESA	S	I	G	1	ASEAIKGAVVG	1448	65.714	FALSE	73.462	FALSE	67.5	FALSE	56.863	FALSE	32.147	FALSE
ASEAIKGAVVG	HFX147_IPP253_AAT_CT26_R24C_EVEN.raw	7479	122	53.52	1000.5553	11	0.8	501.2853	37.91	6775800	13	F13:13810	2	2	P38647|GRP75_MOUSE			PEAKS DB	ASEAIKGAVVG	GVVAGKIAESA	S	I	G	1	ASEAIKGAVVG	1449	65.714	FALSE	73.462	FALSE	67.5	FALSE	56.863	FALSE	32.147	FALSE
ASEAIKGAVVG	HFX147_IPP253_AAT_CT26_R48B_ODD.raw	14519	298	47.48	1000.5553	11	1.5	501.2857	38.02	0	36	F36:12582	0	0	P38647|GRP75_MOUSE			PEAKS DB	ASEAIKGAVVG	GVVAGKIAESA	S	I	G	1	ASEAIKGAVVG	1450	65.714	FALSE	73.462	FALSE	67.5	FALSE	56.863	FALSE	32.147	FALSE
ASEAIKGAVVGID	HFX147_IPP253_AAT_CT26_C48B_EVEN.raw	10451	743	29.25	1228.6663	13	-1.6	615.3394	49.88	436100	29	F29:18533	1	1	P38647|GRP75_MOUSE			PEAKS DB	ASEAIKGAVVGID	DIGVVAGKIAESA	S	I	D	1	ASEAIKGAVVGID	1451	97.5	FALSE	96.667	FALSE	92.5	FALSE	88.158	FALSE	85.952	FALSE
ASEAIKGAVVGID	HFX147_IPP253_AAT_CT26_R24B_ODD.raw	5746	287	47.77	1228.6663	13	-0.5	615.3401	49.89	638510	12	F12:17126	1	1	P38647|GRP75_MOUSE			PEAKS DB	ASEAIKGAVVGID	DIGVVAGKIAESA	S	I	D	1	ASEAIKGAVVGID	1452	97.5	FALSE	96.667	FALSE	92.5	FALSE	88.158	FALSE	85.952	FALSE
ASEAIKGAVVGID	HFX147_IPP253_AAT_CT26_R24C_ODD.raw	7930	573	40.64	1228.6663	13	-1.9	615.3392	49.9	487840	14	F14:17262	1	1	P38647|GRP75_MOUSE			PEAKS DB	ASEAIKGAVVGID	DIGVVAGKIAESA	S	I	D	1	ASEAIKGAVVGID	1453	97.5	FALSE	96.667	FALSE	92.5	FALSE	88.158	FALSE	85.952	FALSE
ASEAIKGAVVGID	HFX147_IPP253_AAT_CT26_R48B_ODD.raw	15040	819	37.3	1228.6663	13	1.1	615.3411	49.89	180400	36	F36:17269	1	1	P38647|GRP75_MOUSE			PEAKS DB	ASEAIKGAVVGID	DIGVVAGKIAESA	S	I	D	1	ASEAIKGAVVGID	1454	97.5	FALSE	96.667	FALSE	92.5	FALSE	88.158	FALSE	85.952	FALSE
ASEAIKGAVVGIDL	HFX147_IPP253_AAT_CT26_C24A_ODD.raw	608	608	34.6	1341.7504	14	2.4	671.8841	62.33	0	2	F2:22099	0	0	P38647|GRP75_MOUSE			PEAKS DB	ASEAIKGAVVGIDL	LDIGVVAGKIAESA	S	I	L	1	ASEAIKGAVVGIDL	1455	64.444	FALSE	73.077	FALSE	40.864	FALSE	52.148	FALSE	53.779	FALSE
ASEAIKGAVVGIDL	HFX147_IPP253_AAT_CT26_R24B_ODD.raw	5619	160	53.11	1341.7504	14	-0.7	671.882	62.31	0	12	F12:22064	0	0	P38647|GRP75_MOUSE			PEAKS DB	ASEAIKGAVVGIDL	LDIGVVAGKIAESA	S	I	L	1	ASEAIKGAVVGIDL	1456	64.444	FALSE	73.077	FALSE	40.864	FALSE	52.148	FALSE	53.779	FALSE
ASEAIKGAVVGIDLG	HFX147_IPP253_AAT_CT26_C24A_ODD.raw	221	221	42.61	1398.7717	15	0.8	700.3937	60.73	2438600	2	F2:21432	2	2	P38647|GRP75_MOUSE			PEAKS DB	ASEAIKGAVVGIDLG	GLDIGVVAGKIAESA	S	I	G	1	ASEAIKGAVVGIDLG	1457	97.5	FALSE	98.333	FALSE	95	FALSE	95.333	FALSE	94.643	FALSE
ASEAIKGAVVGIDLG	HFX147_IPP253_AAT_CT26_C24B_ODD.raw	1435	86	49.38	1398.7717	15	0.2	700.3933	60.73	1993100	6	F6:21485	1	1	P38647|GRP75_MOUSE			PEAKS DB	ASEAIKGAVVGIDLG	GLDIGVVAGKIAESA	S	I	G	1	ASEAIKGAVVGIDLG	1458	97.5	FALSE	98.333	FALSE	95	FALSE	95.333	FALSE	94.643	FALSE
ASEAIKGAVVGIDLG	HFX147_IPP253_AAT_CT26_C24C_ODD.raw	3029	64	48.78	1398.7717	15	0.8	700.3937	60.8	1285600	8	F8:21593	1	1	P38647|GRP75_MOUSE			PEAKS DB	ASEAIKGAVVGIDLG	GLDIGVVAGKIAESA	S	I	G	1	ASEAIKGAVVGIDLG	1459	97.5	FALSE	98.333	FALSE	95	FALSE	95.333	FALSE	94.643	FALSE
ASEAIKGAVVGIDLG	HFX147_IPP253_AAT_CT26_C48C_ODD.raw	10714	106	49.7	1398.7717	15	0.4	700.3934	60.76	2833700	32	F32:21436	1	1	P38647|GRP75_MOUSE			PEAKS DB	ASEAIKGAVVGIDLG	GLDIGVVAGKIAESA	S	I	G	1	ASEAIKGAVVGIDLG	1460	97.5	FALSE	98.333	FALSE	95	FALSE	95.333	FALSE	94.643	FALSE
ASEAIKGAVVGIDLG	HFX147_IPP253_AAT_CT26_R24B_ODD.raw	5623	164	52.92	1398.7717	15	1	700.3939	60.74	7130600	12	F12:21411	2	2	P38647|GRP75_MOUSE			PEAKS DB	ASEAIKGAVVGIDLG	GLDIGVVAGKIAESA	S	I	G	1	ASEAIKGAVVGIDLG	1461	97.5	FALSE	98.333	FALSE	95	FALSE	95.333	FALSE	94.643	FALSE
ASEAIKGAVVGIDLG	HFX147_IPP253_AAT_CT26_R24C_ODD.raw	7587	230	48.29	1398.7717	15	0.2	700.3932	60.71	5238000	14	F14:21534	1	1	P38647|GRP75_MOUSE			PEAKS DB	ASEAIKGAVVGIDLG	GLDIGVVAGKIAESA	S	I	G	1	ASEAIKGAVVGIDLG	1462	97.5	FALSE	98.333	FALSE	95	FALSE	95.333	FALSE	94.643	FALSE
ASEAIKGAVVGIDLG	HFX147_IPP253_AAT_CT26_R48A_ODD.raw	12184	108	57.05	1398.7717	15	0.1	700.3932	60.76	6781500	34	F34:21540	1	1	P38647|GRP75_MOUSE			PEAKS DB	ASEAIKGAVVGIDLG	GLDIGVVAGKIAESA	S	I	G	1	ASEAIKGAVVGIDLG	1463	97.5	FALSE	98.333	FALSE	95	FALSE	95.333	FALSE	94.643	FALSE
ASEAIKGAVVGIDLG	HFX147_IPP253_AAT_CT26_R48B_ODD.raw	14329	108	56.93	1398.7717	15	-0.1	700.3931	60.8	11619000	36	F36:21572	2	2	P38647|GRP75_MOUSE			PEAKS DB	ASEAIKGAVVGIDLG	GLDIGVVAGKIAESA	S	I	G	1	ASEAIKGAVVGIDLG	1464	97.5	FALSE	98.333	FALSE	95	FALSE	95.333	FALSE	94.643	FALSE
ASEAIKGAVVGIDLG	HFX147_IPP253_AAT_CT26_R48C_ODD.raw	16425	246	49.08	1398.7717	15	-1.2	700.3923	60.74	860420	38	F38:21459	1	1	P38647|GRP75_MOUSE			PEAKS DB	ASEAIKGAVVGIDLG	GLDIGVVAGKIAESA	S	I	G	1	ASEAIKGAVVGIDLG	1465	97.5	FALSE	98.333	FALSE	95	FALSE	95.333	FALSE	94.643	FALSE
ASEAIKGAVVGIDLGTTN	HFX147_IPP253_AAT_CT26_R24B_EVEN.raw	6657	1198	32.67	1714.91	18	2	858.464	60.61	24775	11	F11:22974	1	1	P38647|GRP75_MOUSE			PEAKS DB	ASEAIKGAVVGIDLGTTN	NTTGLDIGVVAGKIAESA	S	I	N	1	ASEAIKGAVVGIDLGTTN	1466	97.5	FALSE	95.833	FALSE	96.667	FALSE	91.6	FALSE	93.571	FALSE
ASEAIKGAVVGIDLGTTNS	HFX147_IPP253_AAT_CT26_R24B_EVEN.raw	5645	186	51.55	1801.9421	19	-1.6	901.9769	60.39	29715	11	F11:22866	1	1	P38647|GRP75_MOUSE			PEAKS DB	ASEAIKGAVVGIDLGTTNS	SNTTGLDIGVVAGKIAESA	S	I	S	1	ASEAIKGAVVGIDLGTTNS	1467	97.5	FALSE	95.833	FALSE	98.333	FALSE	90.6	FALSE	97	FALSE
ASEAIKGAVVGIDLGTTNS	HFX147_IPP253_AAT_CT26_R48B_ODD.raw	14259	38	67.17	1801.9421	19	0.6	901.9789	60.42	0	36	F36:21458	0	0	P38647|GRP75_MOUSE			PEAKS DB	ASEAIKGAVVGIDLGTTNS	SNTTGLDIGVVAGKIAESA	S	I	S	1	ASEAIKGAVVGIDLGTTNS	1468	97.5	FALSE	95.833	FALSE	98.333	FALSE	90.6	FALSE	97	FALSE
ASGGGVPTDEEQATGLER	HFX147_IPP253_AAT_CT26_R24B_ODD.raw	5593	134	55.06	1772.8176	18	1.6	887.4175	44.44	123210	12	F12:14979	1	1	P19536|COX5B_MOUSE			PEAKS DB	ASGGGVPTDEEQATGLER	RELGTAQEEDTPVGGGSA	S	G	R	1	ASGGGVPTDEEQATGLER	1469	88.333	FALSE	91.667	FALSE	95	FALSE	67.02	FALSE	65.435	FALSE
ASGGGVPTDEEQATGLER	HFX147_IPP253_AAT_CT26_R48B_ODD.raw	14629	408	44.63	1772.8176	18	-0.2	887.416	44.59	427230	36	F36:15152	1	1	P19536|COX5B_MOUSE			PEAKS DB	ASGGGVPTDEEQATGLER	RELGTAQEEDTPVGGGSA	S	G	R	1	ASGGGVPTDEEQATGLER	1470	88.333	FALSE	91.667	FALSE	95	FALSE	67.02	FALSE	65.435	FALSE
ASIERIKVS	HFX147_IPP253_AAT_CT26_C24A_EVEN.raw	735	735	32.48	1001.5869	9	-0.6	501.8004	35.3	118980	1	F1:12555	1	1	Q9DAS9|GBG12_MOUSE			PEAKS DB	ASIERIKVS	SVKIREISA	S	R	S	1	ASIERIKVS	1476	21.025	FALSE	36.556	FALSE	43.188	FALSE	15.451	FALSE	13.763	FALSE
ASIERIKVS	HFX147_IPP253_AAT_CT26_C48B_EVEN.raw	10583	875	26.89	1001.5869	9	0.6	501.801	35.27	0	29	F29:12786	0	0	Q9DAS9|GBG12_MOUSE			PEAKS DB	ASIERIKVS	SVKIREISA	S	R	S	1	ASIERIKVS	1477	21.025	FALSE	36.556	FALSE	43.188	FALSE	15.451	FALSE	13.763	FALSE
ASIERIKVS	HFX147_IPP253_AAT_CT26_R24A_EVEN.raw	4670	491	38.64	1001.5869	9	0.6	501.8011	35.25	313710	9	F9:12627	1	1	Q9DAS9|GBG12_MOUSE			PEAKS DB	ASIERIKVS	SVKIREISA	S	R	S	1	ASIERIKVS	1478	21.025	FALSE	36.556	FALSE	43.188	FALSE	15.451	FALSE	13.763	FALSE
ASIERIKVS	HFX147_IPP253_AAT_CT26_R24B_ODD.raw	5855	396	44.55	1001.5869	9	2.6	501.802	35.39	441970	12	F12:11387	2	2	Q9DAS9|GBG12_MOUSE			PEAKS DB	ASIERIKVS	SVKIREISA	S	R	S	1	ASIERIKVS	1479	21.025	FALSE	36.556	FALSE	43.188	FALSE	15.451	FALSE	13.763	FALSE
ASIERIKVS	HFX147_IPP253_AAT_CT26_R24C_EVEN.raw	7823	466	42.46	1001.5869	9	0.2	501.8008	35.31	313880	13	F13:12770	1	1	Q9DAS9|GBG12_MOUSE			PEAKS DB	ASIERIKVS	SVKIREISA	S	R	S	1	ASIERIKVS	1480	21.025	FALSE	36.556	FALSE	43.188	FALSE	15.451	FALSE	13.763	FALSE
ASIERIKVSKA	HFX147_IPP253_AAT_CT26_C24A_EVEN.raw	741	741	32.41	1200.719	11	-2.8	401.2458	31.14	74253	1	F1:10904	1	1	Q9DAS9|GBG12_MOUSE			PEAKS DB	ASIERIKVSKA	AKSVKIREISA	S	R	A	1	ASIERIKVSKA	1481	28.719	FALSE	37.462	FALSE	35.825	FALSE	20.079	FALSE	15.923	FALSE
ASIERIKVSKA	HFX147_IPP253_AAT_CT26_C48C_EVEN.raw	11692	1084	30	1200.719	11	-0.1	401.2469	31.03	116540	31	F31:11055	1	1	Q9DAS9|GBG12_MOUSE			PEAKS DB	ASIERIKVSKA	AKSVKIREISA	S	R	A	1	ASIERIKVSKA	1482	28.719	FALSE	37.462	FALSE	35.825	FALSE	20.079	FALSE	15.923	FALSE
ASIERIKVSKA	HFX147_IPP253_AAT_CT26_R24A_EVEN.raw	4593	414	40.05	1200.719	11	0.7	401.2472	31.02	484030	9	F9:10964	1	1	Q9DAS9|GBG12_MOUSE			PEAKS DB	ASIERIKVSKA	AKSVKIREISA	S	R	A	1	ASIERIKVSKA	1483	28.719	FALSE	37.462	FALSE	35.825	FALSE	20.079	FALSE	15.923	FALSE
ASIERIKVSKA	HFX147_IPP253_AAT_CT26_R24B_EVEN.raw	6507	1048	34.34	1200.719	11	0.2	401.247	31.04	216580	11	F11:11230	1	1	Q9DAS9|GBG12_MOUSE			PEAKS DB	ASIERIKVSKA	AKSVKIREISA	S	R	A	1	ASIERIKVSKA	1484	28.719	FALSE	37.462	FALSE	35.825	FALSE	20.079	FALSE	15.923	FALSE
ASIERIKVSKA	HFX147_IPP253_AAT_CT26_R24C_EVEN.raw	7595	238	47.91	1200.719	11	0.3	401.2471	31.02	442670	13	F13:11083	1	1	Q9DAS9|GBG12_MOUSE			PEAKS DB	ASIERIKVSKA	AKSVKIREISA	S	R	A	1	ASIERIKVSKA	1485	28.719	FALSE	37.462	FALSE	35.825	FALSE	20.079	FALSE	15.923	FALSE
ASIERIKVSKAS	HFX147_IPP253_AAT_CT26_C24A_EVEN.raw	46	46	53.25	1287.751	12	0.1	430.2577	30.72	367780	1	F1:10744	1	1	Q9DAS9|GBG12_MOUSE			PEAKS DB	ASIERIKVSKAS	SAKSVKIREISA	S	R	S	1	ASIERIKVSKAS	1486	74.167	FALSE	80.625	FALSE	77.5	FALSE	67.069	FALSE	48.183	FALSE
ASIERIKVSKAS	HFX147_IPP253_AAT_CT26_C24B_EVEN.raw	1919	570	37.69	1287.751	12	-0.2	430.2575	30.68	172830	5	F5:10916	1	1	Q9DAS9|GBG12_MOUSE			PEAKS DB	ASIERIKVSKAS	SAKSVKIREISA	S	R	S	1	ASIERIKVSKAS	1487	74.167	FALSE	80.625	FALSE	77.5	FALSE	67.069	FALSE	48.183	FALSE
ASIERIKVSKAS	HFX147_IPP253_AAT_CT26_C48B_EVEN.raw	9779	71	49.08	1287.751	12	-0.4	430.2574	30.65	432550	29	F29:10933	1	1	Q9DAS9|GBG12_MOUSE			PEAKS DB	ASIERIKVSKAS	SAKSVKIREISA	S	R	S	1	ASIERIKVSKAS	1488	74.167	FALSE	80.625	FALSE	77.5	FALSE	67.069	FALSE	48.183	FALSE
ASIERIKVSKAS	HFX147_IPP253_AAT_CT26_C48C_EVEN.raw	10706	98	49.97	1287.751	12	-1.1	430.2571	30.61	387310	31	F31:10895	1	1	Q9DAS9|GBG12_MOUSE			PEAKS DB	ASIERIKVSKAS	SAKSVKIREISA	S	R	S	1	ASIERIKVSKAS	1489	74.167	FALSE	80.625	FALSE	77.5	FALSE	67.069	FALSE	48.183	FALSE
ASIERIKVSKAS	HFX147_IPP253_AAT_CT26_R24A_EVEN.raw	4217	38	58.01	1287.751	12	-0.6	430.2574	30.65	1284900	9	F9:10798	1	1	Q9DAS9|GBG12_MOUSE			PEAKS DB	ASIERIKVSKAS	SAKSVKIREISA	S	R	S	1	ASIERIKVSKAS	1490	74.167	FALSE	80.625	FALSE	77.5	FALSE	67.069	FALSE	48.183	FALSE
ASIERIKVSKAS	HFX147_IPP253_AAT_CT26_R24B_EVEN.raw	5568	109	56.74	1287.751	12	1	430.258	30.66	981390	11	F11:11082	1	1	Q9DAS9|GBG12_MOUSE			PEAKS DB	ASIERIKVSKAS	SAKSVKIREISA	S	R	S	1	ASIERIKVSKAS	1491	74.167	FALSE	80.625	FALSE	77.5	FALSE	67.069	FALSE	48.183	FALSE
ASIERIKVSKAS	HFX147_IPP253_AAT_CT26_R24C_EVEN.raw	7469	112	54.12	1287.751	12	-0.1	430.2576	30.65	926210	13	F13:10924	1	1	Q9DAS9|GBG12_MOUSE			PEAKS DB	ASIERIKVSKAS	SAKSVKIREISA	S	R	S	1	ASIERIKVSKAS	1492	74.167	FALSE	80.625	FALSE	77.5	FALSE	67.069	FALSE	48.183	FALSE
ASIERIKVSKAS	HFX147_IPP253_AAT_CT26_R48A_EVEN.raw	12203	127	55.84	1287.751	12	0.1	430.2577	30.67	392660	33	F33:11244	1	1	Q9DAS9|GBG12_MOUSE			PEAKS DB	ASIERIKVSKAS	SAKSVKIREISA	S	R	S	1	ASIERIKVSKAS	1493	74.167	FALSE	80.625	FALSE	77.5	FALSE	67.069	FALSE	48.183	FALSE
ASIERIKVSKASA	HFX147_IPP253_AAT_CT26_R24A_EVEN.raw	4879	700	34.71	1358.7881	13	0.8	453.937	31.99	168420	9	F9:11332	1	1	Q9DAS9|GBG12_MOUSE			PEAKS DB	ASIERIKVSKASA	ASAKSVKIREISA	S	R	A	1	ASIERIKVSKASA	1494	56.923	FALSE	65.312	FALSE	48.1	FALSE	42.563	FALSE	26.536	FALSE
ASIERIKVSKASAD	HFX147_IPP253_AAT_CT26_C24A_EVEN.raw	74	74	50.15	1473.8151	14	-0.4	492.2788	32.33	225710	1	F1:11377	1	1	Q9DAS9|GBG12_MOUSE			PEAKS DB	ASIERIKVSKASAD	DASAKSVKIREISA	S	R	D	1	ASIERIKVSKASAD	1495	95	FALSE	97.5	FALSE	90	FALSE	94	FALSE	79.205	FALSE
ASIERIKVSKASAD	HFX147_IPP253_AAT_CT26_C48B_EVEN.raw	9765	57	50.33	1473.8151	14	-0.3	492.2788	32.24	182770	29	F29:11567	1	1	Q9DAS9|GBG12_MOUSE			PEAKS DB	ASIERIKVSKASAD	DASAKSVKIREISA	S	R	D	1	ASIERIKVSKASAD	1496	95	FALSE	97.5	FALSE	90	FALSE	94	FALSE	79.205	FALSE
ASIERIKVSKASAD	HFX147_IPP253_AAT_CT26_C48C_EVEN.raw	10664	56	53.62	1473.8151	14	-0.8	492.2786	32.25	194120	31	F31:11546	1	1	Q9DAS9|GBG12_MOUSE			PEAKS DB	ASIERIKVSKASAD	DASAKSVKIREISA	S	R	D	1	ASIERIKVSKASAD	1497	95	FALSE	97.5	FALSE	90	FALSE	94	FALSE	79.205	FALSE
ASIERIKVSKASAD	HFX147_IPP253_AAT_CT26_R24A_EVEN.raw	4195	16	64.9	1473.8151	14	1.7	492.2798	32.25	605790	9	F9:11443	1	1	Q9DAS9|GBG12_MOUSE			PEAKS DB	ASIERIKVSKASAD	DASAKSVKIREISA	S	R	D	1	ASIERIKVSKASAD	1498	95	FALSE	97.5	FALSE	90	FALSE	94	FALSE	79.205	FALSE
ASIERIKVSKASAD	HFX147_IPP253_AAT_CT26_R24B_EVEN.raw	5537	78	60.12	1473.8151	14	0.6	492.2793	32.26	335170	11	F11:11702	1	1	Q9DAS9|GBG12_MOUSE			PEAKS DB	ASIERIKVSKASAD	DASAKSVKIREISA	S	R	D	1	ASIERIKVSKASAD	1499	95	FALSE	97.5	FALSE	90	FALSE	94	FALSE	79.205	FALSE
ASIERIKVSKASAD	HFX147_IPP253_AAT_CT26_R24C_EVEN.raw	7413	56	60.29	1473.8151	14	-0.4	492.2788	32.31	337680	13	F13:11582	1	1	Q9DAS9|GBG12_MOUSE			PEAKS DB	ASIERIKVSKASAD	DASAKSVKIREISA	S	R	D	1	ASIERIKVSKASAD	1500	95	FALSE	97.5	FALSE	90	FALSE	94	FALSE	79.205	FALSE
ASIERIKVSKASADL	HFX147_IPP253_AAT_CT26_C24A_EVEN.raw	30	30	55.62	1586.8992	15	0.2	529.9738	39.8	2696200	1	F1:14316	1	1	Q9DAS9|GBG12_MOUSE			PEAKS DB	ASIERIKVSKASADL	LDASAKSVKIREISA	S	R	L	1	ASIERIKVSKASADL	1501	24.404	FALSE	46.917	FALSE	34.244	FALSE	20.098	FALSE	20.569	FALSE
ASIERIKVSKASADL	HFX147_IPP253_AAT_CT26_C24B_EVEN.raw	1406	57	51.08	1586.8992	15	-0.2	529.9736	39.86	466910	5	F5:14510	1	1	Q9DAS9|GBG12_MOUSE			PEAKS DB	ASIERIKVSKASADL	LDASAKSVKIREISA	S	R	L	1	ASIERIKVSKASADL	1502	24.404	FALSE	46.917	FALSE	34.244	FALSE	20.098	FALSE	20.569	FALSE
ASIERIKVSKASADL	HFX147_IPP253_AAT_CT26_C24C_EVEN.raw	3011	46	50.7	1586.8992	15	0.4	529.9739	39.82	245570	7	F7:14463	1	1	Q9DAS9|GBG12_MOUSE			PEAKS DB	ASIERIKVSKASADL	LDASAKSVKIREISA	S	R	L	1	ASIERIKVSKASADL	1503	24.404	FALSE	46.917	FALSE	34.244	FALSE	20.098	FALSE	20.569	FALSE
ASIERIKVSKASADL	HFX147_IPP253_AAT_CT26_C48B_EVEN.raw	9738	30	55.33	1586.8992	15	0.6	529.974	39.82	2523300	29	F29:14548	1	1	Q9DAS9|GBG12_MOUSE			PEAKS DB	ASIERIKVSKASADL	LDASAKSVKIREISA	S	R	L	1	ASIERIKVSKASADL	1504	24.404	FALSE	46.917	FALSE	34.244	FALSE	20.098	FALSE	20.569	FALSE
ASIERIKVSKASADL	HFX147_IPP253_AAT_CT26_C48C_EVEN.raw	10626	18	62.78	1586.8992	15	0.9	529.9741	39.81	1109300	31	F31:14526	1	1	Q9DAS9|GBG12_MOUSE			PEAKS DB	ASIERIKVSKASADL	LDASAKSVKIREISA	S	R	L	1	ASIERIKVSKASADL	1505	24.404	FALSE	46.917	FALSE	34.244	FALSE	20.098	FALSE	20.569	FALSE
ASIERIKVSKASADL	HFX147_IPP253_AAT_CT26_R24A_EVEN.raw	4208	29	60.56	1586.8992	15	1.2	529.9743	39.76	3399200	9	F9:14385	1	1	Q9DAS9|GBG12_MOUSE			PEAKS DB	ASIERIKVSKASADL	LDASAKSVKIREISA	S	R	L	1	ASIERIKVSKASADL	1506	24.404	FALSE	46.917	FALSE	34.244	FALSE	20.098	FALSE	20.569	FALSE
ASIERIKVSKASADL	HFX147_IPP253_AAT_CT26_R24B_EVEN.raw	5525	66	62.08	1586.8992	15	0.6	529.974	39.76	2706200	11	F11:14672	1	1	Q9DAS9|GBG12_MOUSE			PEAKS DB	ASIERIKVSKASADL	LDASAKSVKIREISA	S	R	L	1	ASIERIKVSKASADL	1507	24.404	FALSE	46.917	FALSE	34.244	FALSE	20.098	FALSE	20.569	FALSE
ASIERIKVSKASADL	HFX147_IPP253_AAT_CT26_R24C_EVEN.raw	7420	63	59.51	1586.8992	15	-0.3	529.9735	39.81	2798500	13	F13:14532	1	1	Q9DAS9|GBG12_MOUSE			PEAKS DB	ASIERIKVSKASADL	LDASAKSVKIREISA	S	R	L	1	ASIERIKVSKASADL	1508	24.404	FALSE	46.917	FALSE	34.244	FALSE	20.098	FALSE	20.569	FALSE
ASIERIKVSKASADL	HFX147_IPP253_AAT_CT26_R48A_EVEN.raw	12129	53	63.03	1586.8992	15	-0.3	529.9735	39.79	1421300	33	F33:14832	1	1	Q9DAS9|GBG12_MOUSE			PEAKS DB	ASIERIKVSKASADL	LDASAKSVKIREISA	S	R	L	1	ASIERIKVSKASADL	1509	24.404	FALSE	46.917	FALSE	34.244	FALSE	20.098	FALSE	20.569	FALSE
ASIERIKVSKASADL	HFX147_IPP253_AAT_CT26_R48B_EVEN.raw	14319	98	57.72	1586.8992	15	0.3	529.9738	39.8	511390	35	F35:14723	1	1	Q9DAS9|GBG12_MOUSE			PEAKS DB	ASIERIKVSKASADL	LDASAKSVKIREISA	S	R	L	1	ASIERIKVSKASADL	1510	24.404	FALSE	46.917	FALSE	34.244	FALSE	20.098	FALSE	20.569	FALSE
ASIPVNLRL	HFX147_IPP253_AAT_CT26_R48B_ODD.raw	16071	1850	25.47	981.5971	9	-0.1	491.8058	53.4	2677600	36	F36:18633	2	2	P16406|AMPE_MOUSE			PEAKS DB	ASIPVNLRL	LRLNVPISA	S	V	L	1	ASIPVNLRL	1511	0.294	TRUE	1.782	TRUE	1.524	TRUE	0.023	TRUE	1.319	TRUE	H-2-Qa1	0.023
ASPARTHQL	HFX147_IPP253_AAT_CT26_C24B_EVEN.raw	2741	1392	27.78	979.5199	9	0.7	490.7675	26.62	975760	5	F5:9280	1	1	Q9WTN3|SRBP1_MOUSE			PEAKS DB	ASPARTHQL	LQHTRAPSA	S	R	L	1	ASPARTHQL	1514	0.007	TRUE	1.182	TRUE	3.068	FALSE	0.089	TRUE	1.644	TRUE	H-2-Dd	0.007
ASPARTHQL	HFX147_IPP253_AAT_CT26_C24C_EVEN.raw	3886	921	29.58	979.5199	9	0.4	490.7674	26.62	1160800	7	F7:9221	1	1	Q9WTN3|SRBP1_MOUSE			PEAKS DB	ASPARTHQL	LQHTRAPSA	S	R	L	1	ASPARTHQL	1515	0.007	TRUE	1.182	TRUE	3.068	FALSE	0.089	TRUE	1.644	TRUE	H-2-Dd	0.007
ASPARTHQL	HFX147_IPP253_AAT_CT26_R24A_EVEN.raw	5378	1199	26.65	979.5199	9	-0.3	490.7671	26.52	2257800	9	F9:9160	1	1	Q9WTN3|SRBP1_MOUSE			PEAKS DB	ASPARTHQL	LQHTRAPSA	S	R	L	1	ASPARTHQL	1516	0.007	TRUE	1.182	TRUE	3.068	FALSE	0.089	TRUE	1.644	TRUE	H-2-Dd	0.007
ASPARTHQL	HFX147_IPP253_AAT_CT26_R24B_EVEN.raw	7107	1648	27.33	979.5199	9	0.7	490.7676	26.49	1709200	11	F11:9410	1	1	Q9WTN3|SRBP1_MOUSE			PEAKS DB	ASPARTHQL	LQHTRAPSA	S	R	L	1	ASPARTHQL	1517	0.007	TRUE	1.182	TRUE	3.068	FALSE	0.089	TRUE	1.644	TRUE	H-2-Dd	0.007
ASPARTHQL	HFX147_IPP253_AAT_CT26_R24C_EVEN.raw	8578	1221	32.23	979.5199	9	1	490.7677	26.53	2418700	13	F13:9260	1	1	Q9WTN3|SRBP1_MOUSE			PEAKS DB	ASPARTHQL	LQHTRAPSA	S	R	L	1	ASPARTHQL	1518	0.007	TRUE	1.182	TRUE	3.068	FALSE	0.089	TRUE	1.644	TRUE	H-2-Dd	0.007
ASPARTHQL	HFX147_IPP253_AAT_CT26_R48A_EVEN.raw	12804	728	39.55	979.5199	9	-0.1	490.7672	26.42	3211900	33	F33:9534	2	2	Q9WTN3|SRBP1_MOUSE			PEAKS DB	ASPARTHQL	LQHTRAPSA	S	R	L	1	ASPARTHQL	1519	0.007	TRUE	1.182	TRUE	3.068	FALSE	0.089	TRUE	1.644	TRUE	H-2-Dd	0.007
ASPARTHQL	HFX147_IPP253_AAT_CT26_R48C_EVEN.raw	17774	1595	29.5	979.5199	9	-0.6	490.7669	26.42	10410000	37	F37:9319	2	2	Q9WTN3|SRBP1_MOUSE			PEAKS DB	ASPARTHQL	LQHTRAPSA	S	R	L	1	ASPARTHQL	1520	0.007	TRUE	1.182	TRUE	3.068	FALSE	0.089	TRUE	1.644	TRUE	H-2-Dd	0.007
ASPKHGFTI	HFX147_IPP253_AAT_CT26_R24C_EVEN.raw	9163	1806	26.01	956.5079	9	-1	479.2608	35.31	179290	13	F13:12774	1	1	Q3U564|DCP1B_MOUSE			PEAKS DB	ASPKHGFTI	ITFGHKPSA	S	H	I	1	ASPKHGFTI	1521	0.008	TRUE	0.976	TRUE	4.114	FALSE	0.265	TRUE	1.709	TRUE	H-2-Dd	0.008
ASPKHGFTI	HFX147_IPP253_AAT_CT26_R48A_EVEN.raw	13787	1711	27.96	956.5079	9	0.9	479.2617	35.24	328590	33	F33:13053	1	1	Q3U564|DCP1B_MOUSE			PEAKS DB	ASPKHGFTI	ITFGHKPSA	S	H	I	1	ASPKHGFTI	1522	0.008	TRUE	0.976	TRUE	4.114	FALSE	0.265	TRUE	1.709	TRUE	H-2-Dd	0.008
ASPKHGFTI	HFX147_IPP253_AAT_CT26_R48B_EVEN.raw	15741	1520	29.32	956.5079	9	-0.4	479.261	35.25	211800	35	F35:12943	1	1	Q3U564|DCP1B_MOUSE			PEAKS DB	ASPKHGFTI	ITFGHKPSA	S	H	I	1	ASPKHGFTI	1523	0.008	TRUE	0.976	TRUE	4.114	FALSE	0.265	TRUE	1.709	TRUE	H-2-Dd	0.008
ASPKRIDFI	HFX147_IPP253_AAT_CT26_C24B_EVEN.raw	2665	1316	28.49	1045.592	9	0.6	523.8036	43.69	1604500	5	F5:16032	2	2	Q9DB52|F122A_MOUSE			PEAKS DB	ASPKRIDFI	IFDIRKPSA	S	R	I	1	ASPKRIDFI	1524	0.01	TRUE	2.437	FALSE	10.854	FALSE	1.246	TRUE	4.138	FALSE	H-2-Dd	0.01
ASPKRIDFI	HFX147_IPP253_AAT_CT26_C24C_ODD.raw	3915	950	29.19	1045.592	9	-0.1	523.8032	43.62	991930	8	F8:14790	2	2	Q9DB52|F122A_MOUSE			PEAKS DB	ASPKRIDFI	IFDIRKPSA	S	R	I	1	ASPKRIDFI	1525	0.01	TRUE	2.437	FALSE	10.854	FALSE	1.246	TRUE	4.138	FALSE	H-2-Dd	0.01
ASPKRIDFI	HFX147_IPP253_AAT_CT26_R24B_EVEN.raw	6763	1304	31.39	1045.592	9	0	523.8033	43.58	2806100	11	F11:16183	2	2	Q9DB52|F122A_MOUSE			PEAKS DB	ASPKRIDFI	IFDIRKPSA	S	R	I	1	ASPKRIDFI	1526	0.01	TRUE	2.437	FALSE	10.854	FALSE	1.246	TRUE	4.138	FALSE	H-2-Dd	0.01
ASPKRIDFI	HFX147_IPP253_AAT_CT26_R24C_ODD.raw	8816	1459	29.77	1045.592	9	-0.1	523.8032	43.57	1863500	14	F14:14739	1	1	Q9DB52|F122A_MOUSE			PEAKS DB	ASPKRIDFI	IFDIRKPSA	S	R	I	1	ASPKRIDFI	1527	0.01	TRUE	2.437	FALSE	10.854	FALSE	1.246	TRUE	4.138	FALSE	H-2-Dd	0.01
ASPKRIDFI	HFX147_IPP253_AAT_CT26_R48B_ODD.raw	15734	1513	29.39	1045.592	9	-0.5	523.803	43.64	1406200	36	F36:14789	1	1	Q9DB52|F122A_MOUSE			PEAKS DB	ASPKRIDFI	IFDIRKPSA	S	R	I	1	ASPKRIDFI	1528	0.01	TRUE	2.437	FALSE	10.854	FALSE	1.246	TRUE	4.138	FALSE	H-2-Dd	0.01
ASPKRIDFI	HFX147_IPP253_AAT_CT26_R48C_ODD.raw	18296	2117	23.89	1045.592	9	-0.3	523.8032	43.53	151840	38	F38:14629	1	1	Q9DB52|F122A_MOUSE			PEAKS DB	ASPKRIDFI	IFDIRKPSA	S	R	I	1	ASPKRIDFI	1529	0.01	TRUE	2.437	FALSE	10.854	FALSE	1.246	TRUE	4.138	FALSE	H-2-Dd	0.01
ASPLGLRTI	HFX147_IPP253_AAT_CT26_R48B_EVEN.raw	16160	1939	24.54	926.5549	9	0.2	464.2848	50.68	371590	35	F35:19021	2	2	Q8BTT6|DIEXF_MOUSE			PEAKS DB	ASPLGLRTI	ITRLGLPSA	S	G	I	1	ASPLGLRTI	1530	0.03	TRUE	1.556	TRUE	12.346	FALSE	0.776	TRUE	3.689	FALSE	H-2-Dd	0.03
ASPLRSLLF	HFX147_IPP253_AAT_CT26_C24A_ODD.raw	1145	1145	26.85	1002.5862	9	0.7	502.3007	67.22	16483000	2	F2:23928	2	2	P21460|CYTC_MOUSE			PEAKS DB	ASPLRSLLF	FLLSRLPSA	S	R	F	1	ASPLRSLLF	1531	0.009	TRUE	5.483	FALSE	2.662	FALSE	0.044	TRUE	2.947	FALSE	H-2-Dd	0.009
ASPQQLVST	HFX147_IPP253_AAT_CT26_R24B_ODD.raw	7255	1796	25.72	929.4818	9	-0.3	465.748	51.28	137770	12	F12:17692	1	1	P41234|ABCA2_MOUSE			PEAKS DB	ASPQQLVST	TSVLQQPSA	S	Q	T	1	ASPQQLVST	1532	2.259	FALSE	22.099	FALSE	33.846	FALSE	9.63	FALSE	21.163	FALSE
ASPSRIQQI	HFX147_IPP253_AAT_CT26_C24A_EVEN.raw	1014	1014	28.6	998.5508	9	0.3	500.2828	37.36	82448	1	F1:13387	1	1	P58281|OPA1_MOUSE			PEAKS DB	ASPSRIQQI	IQQIRSPSA	S	R	I	1	ASPSRIQQI	1533	0.008	TRUE	1.137	TRUE	6.045	FALSE	0.187	TRUE	1.185	TRUE	H-2-Dd	0.008
ASPSRIQQI	HFX147_IPP253_AAT_CT26_C24C_EVEN.raw	3502	537	35.82	998.5508	9	-0.2	500.2826	37.37	180780	7	F7:13507	1	1	P58281|OPA1_MOUSE			PEAKS DB	ASPSRIQQI	IQQIRSPSA	S	R	I	1	ASPSRIQQI	1534	0.008	TRUE	1.137	TRUE	6.045	FALSE	0.187	TRUE	1.185	TRUE	H-2-Dd	0.008
ASPSRIQQI	HFX147_IPP253_AAT_CT26_C48C_EVEN.raw	11521	913	32.24	998.5508	9	0	500.2827	37.33	140620	31	F31:13552	1	1	P58281|OPA1_MOUSE			PEAKS DB	ASPSRIQQI	IQQIRSPSA	S	R	I	1	ASPSRIQQI	1535	0.008	TRUE	1.137	TRUE	6.045	FALSE	0.187	TRUE	1.185	TRUE	H-2-Dd	0.008
ASPSRIQQI	HFX147_IPP253_AAT_CT26_R24B_ODD.raw	7027	1568	28.33	998.5508	9	-1.8	500.2818	37.39	349740	12	F12:12198	2	2	P58281|OPA1_MOUSE			PEAKS DB	ASPSRIQQI	IQQIRSPSA	S	R	I	1	ASPSRIQQI	1536	0.008	TRUE	1.137	TRUE	6.045	FALSE	0.187	TRUE	1.185	TRUE	H-2-Dd	0.008
ASPSRIQQI	HFX147_IPP253_AAT_CT26_R24C_ODD.raw	8552	1195	32.53	998.5508	9	-1.5	500.282	37.32	300190	14	F14:12304	2	2	P58281|OPA1_MOUSE			PEAKS DB	ASPSRIQQI	IQQIRSPSA	S	R	I	1	ASPSRIQQI	1537	0.008	TRUE	1.137	TRUE	6.045	FALSE	0.187	TRUE	1.185	TRUE	H-2-Dd	0.008
ASPSRIQQI	HFX147_IPP253_AAT_CT26_R48B_ODD.raw	15496	1275	31.79	998.5508	9	0.4	500.2829	37.44	199660	36	F36:12367	1	1	P58281|OPA1_MOUSE			PEAKS DB	ASPSRIQQI	IQQIRSPSA	S	R	I	1	ASPSRIQQI	1538	0.008	TRUE	1.137	TRUE	6.045	FALSE	0.187	TRUE	1.185	TRUE	H-2-Dd	0.008
ASPTRTHQL	HFX147_IPP253_AAT_CT26_C24A_EVEN.raw	488	488	36.49	1009.5305	9	0.8	505.7729	26.43	884350	1	F1:9047	3	3	Q3U1N2|SRBP2_MOUSE			PEAKS DB	ASPTRTHQL	LQHTRTPSA	S	R	L	1	ASPTRTHQL	1539	0.006	TRUE	1.051	TRUE	3.263	FALSE	0.114	TRUE	1.759	TRUE	H-2-Dd	0.006
ASPTRTHQL	HFX147_IPP253_AAT_CT26_C24B_EVEN.raw	1981	632	36.82	1009.5305	9	0.6	505.7728	26.62	1347200	5	F5:9271	2	2	Q3U1N2|SRBP2_MOUSE			PEAKS DB	ASPTRTHQL	LQHTRTPSA	S	R	L	1	ASPTRTHQL	1540	0.006	TRUE	1.051	TRUE	3.263	FALSE	0.114	TRUE	1.759	TRUE	H-2-Dd	0.006
ASPTRTHQL	HFX147_IPP253_AAT_CT26_C24C_EVEN.raw	3602	637	34.31	1009.5305	9	0.2	505.7726	26.56	2188300	7	F7:9214	4	4	Q3U1N2|SRBP2_MOUSE			PEAKS DB	ASPTRTHQL	LQHTRTPSA	S	R	L	1	ASPTRTHQL	1541	0.006	TRUE	1.051	TRUE	3.263	FALSE	0.114	TRUE	1.759	TRUE	H-2-Dd	0.006
ASPTRTHQL	HFX147_IPP253_AAT_CT26_C48A_EVEN.raw	9516	175	31.78	1009.5305	9	-0.1	505.7725	26.41	216270	27	F27:8998	1	1	Q3U1N2|SRBP2_MOUSE			PEAKS DB	ASPTRTHQL	LQHTRTPSA	S	R	L	1	ASPTRTHQL	1542	0.006	TRUE	1.051	TRUE	3.263	FALSE	0.114	TRUE	1.759	TRUE	H-2-Dd	0.006
ASPTRTHQL	HFX147_IPP253_AAT_CT26_C48C_EVEN.raw	11126	518	38.37	1009.5305	9	0	505.7725	25.59	2798900	31	F31:8827	3	3	Q3U1N2|SRBP2_MOUSE			PEAKS DB	ASPTRTHQL	LQHTRTPSA	S	R	L	1	ASPTRTHQL	1543	0.006	TRUE	1.051	TRUE	3.263	FALSE	0.114	TRUE	1.759	TRUE	H-2-Dd	0.006
ASPTRTHQL	HFX147_IPP253_AAT_CT26_R24A_EVEN.raw	4647	468	39.15	1009.5305	9	-0.1	505.7725	26.52	3535100	9	F9:9156	4	4	Q3U1N2|SRBP2_MOUSE			PEAKS DB	ASPTRTHQL	LQHTRTPSA	S	R	L	1	ASPTRTHQL	1544	0.006	TRUE	1.051	TRUE	3.263	FALSE	0.114	TRUE	1.759	TRUE	H-2-Dd	0.006
ASPTRTHQL	HFX147_IPP253_AAT_CT26_R24B_EVEN.raw	6348	889	36.52	1009.5305	9	1.2	505.7731	26.44	3341000	11	F11:9401	2	2	Q3U1N2|SRBP2_MOUSE			PEAKS DB	ASPTRTHQL	LQHTRTPSA	S	R	L	1	ASPTRTHQL	1545	0.006	TRUE	1.051	TRUE	3.263	FALSE	0.114	TRUE	1.759	TRUE	H-2-Dd	0.006
ASPTRTHQL	HFX147_IPP253_AAT_CT26_R24C_EVEN.raw	8208	851	36.56	1009.5305	9	0.3	505.7727	26.47	3318500	13	F13:9255	3	3	Q3U1N2|SRBP2_MOUSE			PEAKS DB	ASPTRTHQL	LQHTRTPSA	S	R	L	1	ASPTRTHQL	1546	0.006	TRUE	1.051	TRUE	3.263	FALSE	0.114	TRUE	1.759	TRUE	H-2-Dd	0.006
ASPTRTHQL	HFX147_IPP253_AAT_CT26_R48B_EVEN.raw	15099	878	36.52	1009.5305	9	0.8	505.7729	26.22	2567300	35	F35:9344	2	2	Q3U1N2|SRBP2_MOUSE			PEAKS DB	ASPTRTHQL	LQHTRTPSA	S	R	L	1	ASPTRTHQL	1547	0.006	TRUE	1.051	TRUE	3.263	FALSE	0.114	TRUE	1.759	TRUE	H-2-Dd	0.006
ASPTRTHQL	HFX147_IPP253_AAT_CT26_R48C_EVEN.raw	16892	713	39.99	1009.5305	9	0.2	505.7726	26.37	11269000	37	F37:9298	3	3	Q3U1N2|SRBP2_MOUSE			PEAKS DB	ASPTRTHQL	LQHTRTPSA	S	R	L	1	ASPTRTHQL	1548	0.006	TRUE	1.051	TRUE	3.263	FALSE	0.114	TRUE	1.759	TRUE	H-2-Dd	0.006
ASQPDVDGFLVGGASLKPEF	HFX147_IPP253_AAT_CT26_C24A_ODD.raw	451	451	37.13	2033.0105	20	-2.2	1017.5103	76.03	117320	2	F2:27430	1	1	P17751|TPIS_MOUSE			PEAKS DB	ASQPDVDGFLVGGASLKPEF	FEPKLSAGGVLFGDVDPQSA	S	D	F	1	ASQPDVDGFLVGGASLKPEF	1549	46	FALSE	58.833	FALSE	45.714	FALSE	25.182	FALSE	51.353	FALSE
ASSPPAGPPPPPTPSL	HFX147_IPP253_AAT_CT26_R48B_EVEN.raw	15024	803	37.55	1468.7561	16	0.6	735.3857	60.45	135300	35	F35:22896	1	1	Q9QYA2|TOM40_MOUSE			PEAKS DB	ASSPPAGPPPPPTPSL	LSPTPPPPPGAPPSSA	S	P	L	1	ASSPPAGPPPPPTPSL	1577	1.92	TRUE	10.185	FALSE	1.387	TRUE	5.207	FALSE	32.897	FALSE	H-2-Ld	1.387
ASSPPAGPPPPPTPSLVG	HFX147_IPP253_AAT_CT26_C24A_EVEN.raw	654	654	33.95	1624.8459	18	0.4	813.4305	62.55	391050	1	F1:23305	1	1	Q9QYA2|TOM40_MOUSE			PEAKS DB	ASSPPAGPPPPPTPSLVG	GVLSPTPPPPPGAPPSSA	S	P	G	1	ASSPPAGPPPPPTPSLVG	1578	41.111	FALSE	68.75	FALSE	38.37	FALSE	38.643	FALSE	81	FALSE
ASSPPAGPPPPPTPSLVG	HFX147_IPP253_AAT_CT26_C48B_EVEN.raw	10025	317	38.39	1624.8459	18	1.3	813.4313	62.56	819160	29	F29:23512	1	1	Q9QYA2|TOM40_MOUSE			PEAKS DB	ASSPPAGPPPPPTPSLVG	GVLSPTPPPPPGAPPSSA	S	P	G	1	ASSPPAGPPPPPTPSLVG	1579	41.111	FALSE	68.75	FALSE	38.37	FALSE	38.643	FALSE	81	FALSE
ASSPPAGPPPPPTPSLVG	HFX147_IPP253_AAT_CT26_R48B_EVEN.raw	14296	75	60.44	1624.8459	18	0.5	813.4307	62.64	1438900	35	F35:23748	2	2	Q9QYA2|TOM40_MOUSE			PEAKS DB	ASSPPAGPPPPPTPSLVG	GVLSPTPPPPPGAPPSSA	S	P	G	1	ASSPPAGPPPPPTPSLVG	1580	41.111	FALSE	68.75	FALSE	38.37	FALSE	38.643	FALSE	81	FALSE
ASVSVPDSSGPERILSI	HFX147_IPP253_AAT_CT26_C24B_ODD.raw	2059	710	35.61	1712.8944	17	-0.5	857.454	65.92	278740	6	F6:23521	1	1	P61979|HNRPK_MOUSE			PEAKS DB	ASVSVPDSSGPERILSI	ISLIREPGSSDPVSVSA	S	V	I	1	ASVSVPDSSGPERILSI	1581	2.033	FALSE	37.346	FALSE	27.405	FALSE	21.033	FALSE	18.607	FALSE
ASVSVPDSSGPERILSI	HFX147_IPP253_AAT_CT26_R24C_ODD.raw	9007	1650	27.6	1712.8944	17	1.1	857.4554	66.02	355420	14	F14:23601	1	1	P61979|HNRPK_MOUSE			PEAKS DB	ASVSVPDSSGPERILSI	ISLIREPGSSDPVSVSA	S	V	I	1	ASVSVPDSSGPERILSI	1582	2.033	FALSE	37.346	FALSE	27.405	FALSE	21.033	FALSE	18.607	FALSE
ATAASSSSLEKS	HFX147_IPP253_AAT_CT26_C24A_EVEN.raw	500	500	36.29	1137.5513	12	-0.1	569.7828	28.87	275220	1	F1:9995	1	1	P60710|ACTB_MOUSE:P63260|ACTG_MOUSE:P63268|ACTH_MOUSE:P62737|ACTA_MOUSE:P68134|ACTS_MOUSE:P68033|ACTC_MOUSE			PEAKS DB	ATAASSSSLEKS	SKELSSSSAATA	T	S	S	1	ATAASSSSLEKS	1583	80	FALSE	72.308	FALSE	69	FALSE	59.2	FALSE	83.5	FALSE
ATAASSSSLEKS	HFX147_IPP253_AAT_CT26_C24B_EVEN.raw	1533	184	44.78	1137.5513	12	0.6	569.7833	28.95	712390	5	F5:10195	2	2	P60710|ACTB_MOUSE:P63260|ACTG_MOUSE:P63268|ACTH_MOUSE:P62737|ACTA_MOUSE:P68134|ACTS_MOUSE:P68033|ACTC_MOUSE			PEAKS DB	ATAASSSSLEKS	SKELSSSSAATA	T	S	S	1	ATAASSSSLEKS	1584	80	FALSE	72.308	FALSE	69	FALSE	59.2	FALSE	83.5	FALSE
ATAASSSSLEKS	HFX147_IPP253_AAT_CT26_C24C_EVEN.raw	3145	180	43.61	1137.5513	12	-0.3	569.7827	28.91	1287200	7	F7:10136	2	2	P60710|ACTB_MOUSE:P63260|ACTG_MOUSE:P63268|ACTH_MOUSE:P62737|ACTA_MOUSE:P68134|ACTS_MOUSE:P68033|ACTC_MOUSE			PEAKS DB	ATAASSSSLEKS	SKELSSSSAATA	T	S	S	1	ATAASSSSLEKS	1585	80	FALSE	72.308	FALSE	69	FALSE	59.2	FALSE	83.5	FALSE
ATAASSSSLEKS	HFX147_IPP253_AAT_CT26_C48A_ODD.raw	9620	279	28.3	1137.5513	12	1.6	569.7838	28.66	150320	28	F28:8560	1	1	P63260|ACTG_MOUSE:P60710|ACTB_MOUSE:P68134|ACTS_MOUSE:P68033|ACTC_MOUSE:P63268|ACTH_MOUSE:P62737|ACTA_MOUSE			PEAKS DB	ATAASSSSLEKS	SKELSSSSAATA	T	S	S	1	ATAASSSSLEKS	1586	80	FALSE	72.308	FALSE	69	FALSE	59.2	FALSE	83.5	FALSE
ATAASSSSLEKS	HFX147_IPP253_AAT_CT26_C48B_EVEN.raw	10476	768	28.83	1137.5513	12	1.4	569.7837	28.86	565610	29	F29:10236	2	2	P60710|ACTB_MOUSE:P63260|ACTG_MOUSE:P63268|ACTH_MOUSE:P68134|ACTS_MOUSE:P68033|ACTC_MOUSE:P62737|ACTA_MOUSE			PEAKS DB	ATAASSSSLEKS	SKELSSSSAATA	T	S	S	1	ATAASSSSLEKS	1587	80	FALSE	72.308	FALSE	69	FALSE	59.2	FALSE	83.5	FALSE
ATAASSSSLEKS	HFX147_IPP253_AAT_CT26_C48C_EVEN.raw	10717	109	49.51	1137.5513	12	1.4	569.7837	28.76	1572400	31	F31:10157	2	2	P60710|ACTB_MOUSE:P63260|ACTG_MOUSE:P63268|ACTH_MOUSE:P68134|ACTS_MOUSE:P68033|ACTC_MOUSE:P62737|ACTA_MOUSE			PEAKS DB	ATAASSSSLEKS	SKELSSSSAATA	T	S	S	1	ATAASSSSLEKS	1588	80	FALSE	72.308	FALSE	69	FALSE	59.2	FALSE	83.5	FALSE
ATAASSSSLEKS	HFX147_IPP253_AAT_CT26_R24A_EVEN.raw	4405	226	44.54	1137.5513	12	0.5	569.7832	28.91	2703200	9	F9:10100	2	2	P60710|ACTB_MOUSE:P63260|ACTG_MOUSE:P63268|ACTH_MOUSE:P68134|ACTS_MOUSE:P68033|ACTC_MOUSE:P62737|ACTA_MOUSE			PEAKS DB	ATAASSSSLEKS	SKELSSSSAATA	T	S	S	1	ATAASSSSLEKS	1589	80	FALSE	72.308	FALSE	69	FALSE	59.2	FALSE	83.5	FALSE
ATAASSSSLEKS	HFX147_IPP253_AAT_CT26_R24B_EVEN.raw	5609	150	53.78	1137.5513	12	0.3	569.7831	28.87	2217100	11	F11:10346	1	1	P60710|ACTB_MOUSE:P63260|ACTG_MOUSE:P63268|ACTH_MOUSE:P68134|ACTS_MOUSE:P68033|ACTC_MOUSE:P62737|ACTA_MOUSE			PEAKS DB	ATAASSSSLEKS	SKELSSSSAATA	T	S	S	1	ATAASSSSLEKS	1590	80	FALSE	72.308	FALSE	69	FALSE	59.2	FALSE	83.5	FALSE
ATAASSSSLEKS	HFX147_IPP253_AAT_CT26_R24C_EVEN.raw	7573	216	48.9	1137.5513	12	0	569.7829	28.87	3036300	13	F13:10200	2	2	P60710|ACTB_MOUSE:P63260|ACTG_MOUSE:P63268|ACTH_MOUSE:P62737|ACTA_MOUSE:P68134|ACTS_MOUSE:P68033|ACTC_MOUSE			PEAKS DB	ATAASSSSLEKS	SKELSSSSAATA	T	S	S	1	ATAASSSSLEKS	1591	80	FALSE	72.308	FALSE	69	FALSE	59.2	FALSE	83.5	FALSE
ATAASSSSLEKS	HFX147_IPP253_AAT_CT26_R48A_EVEN.raw	12557	481	43.75	1137.5513	12	0.4	569.7831	28.82	4080000	33	F33:10488	2	2	P60710|ACTB_MOUSE:P63260|ACTG_MOUSE:P62737|ACTA_MOUSE:P68033|ACTC_MOUSE:P63268|ACTH_MOUSE:P68134|ACTS_MOUSE			PEAKS DB	ATAASSSSLEKS	SKELSSSSAATA	T	S	S	1	ATAASSSSLEKS	1592	80	FALSE	72.308	FALSE	69	FALSE	59.2	FALSE	83.5	FALSE
ATAASSSSLEKS	HFX147_IPP253_AAT_CT26_R48B_EVEN.raw	14664	443	43.84	1137.5513	12	0.7	569.7833	28.82	1732900	35	F35:10376	2	2	P60710|ACTB_MOUSE:P63260|ACTG_MOUSE:P62737|ACTA_MOUSE:P68033|ACTC_MOUSE:P63268|ACTH_MOUSE:P68134|ACTS_MOUSE			PEAKS DB	ATAASSSSLEKS	SKELSSSSAATA	T	S	S	1	ATAASSSSLEKS	1593	80	FALSE	72.308	FALSE	69	FALSE	59.2	FALSE	83.5	FALSE
ATDNQAIKALLQ	HFX147_IPP253_AAT_CT26_C24A_ODD.raw	261	261	41.55	1284.7037	12	1	643.3598	57.72	244090	2	F2:20271	2	2	P62774|MTPN_MOUSE			PEAKS DB	ATDNQAIKALLQ	QLLAKIAQNDTA	T	Q	Q	1	ATDNQAIKALLQ	1594	58.077	FALSE	78	FALSE	48.2	FALSE	38.318	FALSE	56.707	FALSE
ATDNQAIKALLQ	HFX147_IPP253_AAT_CT26_C24C_ODD.raw	3257	292	40.65	1284.7037	12	0.4	643.3594	57.77	80793	8	F8:20428	1	1	P62774|MTPN_MOUSE			PEAKS DB	ATDNQAIKALLQ	QLLAKIAQNDTA	T	Q	Q	1	ATDNQAIKALLQ	1595	58.077	FALSE	78	FALSE	48.2	FALSE	38.318	FALSE	56.707	FALSE
ATDNQAIKALLQ	HFX147_IPP253_AAT_CT26_C48C_ODD.raw	10798	190	46.02	1284.7037	12	0.9	643.3597	57.79	312460	32	F32:20269	1	1	P62774|MTPN_MOUSE			PEAKS DB	ATDNQAIKALLQ	QLLAKIAQNDTA	T	Q	Q	1	ATDNQAIKALLQ	1596	58.077	FALSE	78	FALSE	48.2	FALSE	38.318	FALSE	56.707	FALSE
ATDNQAIKALLQ	HFX147_IPP253_AAT_CT26_R24B_ODD.raw	5574	115	56.08	1284.7037	12	0.5	643.3594	57.72	565200	12	F12:20243	2	2	P62774|MTPN_MOUSE			PEAKS DB	ATDNQAIKALLQ	QLLAKIAQNDTA	T	Q	Q	1	ATDNQAIKALLQ	1597	58.077	FALSE	78	FALSE	48.2	FALSE	38.318	FALSE	56.707	FALSE
ATDNQAIKALLQ	HFX147_IPP253_AAT_CT26_R24C_ODD.raw	8135	778	37.34	1284.7037	12	0.6	643.3596	57.66	0	14	F14:20365	0	0	P62774|MTPN_MOUSE			PEAKS DB	ATDNQAIKALLQ	QLLAKIAQNDTA	T	Q	Q	1	ATDNQAIKALLQ	1598	58.077	FALSE	78	FALSE	48.2	FALSE	38.318	FALSE	56.707	FALSE
ATDNQAIKALLQ	HFX147_IPP253_AAT_CT26_R48A_ODD.raw	12235	159	53.51	1284.7037	12	0.5	643.3594	57.73	52321	34	F34:20345	1	1	P62774|MTPN_MOUSE			PEAKS DB	ATDNQAIKALLQ	QLLAKIAQNDTA	T	Q	Q	1	ATDNQAIKALLQ	1599	58.077	FALSE	78	FALSE	48.2	FALSE	38.318	FALSE	56.707	FALSE
ATDNQAIKALLQ	HFX147_IPP253_AAT_CT26_R48B_ODD.raw	14449	228	49.72	1284.7037	12	0.5	643.3594	57.75	22598	36	F36:20398	1	1	P62774|MTPN_MOUSE			PEAKS DB	ATDNQAIKALLQ	QLLAKIAQNDTA	T	Q	Q	1	ATDNQAIKALLQ	1600	58.077	FALSE	78	FALSE	48.2	FALSE	38.318	FALSE	56.707	FALSE
ATETVRSIL	HFX147_IPP253_AAT_CT26_R48B_EVEN.raw	16087	1866	25.32	988.5553	9	-1.1	495.2844	48.14	178300	35	F35:18026	1	1	P80315|TCPD_MOUSE			PEAKS DB	ATETVRSIL	LISRVTETA	T	V	L	1	ATETVRSIL	1601	7.749	FALSE	6.99	FALSE	6.672	FALSE	1.37	TRUE	8.17	FALSE	H-2-Qa1	1.37
ATETVRSILKIDDVVNTR	HFX147_IPP253_AAT_CT26_C24A_ODD.raw	42	42	53.86	2029.1167	18	-0.4	677.3792	54.54	692550	2	F2:19019	2	2	P80315|TCPD_MOUSE			PEAKS DB	ATETVRSILKIDDVVNTR	RTNVVDDIKLISRVTETA	T	V	R	1	ATETVRSILKIDDVVNTR	1602	85	FALSE	71.538	FALSE	78.333	FALSE	48.019	FALSE	90.357	FALSE
ATETVRSILKIDDVVNTR	HFX147_IPP253_AAT_CT26_C24B_ODD.raw	1359	10	61.67	2029.1167	18	0.8	677.3801	54.61	2183200	6	F6:19073	2	2	P80315|TCPD_MOUSE			PEAKS DB	ATETVRSILKIDDVVNTR	RTNVVDDIKLISRVTETA	T	V	R	1	ATETVRSILKIDDVVNTR	1603	85	FALSE	71.538	FALSE	78.333	FALSE	48.019	FALSE	90.357	FALSE
ATETVRSILKIDDVVNTR	HFX147_IPP253_AAT_CT26_C24C_ODD.raw	2974	9	61.67	2029.1167	18	0.6	677.3799	54.53	2138400	8	F8:19143	2	2	P80315|TCPD_MOUSE			PEAKS DB	ATETVRSILKIDDVVNTR	RTNVVDDIKLISRVTETA	T	V	R	1	ATETVRSILKIDDVVNTR	1604	85	FALSE	71.538	FALSE	78.333	FALSE	48.019	FALSE	90.357	FALSE
ATETVRSILKIDDVVNTR	HFX147_IPP253_AAT_CT26_C48C_ODD.raw	10619	11	66.08	2029.1167	18	0.2	677.3796	54.61	1212300	32	F32:19023	2	2	P80315|TCPD_MOUSE			PEAKS DB	ATETVRSILKIDDVVNTR	RTNVVDDIKLISRVTETA	T	V	R	1	ATETVRSILKIDDVVNTR	1605	85	FALSE	71.538	FALSE	78.333	FALSE	48.019	FALSE	90.357	FALSE
ATETVRSILKIDDVVNTR	HFX147_IPP253_AAT_CT26_R24B_ODD.raw	5477	18	73.98	2029.1167	18	1.2	677.3803	54.5	2822400	12	F12:18958	2	2	P80315|TCPD_MOUSE			PEAKS DB	ATETVRSILKIDDVVNTR	RTNVVDDIKLISRVTETA	T	V	R	1	ATETVRSILKIDDVVNTR	1606	85	FALSE	71.538	FALSE	78.333	FALSE	48.019	FALSE	90.357	FALSE
ATETVRSILKIDDVVNTR	HFX147_IPP253_AAT_CT26_R24C_ODD.raw	7393	36	62.76	2029.1167	18	0.9	677.3801	54.57	1632400	14	F14:19125	2	2	P80315|TCPD_MOUSE			PEAKS DB	ATETVRSILKIDDVVNTR	RTNVVDDIKLISRVTETA	T	V	R	1	ATETVRSILKIDDVVNTR	1607	85	FALSE	71.538	FALSE	78.333	FALSE	48.019	FALSE	90.357	FALSE
ATETVRSILKIDDVVNTR	HFX147_IPP253_AAT_CT26_R48A_ODD.raw	12100	24	69.3	2029.1167	18	-1.7	677.3784	54.54	1996800	34	F34:19071	2	2	P80315|TCPD_MOUSE			PEAKS DB	ATETVRSILKIDDVVNTR	RTNVVDDIKLISRVTETA	T	V	R	1	ATETVRSILKIDDVVNTR	1608	85	FALSE	71.538	FALSE	78.333	FALSE	48.019	FALSE	90.357	FALSE
ATETVRSILKIDDVVNTR	HFX147_IPP253_AAT_CT26_R48B_ODD.raw	14248	27	69.73	2029.1167	18	1.8	677.3807	54.56	1976300	36	F36:19129	2	2	P80315|TCPD_MOUSE			PEAKS DB	ATETVRSILKIDDVVNTR	RTNVVDDIKLISRVTETA	T	V	R	1	ATETVRSILKIDDVVNTR	1609	85	FALSE	71.538	FALSE	78.333	FALSE	48.019	FALSE	90.357	FALSE
ATETVRSILKIDDVVNTR	HFX147_IPP253_AAT_CT26_R48C_ODD.raw	16191	12	68.57	2029.1167	18	-0.7	677.379	54.61	1682800	38	F38:19019	2	2	P80315|TCPD_MOUSE			PEAKS DB	ATETVRSILKIDDVVNTR	RTNVVDDIKLISRVTETA	T	V	R	1	ATETVRSILKIDDVVNTR	1610	85	FALSE	71.538	FALSE	78.333	FALSE	48.019	FALSE	90.357	FALSE
ATGSSSGPQRASSL	HFX147_IPP253_AAT_CT26_C24A_EVEN.raw	220	220	42.62	1304.6321	14	0.1	653.3234	31.83	100310	1	F1:11191	1	1	Q80U49|C170B_MOUSE			PEAKS DB	ATGSSSGPQRASSL	LSSARQPGSSSGTA	T	S	L	1	ATGSSSGPQRASSL	1611	3.35	FALSE	36.074	FALSE	28.842	FALSE	17.708	FALSE	48.634	FALSE
ATGSSSGPQRASSL	HFX147_IPP253_AAT_CT26_C24B_EVEN.raw	1409	60	50.93	1304.6321	14	0	653.3233	31.81	1017000	5	F5:11299	1	1	Q80U49|C170B_MOUSE			PEAKS DB	ATGSSSGPQRASSL	LSSARQPGSSSGTA	T	S	L	1	ATGSSSGPQRASSL	1612	3.35	FALSE	36.074	FALSE	28.842	FALSE	17.708	FALSE	48.634	FALSE
ATGSSSGPQRASSL	HFX147_IPP253_AAT_CT26_C24C_EVEN.raw	2979	14	59.05	1304.6321	14	0	653.3233	31.81	508630	7	F7:11276	1	1	Q80U49|C170B_MOUSE			PEAKS DB	ATGSSSGPQRASSL	LSSARQPGSSSGTA	T	S	L	1	ATGSSSGPQRASSL	1613	3.35	FALSE	36.074	FALSE	28.842	FALSE	17.708	FALSE	48.634	FALSE
ATGSSSGPQRASSL	HFX147_IPP253_AAT_CT26_C48B_EVEN.raw	9908	200	42.06	1304.6321	14	0.1	653.3234	31.71	523220	29	F29:11326	1	1	Q80U49|C170B_MOUSE			PEAKS DB	ATGSSSGPQRASSL	LSSARQPGSSSGTA	T	S	L	1	ATGSSSGPQRASSL	1614	3.35	FALSE	36.074	FALSE	28.842	FALSE	17.708	FALSE	48.634	FALSE
ATGSSSGPQRASSL	HFX147_IPP253_AAT_CT26_C48C_EVEN.raw	10670	62	53.27	1304.6321	14	-0.2	653.3232	31.73	646780	31	F31:11306	1	1	Q80U49|C170B_MOUSE			PEAKS DB	ATGSSSGPQRASSL	LSSARQPGSSSGTA	T	S	L	1	ATGSSSGPQRASSL	1615	3.35	FALSE	36.074	FALSE	28.842	FALSE	17.708	FALSE	48.634	FALSE
ATGSSSGPQRASSL	HFX147_IPP253_AAT_CT26_R24A_EVEN.raw	4220	41	57.33	1304.6321	14	0.1	653.3234	31.72	507380	9	F9:11218	1	1	Q80U49|C170B_MOUSE			PEAKS DB	ATGSSSGPQRASSL	LSSARQPGSSSGTA	T	S	L	1	ATGSSSGPQRASSL	1616	3.35	FALSE	36.074	FALSE	28.842	FALSE	17.708	FALSE	48.634	FALSE
ATGSSSGPQRASSL	HFX147_IPP253_AAT_CT26_R24B_EVEN.raw	5511	52	64.31	1304.6321	14	0.8	653.3239	31.73	1819800	11	F11:11461	1	1	Q80U49|C170B_MOUSE			PEAKS DB	ATGSSSGPQRASSL	LSSARQPGSSSGTA	T	S	L	1	ATGSSSGPQRASSL	1617	3.35	FALSE	36.074	FALSE	28.842	FALSE	17.708	FALSE	48.634	FALSE
ATGSSSGPQRASSL	HFX147_IPP253_AAT_CT26_R24C_EVEN.raw	7416	59	59.94	1304.6321	14	0.1	653.3234	31.77	856360	13	F13:11351	1	1	Q80U49|C170B_MOUSE			PEAKS DB	ATGSSSGPQRASSL	LSSARQPGSSSGTA	T	S	L	1	ATGSSSGPQRASSL	1618	3.35	FALSE	36.074	FALSE	28.842	FALSE	17.708	FALSE	48.634	FALSE
ATGSSSGPQRASSL	HFX147_IPP253_AAT_CT26_R48A_EVEN.raw	12119	43	64.33	1304.6321	14	0.4	653.3236	31.74	2454500	33	F33:11618	1	1	Q80U49|C170B_MOUSE			PEAKS DB	ATGSSSGPQRASSL	LSSARQPGSSSGTA	T	S	L	1	ATGSSSGPQRASSL	1619	3.35	FALSE	36.074	FALSE	28.842	FALSE	17.708	FALSE	48.634	FALSE
ATGSSSGPQRASSL	HFX147_IPP253_AAT_CT26_R48B_EVEN.raw	14328	107	57.03	1304.6321	14	-0.5	653.323	31.7	1458100	35	F35:11491	1	1	Q80U49|C170B_MOUSE			PEAKS DB	ATGSSSGPQRASSL	LSSARQPGSSSGTA	T	S	L	1	ATGSSSGPQRASSL	1620	3.35	FALSE	36.074	FALSE	28.842	FALSE	17.708	FALSE	48.634	FALSE
ATGSSSGPQRASSL	HFX147_IPP253_AAT_CT26_R48C_EVEN.raw	16189	10	69.56	1304.6321	14	0.5	653.3237	31.79	2659000	37	F37:11444	1	1	Q80U49|C170B_MOUSE			PEAKS DB	ATGSSSGPQRASSL	LSSARQPGSSSGTA	T	S	L	1	ATGSSSGPQRASSL	1621	3.35	FALSE	36.074	FALSE	28.842	FALSE	17.708	FALSE	48.634	FALSE
ATHSSRFIPLK	HFX147_IPP253_AAT_CT26_C24A_ODD.raw	133	133	45.78	1255.7036	11	0.2	419.5752	33.98	673330	2	F2:10861	2	2	P62843|RS15_MOUSE			PEAKS DB	ATHSSRFIPLK	KLPIFRSSHTA	T	S	K	1	ATHSSRFIPLK	1628	23.698	FALSE	30.104	FALSE	28.684	FALSE	12.222	FALSE	39.31	FALSE
ATHSSRFIPLK	HFX147_IPP253_AAT_CT26_C24B_EVEN.raw	2428	1079	31.21	1255.7036	11	-0.5	419.575	33.97	314450	5	F5:12191	1	1	P62843|RS15_MOUSE			PEAKS DB	ATHSSRFIPLK	KLPIFRSSHTA	T	S	K	1	ATHSSRFIPLK	1629	23.698	FALSE	30.104	FALSE	28.684	FALSE	12.222	FALSE	39.31	FALSE
ATHSSRFIPLK	HFX147_IPP253_AAT_CT26_C48B_EVEN.raw	10601	893	26.56	1255.7036	11	-0.9	419.5748	33.83	556800	29	F29:12180	1	1	P62843|RS15_MOUSE			PEAKS DB	ATHSSRFIPLK	KLPIFRSSHTA	T	S	K	1	ATHSSRFIPLK	1630	23.698	FALSE	30.104	FALSE	28.684	FALSE	12.222	FALSE	39.31	FALSE
ATHSSRFIPLK	HFX147_IPP253_AAT_CT26_C48C_EVEN.raw	11337	729	35	1255.7036	11	-0.7	419.5749	33.89	473500	31	F31:12179	1	1	P62843|RS15_MOUSE			PEAKS DB	ATHSSRFIPLK	KLPIFRSSHTA	T	S	K	1	ATHSSRFIPLK	1631	23.698	FALSE	30.104	FALSE	28.684	FALSE	12.222	FALSE	39.31	FALSE
ATHSSRFIPLK	HFX147_IPP253_AAT_CT26_R24A_EVEN.raw	4371	192	46.21	1255.7036	11	-0.4	419.575	33.88	797860	9	F9:12075	1	1	P62843|RS15_MOUSE			PEAKS DB	ATHSSRFIPLK	KLPIFRSSHTA	T	S	K	1	ATHSSRFIPLK	1632	23.698	FALSE	30.104	FALSE	28.684	FALSE	12.222	FALSE	39.31	FALSE
ATHSSRFIPLK	HFX147_IPP253_AAT_CT26_R24B_EVEN.raw	6906	1447	29.72	1255.7036	11	-0.3	419.575	33.89	914660	11	F11:12342	1	1	P62843|RS15_MOUSE			PEAKS DB	ATHSSRFIPLK	KLPIFRSSHTA	T	S	K	1	ATHSSRFIPLK	1633	23.698	FALSE	30.104	FALSE	28.684	FALSE	12.222	FALSE	39.31	FALSE
ATHSSRFIPLK	HFX147_IPP253_AAT_CT26_R24C_EVEN.raw	7875	518	41.48	1255.7036	11	1	419.5756	33.94	1214800	13	F13:12203	1	1	P62843|RS15_MOUSE			PEAKS DB	ATHSSRFIPLK	KLPIFRSSHTA	T	S	K	1	ATHSSRFIPLK	1634	23.698	FALSE	30.104	FALSE	28.684	FALSE	12.222	FALSE	39.31	FALSE
ATHSSRFIPLK	HFX147_IPP253_AAT_CT26_R48A_EVEN.raw	12387	311	47.56	1255.7036	11	0	419.5752	33.91	969550	33	F33:12487	1	1	P62843|RS15_MOUSE			PEAKS DB	ATHSSRFIPLK	KLPIFRSSHTA	T	S	K	1	ATHSSRFIPLK	1635	23.698	FALSE	30.104	FALSE	28.684	FALSE	12.222	FALSE	39.31	FALSE
ATHSSRFIPLK	HFX147_IPP253_AAT_CT26_R48B_EVEN.raw	15553	1332	31.25	1255.7036	11	-0.1	419.5751	33.92	1106500	35	F35:12372	1	1	P62843|RS15_MOUSE			PEAKS DB	ATHSSRFIPLK	KLPIFRSSHTA	T	S	K	1	ATHSSRFIPLK	1636	23.698	FALSE	30.104	FALSE	28.684	FALSE	12.222	FALSE	39.31	FALSE
ATHSSRFIPLK	HFX147_IPP253_AAT_CT26_R48C_EVEN.raw	16928	749	39.55	1255.7036	11	-0.2	419.5751	33.96	458760	37	F37:12330	1	1	P62843|RS15_MOUSE			PEAKS DB	ATHSSRFIPLK	KLPIFRSSHTA	T	S	K	1	ATHSSRFIPLK	1637	23.698	FALSE	30.104	FALSE	28.684	FALSE	12.222	FALSE	39.31	FALSE
ATPGRLIDF	HFX147_IPP253_AAT_CT26_C24C_ODD.raw	3893	928	29.46	988.5341	9	1	495.2748	58.3	649970	8	F8:20521	1	1	Q501J6|DDX17_MOUSE:Q61656|DDX5_MOUSE			PEAKS DB	ATPGRLIDF	FDILRGPTA	T	R	F	1	ATPGRLIDF	1645	0.151	TRUE	7.653	FALSE	7.033	FALSE	0.216	TRUE	4.062	FALSE	H-2-Dd	0.151
ATPQRSGSI	HFX147_IPP253_AAT_CT26_C24A_EVEN.raw	1348	1348	24.5	915.4774	9	-0.8	458.7456	28.66	183060	1	F1:9933	2	2	Q5EG47|AAPK1_MOUSE			PEAKS DB	ATPQRSGSI	ISGSRQPTA	T	R	I	1	ATPQRSGSI	1646	0.119	TRUE	3.417	FALSE	10.015	FALSE	1.205	TRUE	6.511	FALSE	H-2-Dd	0.119
ATPQRSGSI	HFX147_IPP253_AAT_CT26_C24C_EVEN.raw	3887	922	29.57	915.4774	9	-0.1	458.7459	28.69	406400	7	F7:10063	2	2	Q5EG47|AAPK1_MOUSE			PEAKS DB	ATPQRSGSI	ISGSRQPTA	T	R	I	1	ATPQRSGSI	1647	0.119	TRUE	3.417	FALSE	10.015	FALSE	1.205	TRUE	6.511	FALSE	H-2-Dd	0.119
ATPQRSGSI	HFX147_IPP253_AAT_CT26_C48C_ODD.raw	12067	1459	24.97	915.4774	9	-1.6	458.7452	28.83	844380	32	F32:8823	2	2	Q5EG47|AAPK1_MOUSE			PEAKS DB	ATPQRSGSI	ISGSRQPTA	T	R	I	1	ATPQRSGSI	1648	0.119	TRUE	3.417	FALSE	10.015	FALSE	1.205	TRUE	6.511	FALSE	H-2-Dd	0.119
ATPQRSGSI	HFX147_IPP253_AAT_CT26_R24A_ODD.raw	5169	990	30.01	915.4774	9	0	458.746	28.7	656750	10	F10:8690	2	2	Q5EG47|AAPK1_MOUSE			PEAKS DB	ATPQRSGSI	ISGSRQPTA	T	R	I	1	ATPQRSGSI	1649	0.119	TRUE	3.417	FALSE	10.015	FALSE	1.205	TRUE	6.511	FALSE	H-2-Dd	0.119
ATPQRSGSI	HFX147_IPP253_AAT_CT26_R24C_EVEN.raw	9185	1828	25.81	915.4774	9	0	458.746	28.65	520740	13	F13:10126	2	2	Q5EG47|AAPK1_MOUSE			PEAKS DB	ATPQRSGSI	ISGSRQPTA	T	R	I	1	ATPQRSGSI	1650	0.119	TRUE	3.417	FALSE	10.015	FALSE	1.205	TRUE	6.511	FALSE	H-2-Dd	0.119
ATPQRSGSI	HFX147_IPP253_AAT_CT26_R48A_EVEN.raw	13682	1606	29.13	915.4774	9	-0.2	458.7459	28.61	647590	33	F33:10424	2	2	Q5EG47|AAPK1_MOUSE			PEAKS DB	ATPQRSGSI	ISGSRQPTA	T	R	I	1	ATPQRSGSI	1651	0.119	TRUE	3.417	FALSE	10.015	FALSE	1.205	TRUE	6.511	FALSE	H-2-Dd	0.119
ATPQRSGSI	HFX147_IPP253_AAT_CT26_R48B_EVEN.raw	15913	1692	27.48	915.4774	9	0.1	458.746	28.6	477490	35	F35:10311	2	2	Q5EG47|AAPK1_MOUSE			PEAKS DB	ATPQRSGSI	ISGSRQPTA	T	R	I	1	ATPQRSGSI	1652	0.119	TRUE	3.417	FALSE	10.015	FALSE	1.205	TRUE	6.511	FALSE	H-2-Dd	0.119
ATPQRSGSI	HFX147_IPP253_AAT_CT26_R48C_EVEN.raw	18130	1951	25.71	915.4774	9	-0.2	458.7459	28.6	1731000	37	F37:10214	2	2	Q5EG47|AAPK1_MOUSE			PEAKS DB	ATPQRSGSI	ISGSRQPTA	T	R	I	1	ATPQRSGSI	1653	0.119	TRUE	3.417	FALSE	10.015	FALSE	1.205	TRUE	6.511	FALSE	H-2-Dd	0.119
ATRLVPTVA	HFX147_IPP253_AAT_CT26_R48B_ODD.raw	16125	1904	24.93	926.5549	9	1.5	464.2854	41.83	172750	36	F36:14089	1	1	Q91YM4|FAKD4_MOUSE			PEAKS DB	ATRLVPTVA	AVTPVLRTA	T	V	A	1	ATRLVPTVA	1654	29.433	FALSE	27.694	FALSE	18.762	FALSE	7.888	FALSE	18.737	FALSE
ATSALAPKIGPLG	HFX147_IPP253_AAT_CT26_C48C_ODD.raw	11460	852	33.24	1194.6971	13	0.4	598.3561	56.25	118780	32	F32:19680	1	1	P35979|RL12_MOUSE			PEAKS DB	ATSALAPKIGPLG	GLPGIKPALASTA	T	L	G	1	ATSALAPKIGPLG	1655	67.857	FALSE	83.125	FALSE	61.333	FALSE	62.73	FALSE	73.387	FALSE
ATSALAPKIGPLG	HFX147_IPP253_AAT_CT26_R48A_EVEN.raw	13591	1515	30.05	1194.6971	13	-1.8	598.3548	56.37	216720	33	F33:21414	2	2	P35979|RL12_MOUSE			PEAKS DB	ATSALAPKIGPLG	GLPGIKPALASTA	T	L	G	1	ATSALAPKIGPLG	1656	67.857	FALSE	83.125	FALSE	61.333	FALSE	62.73	FALSE	73.387	FALSE
ATSVDLRDI	HFX147_IPP253_AAT_CT26_R24A_ODD.raw	5334	1155	27.35	988.5189	9	-1	495.2662	58.19	616580	10	F10:20334	1	1	P80315|TCPD_MOUSE			PEAKS DB	ATSVDLRDI	IDRLDVSTA	T	D	I	1	ATSVDLRDI	1657	23.143	FALSE	26.611	FALSE	26.967	FALSE	6.608	FALSE	8.209	FALSE
ATTAAPAAAAAPAKA	HFX147_IPP253_AAT_CT26_R48A_EVEN.raw	13664	1588	29.39	1252.6775	15	-0.1	627.3459	33.97	93143	33	F33:12558	1	1	P14869|RLA0_MOUSE			PEAKS DB	ATTAAPAAAAAPAKA	AKAPAAAAAPAATTA	T	A	A	1	ATTAAPAAAAAPAKA	1658	95	FALSE	90.833	FALSE	96.667	FALSE	72.111	FALSE	93.571	FALSE
ATYGKPVHH	HFX147_IPP253_AAT_CT26_C24A_ODD.raw	610	610	34.58	1008.5141	9	-1.1	505.2638	23.81	8102.8	2	F2:6867	1	1	Q9CZM2|RL15_MOUSE			PEAKS DB	ATYGKPVHH	HHVPKGYTA	T	K	H	1	ATYGKPVHH	1659	10.975	FALSE	19.342	FALSE	15.619	FALSE	0.299	TRUE	9.209	FALSE	H-2-Qa1	0.299
AVAKADKLAEEHGS	HFX147_IPP253_AAT_CT26_R48B_EVEN.raw	14730	509	42.61	1424.726	14	0.3	475.9161	28.02	95245	35	F35:10074	1	1	P56480|ATPB_MOUSE			PEAKS DB	AVAKADKLAEEHGS	SGHEEALKDAKAVA	V	A	S	1	AVAKADKLAEEHGS	1660	100	FALSE	98.333	FALSE	100	FALSE	94.8	FALSE	98.5	FALSE
AVDLFKQL	HFX147_IPP253_AAT_CT26_C24A_ODD.raw	1025	1025	28.52	932.5331	8	0.9	467.2742	62.94	71137	2	F2:22348	1	1	P70124|SPB5_MOUSE			PEAKS DB	AVDLFKQL	LQKFLDVA	V	F	L	1	AVDLFKQL	1661	6.853	FALSE	6.266	FALSE	5.716	FALSE	4.101	FALSE	8.557	FALSE
[truncated: 15,047 more rows]
