# Supplementary material for: Ionizing Radiation Drives Key Regulators of Antigen Presentation and a Global Expansion of the Immunopeptidome
Source: Mol Cell Proteomics. 2022 Sep 9;21(11):100410. doi: 10.1016/j.mcpro.2022.100410 (PMC9579046; doi:10.1016/j.mcpro.2022.100410)
Supplement: Table_S3 [file mmc4.xls]

## Sheet: Sheet0
Table S3 – P values and constituent proteins of all canonical pathways upon Ingenuity Pathway Analysis of radiation specific peptides in the CT26 Immunopeptidome. This table is linked with Fig S5.
© 2000-2021 QIAGEN. All rights reserved.
Ingenuity Canonical Pathways	-log(p-value)	Ratio	Molecules
Dopamine Receptor Signaling	5.14	0.108	ADCY5,ADCY7,MAOA,MAOB,PPP1CA,PPP1R12A,SLC18A1,SPR
Serotonin Receptor Signaling	4.88	0.154	ADCY5,ADCY7,MAOA,MAOB,SLC18A1,SPR
Phenylalanine Degradation IV (Mammalian, via Side Chain)	4.52	0.286	GOT1,GOT2,MAOA,MAOB
Xenobiotic Metabolism PXR Signaling Pathway	3.28	0.0533	ALDH1L2,CITED2,GSTO1,MAOA,MAOB,MED1,NRIP1,PPP1CA,PPP1R12A
Glutamate Degradation II	3.26	0.667	GOT1,GOT2
Aspartate Biosynthesis	3.26	0.667	GOT1,GOT2
Melatonin Degradation II	2.97	0.5	MAOA,MAOB
L-cysteine Degradation I	2.97	0.5	GOT1,GOT2
Kinetochore Metaphase Signaling Pathway	2.53	0.0577	ANAPC5,INCENP,PPP1CA,PPP1R12A,STAG2,TTK
Vitamin-C Transport	2.44	0.13	GSTO1,SLC23A2,SLC2A1
Aspartate Degradation II	2.43	0.286	GOT1,GOT2
PPARα/RXRα Activation	2.43	0.0435	ADCY5,ADCY7,BCL3,CPT1B,GOT2,IKBKB,MED1,PRKAB1
Sirtuin Signaling Pathway	2.41	0.0372	CPT1B,GOT2,NDUFB4,NDUFS4,NDUFV2,PGAM2,SIRT1,SLC2A1,SOD2,TIMM8A
Gluconeogenesis I	2.39	0.125	GPI,ME1,PGAM2
Actin Cytoskeleton Signaling	2.29	0.0381	ACTN2,Actn3,CRK,CRKL,FGD3,MYL10,MYL2,NCKAP1,PPP1R12A
Estrogen Receptor Signaling	2.09	0.0303	ADCY5,ADCY7,MED1,MYL10,MYL2,NDUFB4,NDUFS4,NDUFV2,NRIP1,PPP1R12A,PRKAB1,SOD2
Mitotic Roles of Polo-Like Kinase	1.95	0.0625	ANAPC5,PLK4,PRC1,STAG2
Superpathway of Methionine Degradation	1.93	0.0857	EEF1AKMT1,GOT1,GOT2
PPAR Signaling	1.84	0.0476	CITED2,IKBKB,MED1,NRIP1,TNFRSF1A
RAR Activation	1.8	0.0366	ADCY5,ADCY7,CITED2,MED1,NR2F6,NRIP1,SMARCC2
RAN Signaling	1.76	0.133	KPNA2,XPO1
TR/RXR Activation	1.63	0.05	BCL3,ME1,MED1,SLC2A1
Ferroptosis Signaling Pathway	1.58	0.0407	BAP1,PRKAB1,SLC11A2,SLC38A1,USP7
HIPPO signaling	1.58	0.0482	DLG1,FAT4,PPP1CA,PPP1R12A
L-cysteine Degradation III	1.57	0.5	GOT1
Putrescine Degradation III	1.57	0.105	MAOA,MAOB
TNFR1 Signaling	1.52	0.06	IKBKB,Naip1 (includes others),TNFRSF1A
Iron homeostasis signaling pathway	1.46	0.0379	ATP6V0A2,ATP6V1G1,LYRM4,SLC11A2,TWSG1
LPS/IL-1 Mediated Inhibition of RXR Function	1.44	0.0307	ALDH1L2,CPT1B,GSTO1,MAOA,MAOB,TNFRSF1A,XPO1
Dopamine Degradation	1.41	0.087	MAOA,MAOB
Tryptophan Degradation X (Mammalian, via Tryptamine)	1.41	0.087	MAOA,MAOB
Glycolysis I	1.41	0.087	GPI,PGAM2
Death Receptor Signaling	1.41	0.0426	HTRA2,IKBKB,Naip1 (includes others),TNFRSF1A
Diphthamide Biosynthesis	1.4	0.333	DPH6
Methylglyoxal Degradation I	1.4	0.333	GLO1
Ascorbate Recycling (Cytosolic)	1.4	0.333	GSTO1
Tetrahydrobiopterin Biosynthesis I	1.4	0.333	SPR
Tetrahydrobiopterin Biosynthesis II	1.4	0.333	SPR
Leukocyte Extravasation Signaling	1.37	0.0321	ACTN2,Actn3,CLDN12,CRK,CRKL,CYBA
AMPK Signaling	1.35	0.0294	CPT1B,PFKFB1,PFKFB2,PRKAB1,SIRT1,SLC2A1,SMARCC2
Oxidative Phosphorylation	1.31	0.0396	ATP5PO,NDUFB4,NDUFS4,NDUFV2
Apoptosis Signaling	1.28	0.0388	HTRA2,IKBKB,Naip1 (includes others),TNFRSF1A
Heme Degradation	1.27	0.25	BLVRB
Lactose Degradation III	1.27	0.25	GLB1
N-acetylglucosamine Degradation II	1.27	0.25	NAGK
Antioxidant Action of Vitamin C	1.26	0.0381	GSTO1,IKBKB,SLC23A2,SLC2A1
Noradrenaline and Adrenaline Degradation	1.23	0.069	MAOA,MAOB
Thrombin Signaling	1.22	0.0294	ADCY5,ADCY7,IKBKB,MYL10,MYL2,PPP1R12A
Integrin Signaling	1.22	0.0294	ACTN2,Actn3,CRK,CRKL,MYL2,PPP1R12A
CDK5 Signaling	1.21	0.0367	ADCY5,ADCY7,PPP1CA,PPP1R12A
Insulin Secretion Signaling Pathway	1.19	0.027	ADCY5,ADCY7,SEC11A,SEC11C,SEC61G,SLC2A1,SSR3
Arsenate Detoxification I (Glutaredoxin)	1.18	0.2	GSTO1
CMP-N-acetylneuraminate Biosynthesis I (Eukaryotes)	1.18	0.2	NAGK
Rapoport-Luebering Glycolytic Shunt	1.18	0.2	PGAM2
Protein Ubiquitination Pathway	1.16	0.0265	ANAPC5,BAP1,PSMA7,TRAP1,USO1,USP11,USP7
TNFR2 Signaling	1.16	0.0625	IKBKB,Naip1 (includes others)
CXCR4 Signaling	1.15	0.0309	ADCY5,ADCY7,CRK,MYL10,MYL2
Xenobiotic Metabolism Signaling	1.15	0.0264	ALDH1L2,CITED2,GSTO1,MAOA,MAOB,MED1,NRIP1
TREM1 Signaling	1.14	0.0423	CASP1,Naip1 (includes others),TLR7
Cardiac β-adrenergic Signaling	1.13	0.0303	ADCY5,ADCY7,AKAP8,PPP1CA,PPP1R12A
Xenobiotic Metabolism CAR Signaling Pathway	1.12	0.0301	ALDH1L2,CITED2,GSTO1,MED1,NRIP1
Ceramide Biosynthesis	1.1	0.167	DEGS2
GDP-mannose Biosynthesis	1.1	0.167	GPI
TWEAK Signaling	1.05	0.0541	IKBKB,Naip1 (includes others)
Xenobiotic Metabolism AHR Signaling Pathway	1.03	0.038	ALDH1L2,GSTO1,NRIP1
Production of Nitric Oxide and Reactive Oxygen Species in Macrophages	1.02	0.0281	CYBA,IKBKB,PPP1CA,PPP1R12A,TNFRSF1A
Apelin Adipocyte Signaling Pathway	1.01	0.037	ADCY5,ADCY7,PRKAB1
Gα12/13 Signaling	0.996	0.0308	IKBKB,MEF2D,MYL10,MYL2
Superoxide Radicals Degradation	0.983	0.125	SOD2
White Adipose Tissue Browning Pathway	0.959	0.0299	ADCY5,ADCY7,PRKAB1,SIRT1
ILK Signaling	0.943	0.0266	ACTN2,Actn3,MYL2,PPP1R12A,TNFRSF1A
Leucine Degradation I	0.936	0.111	BCAT2
Apelin Endothelial Signaling Pathway	0.932	0.0292	ADCY5,ADCY7,MEF2D,PRKAB1
Insulin Receptor Signaling	0.924	0.029	CRK,CRKL,PPP1CA,PPP1R12A
Endocannabinoid Cancer Inhibition Pathway	0.917	0.0288	ADCY5,ADCY7,CASP1,PRKAB1
NAD Signaling Pathway	0.893	0.0282	ETFA,PRKAB1,SIRT1,SOD2
Necroptosis Signaling Pathway	0.893	0.0282	CASP1,IKBKB,TIMM8A,TNFRSF1A
IL-1 Signaling	0.886	0.0326	ADCY5,ADCY7,IKBKB
Melanocyte Development and Pigmentation Signaling	0.876	0.0323	ADCY5,ADCY7,CRK
Corticotropin Releasing Hormone Signaling	0.866	0.0276	ADCY5,ADCY7,MEF2D,SMARCC2
Sertoli Cell-Sertoli Cell Junction Signaling	0.863	0.025	ACTN2,Actn3,CLDN12,DLG1,TNFRSF1A
MYC Mediated Apoptosis Signaling	0.86	0.0417	IKBKB,TNFRSF1A
Oleate Biosynthesis II (Animals)	0.854	0.0909	FADS2
Aryl Hydrocarbon Receptor Signaling	0.845	0.027	ALDH1L2,GSTO1,MED1,NRIP1
Phagosome Maturation	0.845	0.027	ATP6V0A2,ATP6V1G1,CTSE,LAMP1
Protein Kinase A Signaling	0.839	0.0212	ADCY5,ADCY7,AKAP8,ANAPC5,MYL10,MYL2,PPP1CA,PPP1R12A
Serotonin Degradation	0.83	0.04	MAOA,MAOB
FAT10 Cancer Signaling Pathway	0.83	0.04	IKBKB,TNFRSF1A
Autophagy	0.824	0.0243	DAPK3,LAMP1,PRKAB1,SIRT1,TNFRSF1A
UDP-N-acetyl-D-galactosamine Biosynthesis II	0.821	0.0833	GPI
Superpathway of Melatonin Degradation	0.818	0.0392	MAOA,MAOB
Acyl-CoA Hydrolysis	0.788	0.0769	PPT1
Mevalonate Pathway I	0.788	0.0769	PMVK
Guanosine Nucleotides Degradation III	0.788	0.0769	NT5C2
Activation of IRF by Cytosolic Pattern Recognition Receptors	0.777	0.037	IKBKB,PPIB
FAT10 Signaling Pathway	0.777	0.037	PSMA7,PSMA8
Glucocorticoid Receptor Signaling	0.764	0.0192	IKBKB,IL12RB1,MED1,NDUFB4,NDUFS4,NDUFV2,NRIP1,PFKFB1,PRKAB1,SMARCC2
Paxillin Signaling	0.764	0.0286	ACTN2,Actn3,CRK
Telomere Extension by Telomerase	0.759	0.0714	TERF2IP
Urate Biosynthesis/Inosine 5'-phosphate Degradation	0.759	0.0714	NT5C2
Colanic Acid Building Blocks Biosynthesis	0.759	0.0714	GPI
Regulation of Actin-based Motility by Rho	0.74	0.0278	MYL10,MYL2,PPP1R12A
Adenosine Nucleotides Degradation II	0.73	0.0667	NT5C2
Senescence Pathway	0.724	0.0212	ANAPC5,IKBKB,PCGF1,PPP1CA,SIRT1,SOD2
LXR/RXR Activation	0.71	0.0268	C4A/C4B,HADH,TNFRSF1A
Sphingosine-1-phosphate Signaling	0.71	0.0268	ADCY5,ADCY7,CASP1
Chondroitin Sulfate Degradation (Metazoa)	0.706	0.0625	HYAL2
Glutaryl-CoA Degradation	0.682	0.0588	HADH
Isoleucine Degradation I	0.682	0.0588	BCAT2
γ-linolenate Biosynthesis II (Animals)	0.682	0.0588	FADS2
Dermatan Sulfate Degradation (Metazoa)	0.682	0.0588	HYAL2
Superpathway of Geranylgeranyldiphosphate Biosynthesis I (via Mevalonate)	0.682	0.0588	PMVK
Acute Phase Response Signaling	0.678	0.0231	C4A/C4B,IKBKB,SOD2,TNFRSF1A
Remodeling of Epithelial Adherens Junctions	0.666	0.0312	ACTN2,Actn3
Purine Nucleotides Degradation II (Aerobic)	0.662	0.0556	NT5C2
Mitochondrial L-carnitine Shuttle Pathway	0.662	0.0556	CPT1B
RHOA Signaling	0.658	0.0252	MYL10,MYL2,PPP1R12A
Dopamine-DARPP32 Feedback in cAMP Signaling	0.656	0.0226	ADCY5,ADCY7,PPP1CA,PPP1R12A
Pyridoxal 5'-phosphate Salvage Pathway	0.656	0.0308	POMK,TTK
Glutamate Receptor Signaling	0.656	0.0308	SLC17A2,SLC38A1
Inflammasome pathway	0.64	0.0526	CASP1
Role of PKR in Interferon Induction and Antiviral Response	0.631	0.0244	CASP1,IKBKB,TNFRSF1A
Cardiomyocyte Differentiation via BMP Receptors	0.622	0.05	MYL2
Valine Degradation I	0.622	0.05	BCAT2
Methionine Degradation I (to Homocysteine)	0.622	0.05	EEF1AKMT1
IL-10 Signaling	0.618	0.029	BLVRB,IKBKB
GPCR-Mediated Integration of Enteroendocrine Signaling Exemplified by an L Cell	0.609	0.0286	ADCY5,ADCY7
Cysteine Biosynthesis III (mammalia)	0.585	0.0455	EEF1AKMT1
Adipogenesis pathway	0.58	0.0229	EBF1,SIRT1,TNFRSF1A
Toll-like Receptor Signaling	0.575	0.027	IKBKB,TLR7
NAD Salvage Pathway II	0.569	0.0435	NT5C2
Apelin Cardiac Fibroblast Signaling Pathway	0.569	0.0435	PRKAB1
Chemokine Signaling	0.567	0.0267	MYL2,PPP1R12A
Angiopoietin Signaling	0.559	0.0263	CRK,IKBKB
Tryptophan Degradation III (Eukaryotic)	0.553	0.0417	HADH
IL-7 Signaling Pathway	0.551	0.026	EBF1,SLC2A1
Glutathione-mediated Detoxification	0.524	0.0385	GSTO1
BAG2 Signaling Pathway	0.52	0.0247	PSMA7,PSMA8
ERK/MAPK Signaling	0.513	0.0194	CRK,CRKL,PPP1CA,PPP1R12A
Sonic Hedgehog Signaling	0.51	0.037	GLIS2
Semaphorin Neuronal Repulsive Signaling Pathway	0.507	0.0208	MYL10,MYL2,PPP1R12A
PEDF Signaling	0.506	0.0241	IKBKB,SOD2
FGF Signaling	0.499	0.0238	CRK,CRKL
Superpathway of Cholesterol Biosynthesis	0.498	0.0357	PMVK
Endocannabinoid Neuronal Synapse Pathway	0.496	0.0205	ABHD6,ADCY5,ADCY7
PDGF Signaling	0.485	0.0233	CRK,CRKL
Relaxin Signaling	0.481	0.0201	ADCY5,ADCY7,SMARCC2
Regulation of Cellular Mechanics by Calpain Protease	0.479	0.023	ACTN2,Actn3
eNOS Signaling	0.462	0.0196	ADCY5,ADCY7,PRKAB1
Inhibition of ARE-Mediated mRNA Degradation Pathway	0.462	0.0196	PSMA7,PSMA8,TNFRSF1A
Interferon Signaling	0.461	0.0323	IFITM2
Salvage Pathways of Pyrimidine Ribonucleotides	0.449	0.0217	POMK,TTK
4-1BB Signaling in T Lymphocytes	0.439	0.0303	IKBKB
Complement System	0.439	0.0303	C4A/C4B
p53 Signaling	0.437	0.0213	MED1,SIRT1
Fatty Acid β-oxidation I	0.429	0.0294	HADH
VEGF Signaling	0.425	0.0208	ACTN2,Actn3
Germ Cell-Sertoli Cell Junction Signaling	0.423	0.0185	ACTN2,Actn3,TNFRSF1A
Role of RIG1-like Receptors in Antiviral Innate Immunity	0.419	0.0286	IKBKB
IL-9 Signaling	0.419	0.0286	BCL3
IL-17A Signaling in Fibroblasts	0.419	0.0286	IKBKB
Apelin Cardiomyocyte Signaling Pathway	0.419	0.0206	MYL10,MYL2
Synaptogenesis Signaling Pathway	0.413	0.0167	ADCY5,ADCY7,CRK,CRKL,ITSN1
NER (Nucleotide Excision Repair, Enhanced Pathway)	0.403	0.02	USP7,XAB2
α-Adrenergic Signaling	0.388	0.0194	ADCY5,ADCY7
Mechanisms of Viral Exit from Host Cells	0.383	0.0256	XPO1
Tight Junction Signaling	0.382	0.0174	CLDN12,MYL2,TNFRSF1A
April Mediated Signaling	0.36	0.0238	IKBKB
B Cell Activating Factor Signaling	0.352	0.0233	IKBKB
p38 MAPK Signaling	0.346	0.0179	MEF2D,TNFRSF1A
Spliceosomal Cycle	0.344	0.0227	XAB2
Endothelin-1 Signaling	0.339	0.0163	ADCY5,ADCY7,CASP1
Role of OCT4 in Mammalian Embryonic Stem Cell Pluripotency	0.337	0.0222	NR2F6
PAK Signaling	0.337	0.0175	MYL10,MYL2
Triacylglycerol Degradation	0.337	0.0222	ABHD6
GPCR-Mediated Nutrient Sensing in Enteroendocrine Cells	0.337	0.0175	ADCY5,ADCY7
Apelin Pancreas Signaling Pathway	0.337	0.0222	PRKAB1
PFKFB4 Signaling Pathway	0.337	0.0222	GPI
iNOS Signaling	0.331	0.0217	IKBKB
IL-23 Signaling Pathway	0.331	0.0217	IL12RB1
Neuregulin Signaling	0.329	0.0172	CRK,CRKL
FAK Signaling	0.329	0.0172	CRK,CRKL
NGF Signaling	0.329	0.0172	CRK,IKBKB
Agranulocyte Adhesion and Diapedesis	0.326	0.016	CLDN12,MYL2,TNFRSF1A
IL-12 Signaling and Production in Macrophages	0.321	0.0169	IKBKB,IL12RB1
Renin-Angiotensin Signaling	0.321	0.0169	ADCY5,ADCY7
Gαs Signaling	0.321	0.0169	ADCY5,ADCY7
Apelin Muscle Signaling Pathway	0.317	0.0208	PRKAB1
Gap Junction Signaling	0.311	0.0155	ADCY5,ADCY7,SMARCC2
Adrenomedullin signaling pathway	0.305	0.0154	ADCY5,ADCY7,SMARCC2
Endocannabinoid Developing Neuron Pathway	0.305	0.0164	ADCY5,ADCY7
Reelin Signaling in Neurons	0.301	0.0163	CRK,CRKL
Ephrin Receptor Signaling	0.296	0.0152	CRK,CRKL,ITSN1
IL-6 Signaling	0.294	0.016	IKBKB,TNFRSF1A
mTOR Signaling	0.29	0.015	EIF3H,PRKAB1,RPS14
Stearate Biosynthesis I (Animals)	0.287	0.0189	PPT1
Synaptic Long Term Potentiation	0.287	0.0157	PPP1CA,PPP1R12A
P2Y Purigenic Receptor Signaling Pathway	0.287	0.0157	ADCY5,ADCY7
GABA Receptor Signaling	0.287	0.0157	ADCY5,ADCY7
Lymphotoxin β Receptor Signaling	0.281	0.0185	IKBKB
EIF2 Signaling	0.277	0.0146	EIF3H,PPP1CA,RPS14
CD27 Signaling in Lymphocytes	0.271	0.0179	IKBKB
Xenobiotic Metabolism General Signaling Pathway	0.269	0.0152	ABCA2,GSTO1
RHOGDI Signaling	0.268	0.0144	MYL10,MYL2,PPP1R12A
Gαi Signaling	0.256	0.0147	ADCY5,ADCY7
NRF2-mediated Oxidative Stress Response	0.241	0.0137	GSTO1,PPIB,SOD2
cAMP-mediated signaling	0.241	0.0137	ADCY5,ADCY7,AKAP8
IL-17A Signaling in Airway Cells	0.238	0.0159	IKBKB
Role of Pattern Recognition Receptors in Recognition of Bacteria and Viruses	0.236	0.014	CASP1,TLR7
CD40 Signaling	0.225	0.0152	IKBKB
Agrin Interactions at Neuromuscular Junction	0.221	0.0149	AGRN
ERK5 Signaling	0.206	0.0141	MEF2D
Crosstalk between Dendritic Cells and Natural Killer Cells	0.206	0.0141	TLR7
Ephrin B Signaling	0.206	0.0141	ITSN1
Caveolar-mediated Endocytosis Signaling	0.199	0.0137	ITSN1
Natural Killer Cell Signaling	0	0.00588	IL12RB1
Axonal Guidance Signaling	0	0.0123	CRK,CRKL,GLIS2,ITSN1,MYL10,MYL2
Synaptic Long Term Depression	0	0.00532	SMARCC2
VDR/RXR Activation	0	0.0128	MED1
FXR/RXR Activation	0	0.0087	C4A/C4B
Ceramide Signaling	0	0.0114	TNFRSF1A
Role of BRCA1 in DNA Damage Response	0	0.0125	SMARCC2
14-3-3-mediated Signaling	0	0.008	TNFRSF1A
Clathrin-mediated Endocytosis Signaling	0	0.00552	GAK
Fcγ Receptor-mediated Phagocytosis in Macrophages and Monocytes	0	0.0109	CRK
IL-8 Signaling	0	0.0099	IKBKB,MYL2
Role of NFAT in Regulation of the Immune Response	0	0.0104	IKBKB,KPNA2,MEF2D,XPO1
LPS-stimulated MAPK Signaling	0	0.012	IKBKB
NF-κB Activation by Viruses	0	0.0128	IKBKB
Calcium-induced T Lymphocyte Apoptosis	0	0.00386	MEF2D
IL-3 Signaling	0	0.0128	CRKL
IL-15 Production	0	0.00855	LTK
T Helper Cell Differentiation	0	0.00735	IL12RB1,TNFRSF1A
CCR3 Signaling in Eosinophils	0	0.00781	PPP1R12A
CD28 Signaling in T Helper Cells	0	0.00316	IKBKB
Virus Entry via Endocytic Pathways	0	0.0101	ITSN1
Dendritic Cell Maturation	0	0.00543	IKBKB,TNFRSF1A
HIF1α Signaling	0	0.00995	GPI,SLC2A1
Factors Promoting Cardiogenesis in Vertebrates	0	0.0069	MYL2
ICOS-ICOSL Signaling in T Helper Cells	0	0.00326	IKBKB
HGF Signaling	0	0.00775	CRKL
HMGB1 Signaling	0	0.00645	TNFRSF1A
GNRH Signaling	0	0.011	ADCY5,ADCY7
Cholecystokinin/Gastrin-mediated Signaling	0	0.00885	MEF2D
ATM Signaling	0	0.0105	USP7
Antiproliferative Role of Somatostatin Receptor 2	0	0.013	SMARCC2
Aldosterone Signaling in Epithelial Cells	0	0.00629	TRAP1
CREB Signaling in Neurons	0	0.00519	ADCY5,ADCY7,ADGRA2
Communication between Innate and Adaptive Immune Cells	0	0.00185	TLR7
CDC42 Signaling	0	0.0112	FGD3,MYL10,MYL2,PPP1R12A
RAC Signaling	0	0.00735	NCKAP1
Phospholipase C Signaling	0	0.013	ADCY5,ADCY7,MEF2D,MYL10,MYL2,PPP1R12A
Regulation of eIF4 and p70S6K Signaling	0	0.0118	EIF3H,RPS14
Regulation of IL-2 Expression in Activated and Anergic T Lymphocytes	0	0.0034	IKBKB
NUR77 Signaling in T Lymphocytes	0	0.00337	MEF2D
PKCθ Signaling in T Lymphocytes	0	0.00279	IKBKB
Antiproliferative Role of TOB in T Cell Signaling	0	0.0042	TWSG1
PI3K Signaling in B Lymphocytes	0	0.00709	IKBKB
Actin Nucleation by ARP-WASP Complex	0	0.0114	PPP1R12A
Signaling by Rho Family GTPases	0	0.0115	MYL10,MYL2,PPP1R12A
Telomerase Signaling	0	0.00971	TERF2IP
D-myo-inositol-5-phosphate Metabolism	0	0.0109	PPP1CA,PPP1R12A
D-myo-inositol (1,4,5,6)-Tetrakisphosphate Biosynthesis	0	0.012	PPP1CA,PPP1R12A
Superpathway of Inositol Phosphate Compounds	0	0.00901	PPP1CA,PPP1R12A
D-myo-inositol (3,4,5,6)-tetrakisphosphate Biosynthesis	0	0.012	PPP1CA,PPP1R12A
3-phosphoinositide Degradation	0	0.0112	PPP1CA,PPP1R12A
3-phosphoinositide Biosynthesis	0	0.0104	PPP1CA,PPP1R12A
Epithelial Adherens Junction Signaling	0	0.0132	CRK,PRKAB1
Gαq Signaling	0	0.00606	IKBKB
Granulocyte Adhesion and Diapedesis	0	0.0121	CLDN12,TNFRSF1A
Sperm Motility	0	0.00413	LTK
STAT3 Pathway	0	0.00741	IL12RB1
SAPK/JNK Signaling	0	0.00641	CRK,CRKL
PI3K/AKT Signaling	0	0.0102	IKBKB,IL12RB1
PTEN Signaling	0	0.00671	IKBKB
B Cell Receptor Signaling	0	0.00457	EBF1,IKBKB
NF-κB Signaling	0	0.00798	IKBKB,TLR7,TNFRSF1A
T Cell Receptor Signaling	0	0.00249	IKBKB
G-Protein Coupled Receptor Signaling	0	0.0111	ADCY5,ADCY7,IKBKB
Gustation Pathway	0	0.0109	ADCY5,ADCY7
Phagosome Formation	0	0.00624	ADGRA2,CRKL,MYL2,TLR7
Macropinocytosis Signaling	0	0.0133	ANKFY1
PD-1, PD-L1 cancer immunotherapy pathway	0	0.0108	TNFRSF1A
Sumoylation Pathway	0	0.0103	SIRT1
Th1 and Th2 Activation Pathway	0	0.00645	IL12RB1
Th1 Pathway	0	0.00917	IL12RB1
Th2 Pathway	0	0.0082	IL12RB1
Opioid Signaling Pathway	0	0.00752	ADCY5,ADCY7
Th17 Activation Pathway	0	0.00364	IL12RB1
Cardiac Hypertrophy Signaling (Enhanced)	0	0.0135	ADCY5,ADCY7,DLG1,IKBKB,IL12RB1,MEF2D,TNFRSF1A
T Cell Exhaustion Signaling Pathway	0	0.00287	IL12RB1
Regulation Of The Epithelial Mesenchymal Transition By Growth Factors Pathway	0	0.0106	IKBKB,TNFRSF1A
Regulation Of The Epithelial Mesenchymal Transition In Development Pathway	0	0.0118	GLIS2
Tumor Microenvironment Pathway	0	0.0115	SLC2A1,TNFRSF1A
MSP-RON Signaling In Macrophages Pathway	0	0.00962	IKBKB
Calcium Signaling	0	0.00976	MEF2D,MYL2
