# Supplementary material for: Ionizing Radiation Drives Key Regulators of Antigen Presentation and a Global Expansion of the Immunopeptidome
Source: Mol Cell Proteomics. 2022 Sep 9;21(11):100410. doi: 10.1016/j.mcpro.2022.100410 (PMC9579046; doi:10.1016/j.mcpro.2022.100410)
Supplement: Table_S4 [file mmc5.xls]

## Sheet: Sheet0
Table S4 – Raw LC/MS acquisition files and their associated treatment conditions and biological replicates.
File Name	Type	Treatment	Time	Biological Replicate
HFX147_IPP253_AAT_CT26_C24A_EVEN.raw	Immunopeptidomics	0Gy	24h	1
HFX147_IPP253_AAT_CT26_C24A_ODD.raw	Immunopeptidomics	0Gy	24h	1
HFX147_IPP253_AAT_CT26_C24B_EVEN.raw	Immunopeptidomics	0Gy	24h	2
HFX147_IPP253_AAT_CT26_C24B_ODD.raw	Immunopeptidomics	0Gy	24h	2
HFX147_IPP253_AAT_CT26_C24C_EVEN.raw	Immunopeptidomics	0Gy	24h	3
HFX147_IPP253_AAT_CT26_C24C_ODD.raw	Immunopeptidomics	0Gy	24h	3
HFX147_IPP253_AAT_CT26_R24A_EVEN.raw	Immunopeptidomics	10Gy	24h	1
HFX147_IPP253_AAT_CT26_R24A_ODD.raw	Immunopeptidomics	10Gy	24h	1
HFX147_IPP253_AAT_CT26_R24B_EVEN.raw	Immunopeptidomics	10Gy	24h	2
HFX147_IPP253_AAT_CT26_R24B_ODD.raw	Immunopeptidomics	10Gy	24h	2
HFX147_IPP253_AAT_CT26_R24C_EVEN.raw	Immunopeptidomics	10Gy	24h	3
HFX147_IPP253_AAT_CT26_R24C_ODD.raw	Immunopeptidomics	10Gy	24h	3
HFX147_IPP253_AAT_CT26_C48A_EVEN.raw	Immunopeptidomics	0Gy	48h	1
HFX147_IPP253_AAT_CT26_C48A_ODD.raw	Immunopeptidomics	0Gy	48h	1
HFX147_IPP253_AAT_CT26_C48B_EVEN.raw	Immunopeptidomics	0Gy	48h	2
HFX147_IPP253_AAT_CT26_C48B_ODD.raw	Immunopeptidomics	0Gy	48h	2
HFX147_IPP253_AAT_CT26_C48C_EVEN.raw	Immunopeptidomics	0Gy	48h	3
HFX147_IPP253_AAT_CT26_C48C_ODD.raw	Immunopeptidomics	0Gy	48h	3
HFX147_IPP253_AAT_CT26_R48A_EVEN.raw	Immunopeptidomics	10Gy	48h	1
HFX147_IPP253_AAT_CT26_R48A_ODD.raw	Immunopeptidomics	10Gy	48h	1
HFX147_IPP253_AAT_CT26_R48B_EVEN.raw	Immunopeptidomics	10Gy	48h	2
HFX147_IPP253_AAT_CT26_R48B_ODD.raw	Immunopeptidomics	10Gy	48h	2
HFX147_IPP253_AAT_CT26_R48C_EVEN.raw	Immunopeptidomics	10Gy	48h	3
HFX147_IPP253_AAT_CT26_R48C_ODD.raw	Immunopeptidomics	10Gy	48h	3
HFX0135_IPP244_AAT_CT26_Proteome_C1_1.raw	Proteomics	0Gy	0h	1
HFX0135_IPP244_AAT_CT26_Proteome_C1_2.raw	Proteomics	0Gy	0h	1
HFX0135_IPP244_AAT_CT26_Proteome_C2_1.raw	Proteomics	0Gy	0h	2
HFX0135_IPP244_AAT_CT26_Proteome_C2_2.raw	Proteomics	0Gy	0h	2
HFX0135_IPP244_AAT_CT26_Proteome_C3_1.raw	Proteomics	0Gy	0h	3
HFX0135_IPP244_AAT_CT26_Proteome_C3_2.raw	Proteomics	0Gy	0h	3
HFX0135_IPP244_AAT_CT26_Proteome_C4_1.raw	Proteomics	0Gy	24h	1
HFX0135_IPP244_AAT_CT26_Proteome_C4_2.raw	Proteomics	0Gy	24h	1
HFX0135_IPP244_AAT_CT26_Proteome_C5_1.raw	Proteomics	0Gy	24h	2
HFX0135_IPP244_AAT_CT26_Proteome_C5_2.raw	Proteomics	0Gy	24h	2
HFX0135_IPP244_AAT_CT26_Proteome_C6_1.raw	Proteomics	0Gy	24h	3
HFX0135_IPP244_AAT_CT26_Proteome_C6_2.raw	Proteomics	0Gy	24h	3
HFX0135_IPP244_AAT_CT26_Proteome_C7_1.raw	Proteomics	0Gy	48h	1
HFX0135_IPP244_AAT_CT26_Proteome_C7_2.raw	Proteomics	0Gy	48h	1
HFX0135_IPP244_AAT_CT26_Proteome_C8_1.raw	Proteomics	0Gy	48h	2
HFX0135_IPP244_AAT_CT26_Proteome_C8_2.raw	Proteomics	0Gy	48h	2
HFX0135_IPP244_AAT_CT26_Proteome_C9_1.raw	Proteomics	0Gy	48h	3
HFX0135_IPP244_AAT_CT26_Proteome_C9_2.raw	Proteomics	0Gy	48h	3
HFX0135_IPP244_AAT_CT26_Proteome_C10_1.raw	Proteomics	0Gy	72h	1
HFX0135_IPP244_AAT_CT26_Proteome_C10_2.raw	Proteomics	0Gy	72h	1
HFX0135_IPP244_AAT_CT26_Proteome_C11_1.raw	Proteomics	0Gy	72h	2
HFX0135_IPP244_AAT_CT26_Proteome_C11_2.raw	Proteomics	0Gy	72h	2
HFX0135_IPP244_AAT_CT26_Proteome_C12_1.raw	Proteomics	0Gy	72h	3
HFX0135_IPP244_AAT_CT26_Proteome_C12_2.raw	Proteomics	0Gy	72h	3
HFX0135_IPP244_AAT_CT26_Proteome_CR1_1.raw	Proteomics	10Gy	0h	1
HFX0135_IPP244_AAT_CT26_Proteome_CR1_2.raw	Proteomics	10Gy	0h	1
HFX0135_IPP244_AAT_CT26_Proteome_CR2_1.raw	Proteomics	10Gy	0h	2
HFX0135_IPP244_AAT_CT26_Proteome_CR2_2.raw	Proteomics	10Gy	0h	2
HFX0135_IPP244_AAT_CT26_Proteome_CR3_1.raw	Proteomics	10Gy	0h	3
HFX0135_IPP244_AAT_CT26_Proteome_CR3_2.raw	Proteomics	10Gy	0h	3
HFX0135_IPP244_AAT_CT26_Proteome_CR4_1.raw	Proteomics	10Gy	24h	1
HFX0135_IPP244_AAT_CT26_Proteome_CR4_2.raw	Proteomics	10Gy	24h	1
HFX0135_IPP244_AAT_CT26_Proteome_CR5_1.raw	Proteomics	10Gy	24h	2
HFX0135_IPP244_AAT_CT26_Proteome_CR5_2.raw	Proteomics	10Gy	24h	2
HFX0135_IPP244_AAT_CT26_Proteome_CR6_1.raw	Proteomics	10Gy	24h	3
HFX0135_IPP244_AAT_CT26_Proteome_CR6_2.raw	Proteomics	10Gy	24h	3
HFX0135_IPP244_AAT_CT26_Proteome_CR7_1.raw	Proteomics	10Gy	48h	1
HFX0135_IPP244_AAT_CT26_Proteome_CR7_2.raw	Proteomics	10Gy	48h	1
HFX0135_IPP244_AAT_CT26_Proteome_CR8_1.raw	Proteomics	10Gy	48h	2
HFX0135_IPP244_AAT_CT26_Proteome_CR8_2.raw	Proteomics	10Gy	48h	2
HFX0135_IPP244_AAT_CT26_Proteome_CR9_1.raw	Proteomics	10Gy	48h	3
HFX0135_IPP244_AAT_CT26_Proteome_CR9_2.raw	Proteomics	10Gy	48h	3
HFX0135_IPP244_AAT_CT26_Proteome_CR10_1.raw	Proteomics	10Gy	72h	1
HFX0135_IPP244_AAT_CT26_Proteome_CR10_2.raw	Proteomics	10Gy	72h	1
HFX0135_IPP244_AAT_CT26_Proteome_CR11_1.raw	Proteomics	10Gy	72h	2
HFX0135_IPP244_AAT_CT26_Proteome_CR11_2.raw	Proteomics	10Gy	72h	2
HFX0135_IPP244_AAT_CT26_Proteome_CR12_1.raw	Proteomics	10Gy	72h	3
HFX0135_IPP244_AAT_CT26_Proteome_CR12_2.raw	Proteomics	10Gy	72h	3
