# Supplementary material for: Ionizing Radiation Drives Key Regulators of Antigen Presentation and a Global Expansion of the Immunopeptidome
Source: Mol Cell Proteomics. 2022 Sep 9;21(11):100410. doi: 10.1016/j.mcpro.2022.100410 (PMC9579046; doi:10.1016/j.mcpro.2022.100410)
Supplement: Table_S5 [file mmc6.xlsx]

## Sheet: Sheet1
Table S5 –PRM transitions for light and heavy labelled KYLSVQGQL and KYLSVQSQL peptides used for absolute quantification of MTCH1 neoantigen.
Mass [m/z]	Formula [M]	Formula type	Species	CS [z]	Polarity	Start [min]	End [min]	(N)CE	(N)CE type	MSX ID	Comment
522.302				2	Positive	35.65	50.65	19	NCE		KYLSVQGQL (heavy)
518.295				2	Positive	35.65	50.65	19	NCE		KYLSVQGQL (light)
537.308				2	Positive	35.56	50.56	19	NCE		KYLSVQSQL (heavy)
533.301				2	Positive	35.56	50.56	19	NCE		KYLSVQSQL (light)
